# Supplementary material for: Mating-Induced Differential Expression in Genes Related to Reproduction and Immunity in Spodoptera litura (Lepidoptera: Noctuidae) Female Moths
Source: J Insect Sci. 2020 Feb 24;20(1):10. doi: 10.1093/jisesa/ieaa003 (PMC7039226; doi:10.1093/jisesa/ieaa003)
Supplement: ieaa003_suppl_Supplementary_Table_S5 [file ieaa003_suppl_supplementary_table_s5.xlsx]

## Sheet: Sheet1
Table S5 Indentical DEGs between groups
GeneID	Readcount_M_0	Readcount_U_0	log2FoldChange	pval	padj	significant	Blast swiss prot	Gene Length	NR GI	NR ID	NR Score	NR Evalue	NR Description	NT GI	NT ID	NT Score	NT Evalue	NT Description	KO ID	KO Name	KO Description	Http Link	Swissprot ID	Swissprot Score	Swissprot Evalue	Swissprot Description	PFAM ID	PFAM description	Gene Ontology Biological Pathway	BP Description	Gene Ontology Molecular Function	MF Description	Gene Ontology Cellular Component	CC Description	KOG ID	KOG Description
Identical genes between Mated-0h vs Virgin-0h DEGs and Mated-6h vs Virgin-6h DEGs
Novel00496	0.787591	7.77479	-3.11401	1.81e-05	0.00889848	TRUE	cecropin F2 [Spodoptera exigua]	674	5757015	AKJ54508.1	197	7e-13	cecropin F2 [Spodoptera exigua]	KP056525.1	KP056525	249	1.46802e-125	Spodoptera exigua cecropin F1 mRNA, complete cds	--	--	--	--	P50721	190	1.7e-13	Hyphancin-3E OS=Hyphantria cunea PE=3 SV=1	PF00272	Cecropin family	--	--	--	--	GO:0005576	extracellular region	--	--
Novel00477	19.9883	133.627	-2.57121	4.03e-05	0.0170875	TRUE	cecropin A2 [Spodoptera exigua]>gi|827029672|gb|AKJ54502.1| cecropin A1 [Spodoptera exigua]	496	5757008	AKJ54501.1	213	7.2e-15	cecropin A2 [Spodoptera exigua]	AF142342.1	AF142342	225	2.32659e-112	Spodoptera litura antibacterial protein cecropin B (cecB) mRNA, partial cds	--	--	--	--	Q9XZH0	204	2.9e-15	Cecropin-B (Fragment) OS=Spodoptera litura GN=CECB PE=1 SV=1	PF00272	Cecropin family	--	--	--	--	GO:0005576	extracellular region	--	--
111357054	15.8509	105.318	-2.55838	2.54e-07	0.000435436	TRUE	sp|P50722|CE3F_HYPCU Hyphancin-3F OS=Hyphantria cunea PE=3 SV=1//7.589e-20	385	11414714	XP_022827353.1	215	3.3e-15	cecropin-A [Spodoptera litura]	AF142341.1	AF142341	326	1.26813e-168	Spodoptera litura antibacterial protein cecropin A (cecA) mRNA, partial cds	--	--	--	--	Q9XZG9	202	3.9e-15	Cecropin-A (Fragment) OS=Spodoptera litura GN=CECA PE=1 SV=1	PF00272	Cecropin family	--	--	--	--	GO:0005576	extracellular region	--	--
111363355	22.1545	99.268	-1.99107	7.44e-06	0.00443427	TRUE	sp|P54684|LEB1_BOMMO Lebocin-1/2 OS=Bombyx mori PE=1 SV=1//4.64717e-20	789	11419662	XP_022835941.1	520	2.9e-50	lebocin-4-like [Spodoptera litura]	KX238892.1	KX238892	660	0	Spodoptera litura lebocin 1 mRNA, complete cds	--	--	--	--	P54684	208	1.6e-15	Lebocin-1/2 OS=Bombyx mori PE=1 SV=1	--	--	--	--	--	--	--	--	--	--
Novel00495	41.1135	163.673	-1.82271	8.78e-05	0.0296218	TRUE	cecropin D [Spodoptera exigua]	580	5757009	AKJ54502.1	170	8.1e-10	cecropin A1 [Spodoptera exigua]	KP056519.1	KP056519	188	1.01732e-91	Spodoptera exigua cecropin A2 mRNA, complete cds	--	--	--	--	Q9XZH0	163	1.9e-10	Cecropin-B (Fragment) OS=Spodoptera litura GN=CECB PE=1 SV=1	PF00272	Cecropin family	--	--	--	--	GO:0005576	extracellular region	--	--
111357466	144.708	465.65	-1.50918	0.000138191	0.0399592	TRUE	sp|P22297|TRF_MANSE Transferrin OS=Manduca sexta PE=1 SV=1//0	2209	11415255	XP_022827957.1	3636	0	transferrin [Spodoptera litura]	DQ470073.1	DQ470073	1907	0	Spodoptera litura transferrin mRNA, complete cds	--	--	--	--	P22297	2921	0	Transferrin OS=Manduca sexta PE=1 SV=1	--	--	--	--	--	--	--	--	--	--
111350126	30.7254	12.2034	1.51854	0.000149949	0.042025	TRUE	-//-	868	11404630	XP_022817342.1	1014	1.6e-107	uncharacterized protein LOC111350126 [Spodoptera litura]	FP340406.1	FP340406	42	2.25104e-10	21C22_SfBAC_fin, Spodoptera frugiperda BAC, egg DNA	--	--	--	--	--	--	--	--	PF04563//PF01607	RNA polymerase beta subunit//Chitin binding Peritrophin-A domain	GO:0006144//GO:0006206//GO:0006351//GO:0006030	purine nucleobase metabolic process//pyrimidine nucleobase metabolic process//transcription, DNA-templated//chitin metabolic process	GO:0008061//GO:0003899//GO:0003677	chitin binding//DNA-directed RNA polymerase activity//DNA binding	GO:0005730//GO:0005576	nucleolus//extracellular region	--	--
111352388	22.9163	4.26999	2.60507	9.88e-05	0.0314819	TRUE	sp|P45590|CU66_HYACE Larval/pupal rigid cuticle protein 66 OS=Hyalophora cecropia GN=CP66 PE=1 SV=1//1.08845e-14	1456	11407592	XP_022820632.1	538	4.3e-52	cuticle protein-like [Spodoptera litura]	XM_011569376.1	XM_011569376	137	5.93566e-63	PREDICTED: Plutella xylostella cuticle protein 7-like (LOC105397364), mRNA	--	--	--	--	P45590	234	2.9e-18	Larval/pupal rigid cuticle protein 66 OS=Hyalophora cecropia GN=CP66 PE=1 SV=1	PF00379	Insect cuticle protein	--	--	GO:0042302	structural constituent of cuticle	--	--	--	--
Identical genes between Mated-0h vs Virgin-0h DEGs and Mated-24h vs Virgin-24h DEGs
111350604	0.908059	2100.62	-10.9643	4.09e-07	0.000573667	TRUE	sp|O46108|LIP3_DROME Lipase 3 OS=Drosophila melanogaster GN=Lip3 PE=2 SV=1//9.50017e-86	2467	11404099	XP_022818006.1	2807	0	uncharacterized protein LOC111350604 [Spodoptera litura]	EU368829.1	EU368829	1071	0	Spodoptera littoralis yolk protein 2-like mRNA, partial sequence	K01052	LIPA	lysosomal acid lipase/cholesteryl ester hydrolase	http://www.genome.jp/dbget-bin/www_bget?ko:K01052	O46108	714	1.1e-73	Lipase 3 OS=Drosophila melanogaster GN=Lip3 PE=2 SV=1	PF04083//PF01738	Partial alpha/beta-hydrolase lipase region//Dienelactone hydrolase family	GO:0006629	lipid metabolic process	GO:0016787	hydrolase activity	--	--	--	--
111355639	8.74666	385.52	-5.25524	1.09e-06	0.00124327	TRUE	sp|P98159|NUDEL_DROME Serine protease nudel OS=Drosophila melanogaster GN=ndl PE=1 SV=2//9.51957e-10	6348	11412985	XP_022825426.1	10988	0	serine protease nudel isoform X1 [Spodoptera litura]	XM_011553746.1	XM_011553746	187	4.22532e-90	PREDICTED: Plutella xylostella serine protease nudel (LOC105383628), mRNA	--	--	--	--	P98159	1330	1e-144	Serine protease nudel OS=Drosophila melanogaster GN=ndl PE=1 SV=2	PF00057//PF00089//PF02891	Low-density lipoprotein receptor domain class A//Trypsin//MIZ/SP-RING zinc finger	GO:0006508	proteolysis	GO:0004252//GO:0005515//GO:0008270	serine-type endopeptidase activity//protein binding//zinc ion binding	--	--	KOG1215	Low-density lipoprotein receptors containing Ca2+-binding EGF-like domains
111355246	0.0998332	1.20723	-3.3447	5.66e-05	0.0219458	TRUE	-//-	1250	11412413	XP_022824791.1	2014	2.6e-223	uncharacterized protein LOC111355246 [Spodoptera litura]	--	--	--	--	--	--	--	--	--	--	--	--	--	PF02949	7tm Odorant receptor	GO:0007187//GO:0007608	G-protein coupled receptor signaling pathway, coupled to cyclic nucleotide second messenger//sensory perception of smell	GO:0004984//GO:0005549	olfactory receptor activity//odorant binding	GO:0016020	membrane	--	--
111349526	5.19014	51.2725	-3.1309	2.38e-09	1.08e-05	TRUE	sp|P86049|RBM46_MOUSE Probable RNA-binding protein 46 OS=Mus musculus GN=Rbm46 PE=3 SV=1//1.13473e-115	2267	11423125	XP_022816439.1	2495	8e-279	probable RNA-binding protein 46 isoform X1 [Spodoptera litura]	--	--	--	--	--	--	--	--	--	P86049	922	7.4e-98	Probable RNA-binding protein 46 OS=Mus musculus GN=Rbm46 PE=3 SV=1	PF16367//PF00076	RNA recognition motif//RNA recognition motif. (a.k.a. RRM, RBD, or RNP domain)	--	--	GO:0003676	nucleic acid binding	--	--	KOG0117	Heterogeneous nuclear ribonucleoprotein R (RRM superfamily)
111357333	2.21903	18.3521	-2.85937	3.38e-06	0.00292912	TRUE	sp|Q9Y251|HPSE_HUMAN Heparanase OS=Homo sapiens GN=HPSE PE=1 SV=2//1.31379e-13	2950	11415056	XP_022827735.1	4058	0	heparanase [Spodoptera litura]	FO681367.1	FO681367	749	0	Spodoptera frugiperda sequence from BAC clone 14A01	--	--	--	--	Q90YK5	154	1.1e-08	Heparanase OS=Gallus gallus GN=HPSE PE=1 SV=1	PF01127//PF03662	Succinate dehydrogenase/Fumarate reductase transmembrane subunit//Glycosyl hydrolase family 79, N-terminal domain	--	--	GO:0016798//GO:0016627	hydrolase activity, acting on glycosyl bonds//oxidoreductase activity, acting on the CH-CH group of donors	GO:0016020	membrane	--	--
Novel00737	0.584671	4.71601	-2.82251	8.78e-05	0.0296218	TRUE	endonuclease-reverse transcriptase [Bombyx mori]	2970	6237486	XP_013197995.1	629	2.5e-62	PREDICTED: uncharacterized protein LOC106140897 [Amyelois transitella]	--	--	--	--	--	--	--	--	--	Q10126	193	3.3e-13	Putative uncharacterized transposon-derived protein F52C9.6 OS=Caenorhabditis elegans GN=F52C9.6 PE=5 SV=1	PF03600	Citrate transporter	GO:0055085	transmembrane transport	--	--	GO:0016021	integral component of membrane	--	--
111364505	5.20943	40.8483	-2.78132	6.35e-09	1.97e-05	TRUE	sp|P12024|CHAO_DROME Chaoptin OS=Drosophila melanogaster GN=chp PE=1 SV=2//2.83775e-07	2590	11403661	XP_022837182.1	3602	0	protein artichoke-like isoform X1 [Spodoptera litura]	--	--	--	--	--	--	--	--	--	Q6R5N8	334	1.3e-29	Toll-like receptor 13 OS=Mus musculus GN=Tlr13 PE=1 SV=1	PF00560//PF13855	Leucine Rich Repeat//Leucine rich repeat	--	--	GO:0005515	protein binding	--	--	--	--
Novel00223	0.863434	5.94865	-2.6005	0.000100233	0.0314819	TRUE	--	3530	--	--	--	--	--	EU622827.1	EU622827	116	6.88495e-51	Spodoptera exigua chitin synthase B (CHSB) gene, complete cds	--	--	--	--	--	--	--	--	--	--	--	--	--	--	--	--	--	--
Novel00477	19.9883	133.627	-2.57121	4.03e-05	0.0170875	TRUE	cecropin A2 [Spodoptera exigua]>gi|827029672|gb|AKJ54502.1| cecropin A1 [Spodoptera exigua]	496	5757008	AKJ54501.1	213	7.2e-15	cecropin A2 [Spodoptera exigua]	AF142342.1	AF142342	225	2.32659e-112	Spodoptera litura antibacterial protein cecropin B (cecB) mRNA, partial cds	--	--	--	--	Q9XZH0	204	2.9e-15	Cecropin-B (Fragment) OS=Spodoptera litura GN=CECB PE=1 SV=1	PF00272	Cecropin family	--	--	--	--	GO:0005576	extracellular region	--	--
111359489	13.034	79.4766	-2.41413	2.62e-07	0.000435436	TRUE	-//-	923	11417840	XP_022830831.1	1221	1.7e-131	uncharacterized protein LOC111359489 [Spodoptera litura]	--	--	--	--	--	--	--	--	--	--	--	--	--	--	--	--	--	--	--	--	--	--	--
111359730	0.637381	3.8744	-2.40951	5.37e-05	0.0212513	TRUE	sp|A9ZSY3|TRET1_BOMMO Facilitated trehalose transporter Tret1 OS=Bombyx mori GN=Tret1 PE=1 SV=1//6.90115e-52	2033	11418099	XP_022831122.1	2338	1.2e-260	facilitated trehalose transporter Tret1-like isoform X1 [Spodoptera litura]	--	--	--	--	--	--	--	--	--	A9ZSY2	512	2.3e-50	Facilitated trehalose transporter Tret1 OS=Apis mellifera ligustica GN=Tret1 PE=1 SV=1	PF07690//PF00083	Major Facilitator Superfamily//Sugar (and other) transporter	GO:0055085	transmembrane transport	GO:0022857	transmembrane transporter activity	GO:0016021	integral component of membrane	KOG0254	Predicted transporter (major facilitator superfamily)
111353047	37.6407	213.118	-2.31756	5.13e-07	0.000667797	TRUE	sp|G5E8K6|MOT6_MOUSE Monocarboxylate transporter 6 OS=Mus musculus GN=Slc16a5 PE=3 SV=1//1.93886e-09	2770	11408488	XP_022821635.1	2579	1.8e-288	monocarboxylate transporter 9-like [Spodoptera litura]	XM_013277669.1	XM_013277669	251	4.84495e-126	PREDICTED: Papilio polytes monocarboxylate transporter 9-like (LOC106099203), transcript variant X1, mRNA	--	--	--	--	--	--	--	--	PF17079//PF07690	Male-specific protein scotti//Major Facilitator Superfamily	GO:0007291//GO:0055085	sperm individualization//transmembrane transport	--	--	GO:0016021	integral component of membrane	--	--
111358842	12.1942	69.3226	-2.31457	6.8e-05	0.0247716	TRUE	-//-	1037	11417019	XP_022829931.1	724	8.4e-74	uncharacterized protein LOC111358842 [Spodoptera litura]	FO681371.1	FO681371	238	2.99331e-119	Spodoptera frugiperda sequence from BAC clone 20M05	--	--	--	--	--	--	--	--	PF10261	Inositol phospholipid synthesis and fat-storage-inducing TM	GO:0019915	lipid storage	--	--	GO:0005789	endoplasmic reticulum membrane	--	--
111358658	2.79507	13.5593	-2.09548	7.23e-06	0.00443427	TRUE	-//-	2151	11416770	XP_022829653.1	2231	3.1e-248	monocarboxylate transporter 2-like [Spodoptera litura]	--	--	--	--	--	--	--	--	--	Q7RTY0	140	3.4e-07	Monocarboxylate transporter 13 OS=Homo sapiens GN=SLC16A13 PE=2 SV=1	PF07690	Major Facilitator Superfamily	GO:0055085	transmembrane transport	--	--	GO:0016021	integral component of membrane	KOG2504	Monocarboxylate transporter
111356125	8.81792	41.6872	-2.06414	9.37e-07	0.00113751	TRUE	sp|Q91572|CPE1A_XENLA Cytoplasmic polyadenylation element-binding protein 1-A OS=Xenopus laevis GN=cpeb1-a PE=1 SV=2//1.00878e-87	2582	11413639	XP_022826151.1	2356	1.2e-262	cytoplasmic polyadenylation element-binding protein 3 [Spodoptera litura]	XM_013337400.1	XM_013337400	242	4.54383e-121	PREDICTED: Amyelois transitella cytoplasmic polyadenylation element-binding protein 1 (LOC106136759), mRNA	K02602	CPEB, ORB	cytoplasmic polyadenylation element-binding protein	http://www.genome.jp/dbget-bin/www_bget?ko:K02602	Q91572	745	2.8e-77	Cytoplasmic polyadenylation element-binding protein 1-A OS=Xenopus laevis GN=cpeb1-a PE=1 SV=2	PF00076//PF00643//PF16685//PF16367	RNA recognition motif. (a.k.a. RRM, RBD, or RNP domain)//B-box zinc finger//zinc RING finger of MSL2//RNA recognition motif	--	--	GO:0003676//GO:0008270//GO:0061630	nucleic acid binding//zinc ion binding//ubiquitin protein ligase activity	GO:0005622	intracellular	KOG0129	Predicted RNA-binding protein (RRM superfamily)
111354019	26.945	126.239	-2.04382	1.21e-05	0.00684248	TRUE	sp|Q5BK46|RNH1_RAT Ribonuclease H1 OS=Rattus norvegicus GN=Rnaseh1 PE=2 SV=1//3.49069e-44	1598	11411302	XP_022823062.1	812	8.1e-84	ribonuclease H1-like [Spodoptera litura]	--	--	--	--	--	K03469	rnhA, RNASEH1	ribonuclease HI	http://www.genome.jp/dbget-bin/www_bget?ko:K03469	O70338	413	5.5e-39	Ribonuclease H1 OS=Mus musculus GN=Rnaseh1 PE=2 SV=1	PF00075	RNase H	GO:0051252	regulation of RNA metabolic process	GO:0003676//GO:0004523	nucleic acid binding//RNA-DNA hybrid ribonuclease activity	--	--	KOG3752	Ribonuclease H
111362176	48.7768	217.472	-1.97546	2.18e-08	5.68e-05	TRUE	sp|A4IT57|KYNU_GEOTN Kynureninase OS=Geobacillus thermodenitrificans (strain NG80-2) GN=kynU PE=3 SV=2//8.07064e-151	2565	11401158	XP_022834512.1	2253	1e-250	uncharacterized protein LOC111362176 [Spodoptera litura]	--	--	--	--	--	K01556	KYNU, kynU	kynureninase	http://www.genome.jp/dbget-bin/www_bget?ko:K01556	A4IT57	1121	7.1e-121	Kynureninase OS=Geobacillus thermodenitrificans (strain NG80-2) GN=kynU PE=3 SV=2	PF01053	Cys/Met metabolism PLP-dependent enzyme	--	--	GO:0030170	pyridoxal phosphate binding	--	--	KOG3846	L-kynurenine hydrolase
111358169	4.43459	18.4257	-1.87206	1.9e-05	0.0091021	TRUE	-//-	800	11416067	XP_022828863.1	966	5.6e-102	uncharacterized protein LOC111358169 [Spodoptera litura]	--	--	--	--	--	--	--	--	--	--	--	--	--	PF01607//PF06387	Chitin binding Peritrophin-A domain//D1 dopamine receptor-interacting protein (calcyon)	GO:0048268//GO:0007212//GO:0006030	clathrin coat assembly//dopamine receptor signaling pathway//chitin metabolic process	GO:0032051//GO:0008061	clathrin light chain binding//chitin binding	GO:0005576//GO:0016021	extracellular region//integral component of membrane	--	--
111355302	2.61429	10.5656	-1.82874	0.000135921	0.0399366	TRUE	sp|Q8VCC1|PGDH_MOUSE 15-hydroxyprostaglandin dehydrogenase [NAD(+)] OS=Mus musculus GN=Hpgd PE=2 SV=1//6.68144e-30	1355	11412468	XP_022824854.1	2096	8.8e-233	alcohol dehydrogenase-like [Spodoptera litura]	--	--	--	--	--	--	--	--	--	Q8VCC1	301	4.5e-26	15-hydroxyprostaglandin dehydrogenase [NAD(+)] OS=Mus musculus GN=Hpgd PE=2 SV=1	PF01073//PF00106	3-beta hydroxysteroid dehydrogenase/isomerase family//short chain dehydrogenase	GO:0008209//GO:0008207//GO:0006694//GO:0008152//GO:0008210//GO:0055114	androgen metabolic process//C21-steroid hormone metabolic process//steroid biosynthetic process//metabolic process//estrogen metabolic process//oxidation-reduction process	GO:0016616//GO:0003854//GO:0016491	oxidoreductase activity, acting on the CH-OH group of donors, NAD or NADP as acceptor//3-beta-hydroxy-delta5-steroid dehydrogenase activity//oxidoreductase activity	--	--	KOG4169	15-hydroxyprostaglandin dehydrogenase and related dehydrogenases
111353924	364.411	1160.15	-1.48486	2.09e-05	0.00974761	TRUE	-//-	461	11409632	XP_022822911.1	666	2e-67	uncharacterized protein LOC111353924 [Spodoptera litura]	--	--	--	--	--	--	--	--	--	--	--	--	--	PF02793	Hormone receptor domain	GO:0007186	G-protein coupled receptor signaling pathway	GO:0004930	G-protein coupled receptor activity	GO:0016020	membrane	--	--
111352636	1269.26	481.209	1.5793	2.16e-05	0.00985478	TRUE	sp|Q8BWP5|TTPA_MOUSE Alpha-tocopherol transfer protein OS=Mus musculus GN=Ttpa PE=1 SV=1//7.99363e-46	2155	11407921	XP_022820997.1	1670	3.5e-183	alpha-tocopherol transfer protein-like isoform X1 [Spodoptera litura]	--	--	--	--	--	--	--	--	--	Q8BWP5	418	2e-39	Alpha-tocopherol transfer protein OS=Mus musculus GN=Ttpa PE=1 SV=1	--	--	--	--	--	--	--	--	--	--
Identical genes between Mated-6h vs Virgin-6h DEGs and Mated-24h vs Virgin-24h DEGs
111353733	0.122525	21.4687	-7.51981	2.71e-05	0.00470232	TRUE	-//-	4131	10458897	XP_021195829.1	712	8.2e-72	endochitinase A-like [Helicoverpa armigera]	--	--	--	--	--	--	--	--	--	E2RYF6	182	8.7e-12	Mucin-22 OS=Homo sapiens GN=MUC22 PE=1 SV=2	PF04847	Calcipressin	GO:0019722	calcium-mediated signaling	--	--	--	--	--	--
111349277	0.012572	2.1707	-7.24563	0.000107904	0.0130178	TRUE	sp|Q9EQC4|ELOV4_MOUSE Elongation of very long chain fatty acids protein 4 OS=Mus musculus GN=Elovl4 PE=1 SV=2//4.23359e-61	1379	11422810	XP_022816093.1	1924	7.9e-213	elongation of very long chain fatty acids protein 7-like [Spodoptera litura]	--	--	--	--	--	K10249	ELOVL4	elongation of very long chain fatty acids protein 4	http://www.genome.jp/dbget-bin/www_bget?ko:K10249	Q1HRV8	533	5.8e-53	Elongation of very long chain fatty acids protein AAEL008004 OS=Aedes aegypti GN=AAEL008004 PE=2 SV=2	PF01151	GNS1/SUR4 family	--	--	--	--	GO:0016021	integral component of membrane	--	--
111359981	0.215645	18.3232	-6.48704	1.39e-06	0.000443729	TRUE	sp|P12276|FAS_CHICK Fatty acid synthase OS=Gallus gallus GN=FASN PE=1 SV=5//0	7808	6224909	XP_013184016.1	10806	0	PREDICTED: fatty acid synthase-like [Amyelois transitella]	XM_013328562.1	XM_013328562	2264	0	PREDICTED: Amyelois transitella fatty acid synthase-like (LOC106129873), mRNA	K00665	FASN	fatty acid synthase, animal type	http://www.genome.jp/dbget-bin/www_bget?ko:K00665	P12276	2537	1.4e-284	Fatty acid synthase OS=Gallus gallus GN=FASN PE=1 SV=5	PF00108//PF00975//PF00107//PF00106	Thiolase, N-terminal domain//Thioesterase domain//Zinc-binding dehydrogenase//short chain dehydrogenase	GO:0055114//GO:0009058//GO:0008152	oxidation-reduction process//biosynthetic process//metabolic process	GO:0016747//GO:0016491//GO:0016788	transferase activity, transferring acyl groups other than amino-acyl groups//oxidoreductase activity//hydrolase activity, acting on ester bonds	--	--	KOG1202	Animal-type fatty acid synthase and related proteins
111349531	0.0816134	3.86686	-5.59952	0.000351333	0.0313737	TRUE	sp|Q1HRV8|ELVL1_AEDAE Elongation of very long chain fatty acids protein AAEL008004 OS=Aedes aegypti GN=AAEL008004 PE=2 SV=2//5.64741e-77	1055	11423131	XP_022816445.1	1476	5.4e-161	elongation of very long chain fatty acids protein AAEL008004-like [Spodoptera litura]	--	--	--	--	--	K10250	ELOVL7	elongation of very long chain fatty acids protein 7	http://www.genome.jp/dbget-bin/www_bget?ko:K10250	Q1HRV8	686	8e-71	Elongation of very long chain fatty acids protein AAEL008004 OS=Aedes aegypti GN=AAEL008004 PE=2 SV=2	PF01151	GNS1/SUR4 family	--	--	--	--	GO:0016021	integral component of membrane	--	--
111349292	0.0596647	2.41894	-5.36598	0.000300881	0.0274057	TRUE	sp|Q9DBW0|CP4V2_MOUSE Cytochrome P450 4V2 OS=Mus musculus GN=Cyp4v2 PE=1 SV=1//2.31883e-73	2151	11422841	XP_022816127.1	2554	1.1e-285	cytochrome P450 4V2-like [Spodoptera litura]	--	--	--	--	--	--	--	--	--	Q9DBW0	621	5.6e-63	Cytochrome P450 4V2 OS=Mus musculus GN=Cyp4v2 PE=1 SV=1	PF00067	Cytochrome P450	GO:0055114	oxidation-reduction process	GO:0005506//GO:0016705//GO:0020037	iron ion binding//oxidoreductase activity, acting on paired donors, with incorporation or reduction of molecular oxygen//heme binding	--	--	--	--
111358206	1.11168	41.9015	-5.33133	1.47e-05	0.003074	TRUE	sp|Q9VYY4|C4G15_DROME Cytochrome P450 4g15 OS=Drosophila melanogaster GN=Cyp4g15 PE=2 SV=1//0	2079	11416126	XP_022828928.1	2875	0	cytochrome P450 4g15-like [Spodoptera litura]	KC789745.1	KC789745	1325	0	Spodoptera frugiperda cytochrome P450 CYP4G74 mRNA, complete cds	K15001	CYP4	cytochrome P450 family 4	http://www.genome.jp/dbget-bin/www_bget?ko:K15001	Q9VYY4	1588	4e-175	Cytochrome P450 4g15 OS=Drosophila melanogaster GN=Cyp4g15 PE=2 SV=1	PF00067	Cytochrome P450	GO:0055114	oxidation-reduction process	GO:0020037//GO:0016705//GO:0005506	heme binding//oxidoreductase activity, acting on paired donors, with incorporation or reduction of molecular oxygen//iron ion binding	--	--	--	--
111358204	0.199878	5.44028	-4.84005	0.000243344	0.0228505	TRUE	sp|Q9VYY4|C4G15_DROME Cytochrome P450 4g15 OS=Drosophila melanogaster GN=Cyp4g15 PE=2 SV=1//0	2324	11416125	XP_022828927.1	2889	0	cytochrome P450 4g15-like [Spodoptera litura]	KM016725.1	KM016725	647	0	Helicoverpa armigera cytochrome P450 CYP4G9 (CYP4G9) mRNA, complete cds	K15001	CYP4	cytochrome P450 family 4	http://www.genome.jp/dbget-bin/www_bget?ko:K15001	Q9VYY4	1528	4.1e-168	Cytochrome P450 4g15 OS=Drosophila melanogaster GN=Cyp4g15 PE=2 SV=1	PF00067	Cytochrome P450	GO:0055114	oxidation-reduction process	GO:0020037//GO:0005506//GO:0016705	heme binding//iron ion binding//oxidoreductase activity, acting on paired donors, with incorporation or reduction of molecular oxygen	--	--	--	--
111364829	0.118264	1.77866	-4.05679	0.000488638	0.0395623	TRUE	sp|P81048|GLOV_HYACE Gloverin OS=Hyalophora cecropia PE=1 SV=2//8.17349e-40	1004	11420331	XP_022837649.1	838	4.9e-87	gloverin-like isoform X4 [Spodoptera litura]	--	--	--	--	--	--	--	--	--	P81048	379	3e-35	Gloverin OS=Hyalophora cecropia PE=1 SV=2	--	--	--	--	--	--	--	--	--	--
111360361	60.4511	815.636	-3.93119	2.19e-12	9.96e-09	TRUE	sp|O00151|PDLI1_HUMAN PDZ and LIM domain protein 1 OS=Homo sapiens GN=PDLIM1 PE=1 SV=4//1.50659e-09	3315	11418471	XP_022832044.1	1864	1.7e-205	calponin homology domain-containing protein DDB_G0272472-like isoform X2 [Spodoptera litura]	--	--	--	--	--	--	--	--	--	Q9PW72	151	2.7e-08	PDZ and LIM domain protein 4 OS=Gallus gallus GN=PDLIM4 PE=2 SV=1	PF13180//PF07469//PF00595	PDZ domain//Domain of unknown function (DUF1518)//PDZ domain (Also known as DHR or GLGF)	--	--	GO:0005515	protein binding	GO:0005634	nucleus	--	--
111351873	507.526	6212.85	-3.76806	2.9e-14	1.76e-10	TRUE	sp|P47947|TNNC1_DROME Troponin C, isoform 1 OS=Drosophila melanogaster GN=TpnC41C PE=2 SV=2//1.75985e-63	784	11406885	XP_022819840.1	769	3.8e-79	troponin C-like isoform X2 [Spodoptera litura]	XM_013338868.1	XM_013338868	199	1.07265e-97	PREDICTED: Amyelois transitella troponin C, isoform 1-like (LOC106137914), mRNA	K02183	CALM	calmodulin	http://www.genome.jp/dbget-bin/www_bget?ko:K02183	P47947	516	3.1e-51	Troponin C, isoform 1 OS=Drosophila melanogaster GN=TpnC41C PE=2 SV=2	PF13405//PF13202//PF04437//PF12763//PF13499//PF13833//PF00036	EF-hand domain//EF hand//RINT-1 / TIP-1 family//Cytoskeletal-regulatory complex EF hand//EF-hand domain pair//EF-hand domain pair//EF hand	GO:0048193	Golgi vesicle transport	GO:0005515//GO:0005509	protein binding//calcium ion binding	GO:0005783	endoplasmic reticulum	KOG0027	Calmodulin and related proteins (EF-Hand superfamily)
111359358	191.827	2334.52	-3.75808	7.92e-18	1.44e-13	TRUE	sp|A1ZA47|ZASP_DROME PDZ and LIM domain protein Zasp OS=Drosophila melanogaster GN=Zasp52 PE=1 SV=2//3.4506e-09	2050	11417670	XP_022830643.1	1564	6.5e-171	myelin transcription factor 1-like protein [Spodoptera litura]	--	--	--	--	--	--	--	--	--	A1ZA47	146	6.4e-08	PDZ and LIM domain protein Zasp OS=Drosophila melanogaster GN=Zasp52 PE=1 SV=2	PF13180//PF00595	PDZ domain//PDZ domain (Also known as DHR or GLGF)	--	--	GO:0005515	protein binding	--	--	--	--
111364839	11.5716	129.149	-3.66288	4.36e-06	0.00120245	TRUE	sp|P01513|ATTE_HYACE Attacin-E OS=Hyalophora cecropia PE=1 SV=2//2.72262e-69	1115	11420343	XP_022837663.1	1157	5.6e-124	attacin-like [Spodoptera litura]	KP056510.1	KP056510	389	0	Spodoptera exigua attacin 2 mRNA, complete cds	--	--	--	--	P01513	568	4.1e-57	Attacin-E OS=Hyalophora cecropia PE=1 SV=2	PF03769//PF03768	Attacin, C-terminal region//Attacin, N-terminal region	--	--	--	--	GO:0005576	extracellular region	--	--
111364705	5.3541	58.363	-3.63371	4.78e-05	0.00690917	TRUE	sp|P01513|ATTE_HYACE Attacin-E OS=Hyalophora cecropia PE=1 SV=2//3.67118e-61	880	11420163	XP_022837464.1	1149	3.7e-123	attacin-like [Spodoptera litura]	KP056511.1	KP056511	391	0	Spodoptera exigua attacin 3 mRNA, complete cds	--	--	--	--	P01513	509	2.2e-50	Attacin-E OS=Hyalophora cecropia PE=1 SV=2	PF03769//PF00375//PF03768	Attacin, C-terminal region//Sodium:dicarboxylate symporter family//Attacin, N-terminal region	GO:0006820//GO:0006812//GO:0006835	anion transport//cation transport//dicarboxylic acid transport	GO:0017153	sodium:dicarboxylate symporter activity	GO:0016020//GO:0005576	membrane//extracellular region	--	--
111364668	4.86461	49.2276	-3.52146	4.66e-07	0.000197607	TRUE	sp|P81048|GLOV_HYACE Gloverin OS=Hyalophora cecropia PE=1 SV=2//3.56405e-40	811	11420111	XP_022837404.1	883	2.4e-92	gloverin-like [Spodoptera litura]	KP056508.1	KP056508	349	0	Spodoptera exigua gloverin mRNA, complete cds	--	--	--	--	P81048	364	1.3e-33	Gloverin OS=Hyalophora cecropia PE=1 SV=2	--	--	--	--	--	--	--	--	--	--
111358184	3.54837	29.9288	-3.25051	5.57e-06	0.001492	TRUE	sp|P22105|TENX_HUMAN Tenascin-X OS=Homo sapiens GN=TNXB PE=1 SV=4//8.60579e-08	2871	11416086	XP_022828885.1	4150	0	tenascin-like isoform X1 [Spodoptera litura]	JN641805.1	JN641805	679	0	Spodoptera frugiperda Spod-11-tox b protein mRNA, complete cds	--	--	--	--	P10039	305	3.3e-26	Tenascin OS=Gallus gallus GN=TNC PE=1 SV=2	PF00451	Scorpion short toxin, BmKK2	GO:0009405//GO:0006810	pathogenesis//transport	GO:0008200	ion channel inhibitor activity	GO:0005576	extracellular region	--	--
111357274	1.65762	9.22378	-2.64676	0.000410471	0.0351059	TRUE	sp|Q5MGD8|DFP4_LONON Defense protein 4 OS=Lonomia obliqua PE=3 SV=1//3.35234e-12	1468	11414988	XP_022827660.1	534	1.3e-51	uncharacterized protein LOC111357274 [Spodoptera litura]	KP056522.1	KP056522	155	5.90169e-73	Spodoptera exigua cecropin C mRNA, complete cds	--	--	--	--	Q5MGD8	153	7.1e-09	Defense protein 4 OS=Lonomia obliqua PE=3 SV=1	PF07648//PF17050//PF00272	Kazal-type serine protease inhibitor domain//Altered inheritance of mitochondria 5//Cecropin family	GO:0042407	cristae formation	GO:0005515	protein binding	GO:0005576//GO:0061617//GO:0044284	extracellular region//MICOS complex//mitochondrial crista junction	--	--
111350535	9.39527	48.9915	-2.55387	2.45e-07	0.000121887	TRUE	-//-	416	11405156	XP_022817924.1	477	1.5e-45	uncharacterized protein LOC111350535 [Spodoptera litura]	--	--	--	--	--	--	--	--	--	--	--	--	--	--	--	--	--	--	--	--	--	--	--
111353785	259.736	1279.75	-2.45669	6.03e-07	0.000238737	TRUE	sp|Q9VQG4|COLT_DROME Congested-like trachea protein OS=Drosophila melanogaster GN=colt PE=2 SV=1//2.40818e-136	1355	6628731	KPJ18617.1	1435	3.9e-156	Congested-like trachea protein [Papilio machaon]	XM_008319839.2	XM_008319839	58	4.54263e-19	PREDICTED: Cynoglossus semilaevis solute carrier family 25 member 20 (slc25a20), transcript variant X2, mRNA	K15109	SLC25A20_29, CACT, CACL, CRC1	solute carrier family 25 (mitochondrial carnitine/acylcarnitine transporter), member 20/29	http://www.genome.jp/dbget-bin/www_bget?ko:K15109	Q9VQG4	998	6.8e-107	Congested-like trachea protein OS=Drosophila melanogaster GN=colt PE=2 SV=1	--	--	--	--	--	--	--	--	KOG0758	Mitochondrial carnitine-acylcarnitine carrier protein
Novel00477	21.7551	99.4135	-2.3701	2.17e-05	0.00403206	TRUE	cecropin A2 [Spodoptera exigua]>gi|827029672|gb|AKJ54502.1| cecropin A1 [Spodoptera exigua]	496	5757008	AKJ54501.1	213	7.2e-15	cecropin A2 [Spodoptera exigua]	AF142342.1	AF142342	225	2.32659e-112	Spodoptera litura antibacterial protein cecropin B (cecB) mRNA, partial cds	--	--	--	--	Q9XZH0	204	2.9e-15	Cecropin-B (Fragment) OS=Spodoptera litura GN=CECB PE=1 SV=1	PF00272	Cecropin family	--	--	--	--	GO:0005576	extracellular region	--	--
111358273	134.387	433.041	-1.83994	4.84e-07	0.000199776	TRUE	sp|Q9VN03|SUV3_DROME ATP-dependent RNA helicase SUV3 homolog, mitochondrial OS=Drosophila melanogaster GN=CG9791 PE=2 SV=3//0	2719	6601293	KPI91178.1	3323	0	ATP-dependent RNA helicase SUV3-like, mitochondrial [Papilio xuthus]	XM_014499164.1	XM_014499164	689	0	PREDICTED: Papilio machaon ATP-dependent RNA helicase SUV3 homolog, mitochondrial (LOC106707746), mRNA	K17675	SUPV3L1, SUV3	ATP-dependent RNA helicase SUPV3L1/SUV3	http://www.genome.jp/dbget-bin/www_bget?ko:K17675	Q9VN03	2386	1.5e-267	ATP-dependent RNA helicase SUV3 homolog, mitochondrial OS=Drosophila melanogaster GN=CG9791 PE=2 SV=3	PF12513	Mitochondrial degradasome RNA helicase subunit C terminal	--	--	GO:0016817	hydrolase activity, acting on acid anhydrides	--	--	KOG0953	Mitochondrial RNA helicase SUV3, DEAD-box superfamily
111359296	4020.4	12308.5	-1.77231	0.000541484	0.0421548	TRUE	sp|P20004|ACON_BOVIN Aconitate hydratase, mitochondrial OS=Bos taurus GN=ACO2 PE=1 SV=4//0	3143	11417573	XP_022830539.1	4045	0	aconitate hydratase, mitochondrial [Spodoptera litura]	XM_013316792.1	XM_013316792	1199	0	PREDICTED: Papilio xuthus probable aconitate hydratase, mitochondrial (LOC106121239), mRNA	K01681	ACO, acnA	aconitate hydratase	http://www.genome.jp/dbget-bin/www_bget?ko:K01681	P20004	3048	0	Aconitate hydratase, mitochondrial OS=Bos taurus GN=ACO2 PE=1 SV=4	PF00694//PF00330	Aconitase C-terminal domain//Aconitase family (aconitate hydratase)	GO:0008152	metabolic process	--	--	--	--	KOG0453	Aconitase/homoaconitase (aconitase superfamily)
111359113	118.093	362.928	-1.76815	0.000122758	0.0145213	TRUE	sp|Q6DGV7|M17L2_DANRE Mpv17-like protein 2 OS=Danio rerio GN=mpv17l2 PE=2 SV=1//3.26396e-41	904	11154077	PCG73139.1	919	1.8e-96	hypothetical protein B5V51_110 [Heliothis virescens]	--	--	--	--	--	K13348	MPV17	protein Mpv17	http://www.genome.jp/dbget-bin/www_bget?ko:K13348	Q6DGV7	346	1.8e-31	Mpv17-like protein 2 OS=Danio rerio GN=mpv17l2 PE=2 SV=1	PF04117	Mpv17 / PMP22 family	--	--	--	--	GO:0016021	integral component of membrane	KOG1944	Peroxisomal membrane protein MPV17 and related proteins
111351372	38.369	101.976	-1.5569	2.15e-05	0.00403206	TRUE	sp|Q8C767|PPR3B_MOUSE Protein phosphatase 1 regulatory subunit 3B OS=Mus musculus GN=Ppp1r3b PE=1 SV=1//5.14213e-28	2024	11406186	XP_022819054.1	1446	3.1e-157	protein phosphatase 1 regulatory subunit 3C [Spodoptera litura]	--	--	--	--	--	K07189	PPP1R3	protein phosphatase 1 regulatory subunit 3A/B/C/D/E	http://www.genome.jp/dbget-bin/www_bget?ko:K07189	Q8C767	290	1.3e-24	Protein phosphatase 1 regulatory subunit 3B OS=Mus musculus GN=Ppp1r3b PE=1 SV=1	PF16760//PF03370	Starch/carbohydrate-binding module (family 53)//Carbohydrate/starch-binding module (family 21)	--	--	GO:2001070//GO:0005515	starch binding//protein binding	--	--	KOG3986	Protein phosphatase, regulatory subunit PPP1R3C/D
111352984	52.0773	134.801	-1.53666	0.000292465	0.026773	TRUE	sp|Q6DD21|CBPC1_XENLA Cytosolic carboxypeptidase 1 OS=Xenopus laevis GN=agtpbp1 PE=2 SV=1//1.87561e-18	4318	11408372	XP_022821506.1	6084	0	cytosolic carboxypeptidase 4-like isoform X1 [Spodoptera litura]	AK380464.1	AK380464	777	0	Bombyx mori mRNA, clone: ftes49F22	--	--	--	--	Q6DD21	1245	5e-135	Cytosolic carboxypeptidase 1 OS=Xenopus laevis GN=agtpbp1 PE=2 SV=1	PF00246//PF03581	Zinc carboxypeptidase//Herpesvirus UL33-like protein	GO:0006508//GO:0019073	proteolysis//viral DNA genome packaging	GO:0008270//GO:0004181	zinc ion binding//metallocarboxypeptidase activity	--	--	KOG3641	Zinc carboxypeptidase
111352038	159.266	383.897	-1.42549	0.000680585	0.0480036	TRUE	-//-	2839	11407133	XP_022820115.1	3178	0	neurofilament heavy polypeptide isoform X1 [Spodoptera litura]	--	--	--	--	--	--	--	--	--	--	--	--	--	PF09329	Primase zinc finger	GO:0006260	DNA replication	--	--	GO:0005634	nucleus	--	--
111362367	22.6806	50.142	-1.29641	0.000636293	0.0469653	TRUE	sp|Q8BYF6|SC5A8_MOUSE Sodium-coupled monocarboxylate transporter 1 OS=Mus musculus GN=Slc5a8 PE=1 SV=1//1.20634e-59	3019	11401422	XP_022834807.1	3033	0	sodium-coupled monocarboxylate transporter 1 [Spodoptera litura]	--	--	--	--	--	--	--	--	--	Q8N695	586	9e-59	Sodium-coupled monocarboxylate transporter 1 OS=Homo sapiens GN=SLC5A8 PE=1 SV=2	PF00474//PF05767	Sodium:solute symporter family//Poxvirus virion envelope protein A14	GO:0006810//GO:0055085	transport//transmembrane transport	GO:0005215	transporter activity	GO:0016020//GO:0019031	membrane//viral envelope	--	--
111354958	45.8203	17.1374	1.27288	0.000612793	0.0455643	TRUE	sp|P30432|FUR2_DROME Furin-like protease 2 OS=Drosophila melanogaster GN=Fur2 PE=2 SV=2//0	5943	11412051	XP_022824390.1	7032	0	furin-like protease 2 isoform X1 [Spodoptera litura]	XM_013345345.1	XM_013345345	1322	0	PREDICTED: Amyelois transitella furin-like protease 2 (LOC106143297), mRNA	K08654	PCSK5	proprotein convertase subtilisin/kexin type 5	http://www.genome.jp/dbget-bin/www_bget?ko:K08654	P30432	3951	0	Furin-like protease 2 OS=Drosophila melanogaster GN=Fur2 PE=2 SV=2	PF01483//PF00757//PF00082	Proprotein convertase P-domain//Furin-like cysteine rich region//Subtilase family	GO:0006468//GO:0007169//GO:0006508	protein phosphorylation//transmembrane receptor protein tyrosine kinase signaling pathway//proteolysis	GO:0004714//GO:0005524//GO:0004252	transmembrane receptor protein tyrosine kinase activity//ATP binding//serine-type endopeptidase activity	GO:0016020	membrane	KOG3525	Subtilisin-like proprotein convertase
111348873	90.8931	33.5515	1.28811	0.000557284	0.0426556	TRUE	sp|P85831|PROH4_APIME Prohormone-4 OS=Apis mellifera PE=1 SV=1//4.32672e-101	2548	11422333	XP_022815559.1	940	1.8e-98	IDLSRF-like peptide [Spodoptera litura]	XM_004923235.1	XM_004923235	304	1.53452e-155	PREDICTED: Bombyx mori prohormone-4 (LOC101742922), mRNA	--	--	--	--	P85831	797	2.6e-83	Prohormone-4 OS=Apis mellifera PE=1 SV=1	PF00057	Low-density lipoprotein receptor domain class A	--	--	GO:0005515	protein binding	--	--	--	--
111358340	91.0873	29.2595	1.49149	0.00015401	0.0167	TRUE	sp|B3IUE0|DIH45_BOMMO Diuretic hormone 45 OS=Bombyx mori GN=dh45 PE=2 SV=1//5.10908e-53	1662	11411873	XP_022829215.1	680	1.7e-68	diuretic hormone 45 isoform X1 [Spodoptera litura]	XM_013339535.1	XM_013339535	107	3.22976e-46	PREDICTED: Amyelois transitella IQ domain-containing protein G-like (LOC106138398), mRNA	--	--	--	--	B3IUE0	458	3.5e-44	Diuretic hormone 45 OS=Bombyx mori GN=dh45 PE=2 SV=1	PF00473	Corticotropin-releasing factor family	GO:0007165	signal transduction	GO:0005179	hormone activity	GO:0005576	extracellular region	--	--
111362732	43.7315	13.0923	1.59016	0.000104528	0.0127797	TRUE	sp|Q8WMY2|FPPS_BOVIN Farnesyl pyrophosphate synthase OS=Bos taurus GN=FDPS PE=1 SV=1//1.6658e-78	1323	11403628	XP_022835273.1	1993	7.6e-221	farnesyl pyrophosphate synthase-like [Spodoptera litura]	--	--	--	--	--	K00787	FDPS	farnesyl diphosphate synthase	http://www.genome.jp/dbget-bin/www_bget?ko:K00787	Q8WMY2	631	2.4e-64	Farnesyl pyrophosphate synthase OS=Bos taurus GN=FDPS PE=1 SV=1	PF00348	Polyprenyl synthetase	GO:0008299	isoprenoid biosynthetic process	--	--	--	--	KOG0711	Polyprenyl synthetase
111358892	41.8235	11.2261	1.74357	4.68e-05	0.00687327	TRUE	sp|C0SPF7|C15C1_BOMMO Farnesoate epoxidase OS=Bombyx mori GN=CYP15C1 PE=1 SV=2//0	1699	11417117	XP_022830043.1	2399	8.1e-268	farnesoate epoxidase-like [Spodoptera litura]	--	--	--	--	--	K14937	CYP15A1_C1	methyl farnesoate epoxidase / farnesoate epoxidase	http://www.genome.jp/dbget-bin/www_bget?ko:K14937	C0SPF7	1722	9.5e-191	Farnesoate epoxidase OS=Bombyx mori GN=CYP15C1 PE=1 SV=2	PF00067//PF00525//PF03213	Cytochrome P450//Alpha crystallin A chain, N terminal//Poxvirus P35 protein	GO:0007423//GO:0055114	sensory organ development//oxidation-reduction process	GO:0020037//GO:0005506//GO:0005212//GO:0016705	heme binding//iron ion binding//structural constituent of eye lens//oxidoreductase activity, acting on paired donors, with incorporation or reduction of molecular oxygen	GO:0019031	viral envelope	--	--
111361908	0.718526	0	7.83218	7.63e-05	0.0101478	TRUE	sp|Q6US81|ACO11_SPOLI Acyl-CoA Delta(11) desaturase OS=Spodoptera littoralis PE=1 SV=1//6.4889e-97	1819	11400818	XP_022834122.1	2036	1.1e-225	acyl-CoA Delta..11.. desaturase [Spodoptera litura]	KP008122.1	KP008122	366	0	Helicoverpa assulta acyl-CoA desaturase 3 (DES3) mRNA, complete cds	K00507	SCD, desC	stearoyl-CoA desaturase (Delta-9 desaturase)	http://www.genome.jp/dbget-bin/www_bget?ko:K00507	Q6US81	792	7.1e-83	Acyl-CoA Delta(11) desaturase OS=Spodoptera littoralis PE=1 SV=1	PF11815	Domain of unknown function (DUF3336)	GO:0006629//GO:0016042//GO:0046486	lipid metabolic process//lipid catabolic process//glycerolipid metabolic process	GO:0004806	triglyceride lipase activity	--	--	KOG1600	Fatty acid desaturase
111349938	2.86642	0	9.82595	0.000375634	0.0328652	TRUE	sp|Q28DR4|H4_XENTR Histone H4 OS=Xenopus tropicalis GN=TGas006m08.1 PE=3 SV=1//7.80618e-52	440	8470402	XP_017008549.1	410	9.1e-38	PREDICTED: histone H4-like, partial [Drosophila takahashii]	EF087539.1	EF087539	112	1.33955e-49	Picea sitchensis clone WS02750_I04 unknown mRNA	K11254	H4	histone H4	http://www.genome.jp/dbget-bin/www_bget?ko:K11254	P62790	361	1.6e-33	Histone H4 OS=Sterkiella nova PE=3 SV=2	PF02291//PF00125//PF02969	Transcription initiation factor IID, 31kD subunit//Core histone H2A/H2B/H3/H4//TATA box binding protein associated factor (TAF)	GO:0006352	DNA-templated transcription, initiation	GO:0003677	DNA binding	GO:0005634	nucleus	--	--
Identical genes shared by the three DEGs groups (Mated-0h vs Virgin-0h DEGs, Mated-6h vs Virgin-6h DEGs and Mated-24h vs Virgin-24h DEGs)
Novel00477
