# Supplementary material for: Mating-Induced Differential Expression in Genes Related to Reproduction and Immunity in Spodoptera litura (Lepidoptera: Noctuidae) Female Moths
Source: J Insect Sci. 2020 Feb 24;20(1):10. doi: 10.1093/jisesa/ieaa003 (PMC7039226; doi:10.1093/jisesa/ieaa003)
Supplement: ieaa003_suppl_Supplementary_Table_S6 [file ieaa003_suppl_supplementary_table_s6.xlsx]

## Sheet: DEGs
Table S6 Differentially expressed genes (DEGs) between Mated-0h vs Virgin-0h group
GeneID	Readcount Mated-0h	Readcount Virgin-0h	log2FoldChange	pval	padj	significant	Blast swiss prot	Gene Length	NR GI	NR ID	NR Score	NR Evalue	NR Description	NT GI	NT ID	NT Score	NT Evalue	NT Description	KO ID	KO Name	KO Description	Http Link	Swissprot ID	Swissprot Score	Swissprot Evalue	Swissprot Description	PFAM ID	PFAM description	Gene Ontology Biological Pathway	BP Description	Gene Ontology Molecular Function	MF Description	Gene Ontology Cellular Component	CC Description	KOG ID	KOG Description
111350604	0.908059	2100.62	-10.9643	4.09e-07	0.000573667	TRUE	sp|O46108|LIP3_DROME Lipase 3 OS=Drosophila melanogaster GN=Lip3 PE=2 SV=1//9.50017e-86	2467	11404099	XP_022818006.1	2807	0	uncharacterized protein LOC111350604 [Spodoptera litura]	EU368829.1	EU368829	1071	0	Spodoptera littoralis yolk protein 2-like mRNA, partial sequence	K01052	LIPA	lysosomal acid lipase/cholesteryl ester hydrolase	http://www.genome.jp/dbget-bin/www_bget?ko:K01052	O46108	714	1.1e-73	Lipase 3 OS=Drosophila melanogaster GN=Lip3 PE=2 SV=1	PF04083//PF01738	Partial alpha/beta-hydrolase lipase region//Dienelactone hydrolase family	GO:0006629	lipid metabolic process	GO:0016787	hydrolase activity	--	--	--	--
111361014	0	1.54468	-8.78973	0.000153413	0.0423444	TRUE	sp|O75751|S22A3_HUMAN Solute carrier family 22 member 3 OS=Homo sapiens GN=SLC22A3 PE=1 SV=1//1.67868e-58	1992	11424243	XP_022833108.1	2831	0	carcinine transporter-like [Spodoptera litura]	--	--	--	--	--	--	--	--	--	O75751	535	4.9e-53	Solute carrier family 22 member 3 OS=Homo sapiens GN=SLC22A3 PE=1 SV=1	PF07690//PF00083	Major Facilitator Superfamily//Sugar (and other) transporter	GO:0055085	transmembrane transport	GO:0022857	transmembrane transporter activity	GO:0016021	integral component of membrane	--	--
111364413	0	0.974506	-8.13387	3.98e-06	0.00295236	TRUE	sp|Q26636|CATL_SARPE Cathepsin L OS=Sarcophaga peregrina PE=1 SV=1//7.68522e-68	1440	11419776	XP_022837028.1	2102	1.9e-233	cathepsin L1-like [Spodoptera litura]	--	--	--	--	--	K01371	CTSK	cathepsin K	http://www.genome.jp/dbget-bin/www_bget?ko:K01371	Q26636	564	1.5e-56	Cathepsin L OS=Sarcophaga peregrina PE=1 SV=1	PF00112//PF00287	Papain family cysteine protease//Sodium / potassium ATPase beta chain	GO:0006814//GO:0006813//GO:0006508	sodium ion transport//potassium ion transport//proteolysis	GO:0008234	cysteine-type peptidase activity	GO:0005890	sodium:potassium-exchanging ATPase complex	KOG1543	Cysteine proteinase Cathepsin L
111353678	0.0135718	1.15403	-5.99822	2.89e-08	6.58e-05	TRUE	sp|P10394|POL4_DROME Retrovirus-related Pol polyprotein from transposon 412 OS=Drosophila melanogaster GN=POL PE=3 SV=1//2.56219e-49	2354	11409302	XP_022822543.1	1362	2e-147	uncharacterized protein LOC111353678 [Spodoptera litura]	--	--	--	--	--	--	--	--	--	P10394	495	2.5e-48	Retrovirus-related Pol polyprotein from transposon 412 OS=Drosophila melanogaster GN=POL PE=3 SV=1	PF05203	Hom_end-associated Hint	GO:0030908	protein splicing	--	--	--	--	KOG0017	FOG: Transposon-encoded proteins with TYA, reverse transcriptase, integrase domains in various combinations
111355639	8.74666	385.52	-5.25524	1.09e-06	0.00124327	TRUE	sp|P98159|NUDEL_DROME Serine protease nudel OS=Drosophila melanogaster GN=ndl PE=1 SV=2//9.51957e-10	6348	11412985	XP_022825426.1	10988	0	serine protease nudel isoform X1 [Spodoptera litura]	XM_011553746.1	XM_011553746	187	4.22532e-90	PREDICTED: Plutella xylostella serine protease nudel (LOC105383628), mRNA	--	--	--	--	P98159	1330	1e-144	Serine protease nudel OS=Drosophila melanogaster GN=ndl PE=1 SV=2	PF00057//PF00089//PF02891	Low-density lipoprotein receptor domain class A//Trypsin//MIZ/SP-RING zinc finger	GO:0006508	proteolysis	GO:0004252//GO:0005515//GO:0008270	serine-type endopeptidase activity//protein binding//zinc ion binding	--	--	KOG1215	Low-density lipoprotein receptors containing Ca2+-binding EGF-like domains
111363683	0.343961	14.5386	-5.17859	1.65e-05	0.0085895	TRUE	-//-	656	10459040	XP_021195988.1	677	1.5e-68	uncharacterized protein LOC110380355 [Helicoverpa armigera]	XM_013325753.1	XM_013325753	214	4.0807e-106	PREDICTED: Papilio xuthus uncharacterized LOC106127619 (LOC106127619), transcript variant X2, mRNA	--	--	--	--	--	--	--	--	PF06399	GTP cyclohydrolase I feedback regulatory protein (GFRP)	GO:0009890	negative regulation of biosynthetic process	--	--	--	--	--	--
111363729	0.0135718	0.643625	-5.15651	6.52e-06	0.00424317	TRUE	sp|P35047|TRYC_MANSE Trypsin, alkaline C OS=Manduca sexta PE=2 SV=1//1.19994e-32	1029	11419713	XP_022836358.1	1373	4.6e-149	trypsin, alkaline B-like [Spodoptera litura]	--	--	--	--	--	--	--	--	--	P35046	320	2.2e-28	Trypsin, alkaline B OS=Manduca sexta PE=2 SV=1	PF00089	Trypsin	GO:0006508	proteolysis	GO:0004252	serine-type endopeptidase activity	--	--	--	--
111361108	0.0887589	2.84475	-4.74019	1.24e-05	0.00684248	TRUE	sp|Q9VRM7|CP307_DROME Cytochrome P450 307a1 OS=Drosophila melanogaster GN=spo PE=1 SV=3//0	3051	11418581	XP_022833232.1	2752	0	cytochrome P450 307a1-like [Spodoptera litura]	FJ981602.1	FJ981602	1643	0	Spodoptera littoralis cytochrome P450 CYP307A1 (spo) mRNA, complete cds	K14939	spo, spok, CYP307A	cytochrome P450 family 307 subfamily A	http://www.genome.jp/dbget-bin/www_bget?ko:K14939	Q9VRM7	1408	4.4e-154	Cytochrome P450 307a1 OS=Drosophila melanogaster GN=spo PE=1 SV=3	PF00067	Cytochrome P450	GO:0055114	oxidation-reduction process	GO:0016705//GO:0005506//GO:0020037	oxidoreductase activity, acting on paired donors, with incorporation or reduction of molecular oxygen//iron ion binding//heme binding	--	--	KOG0156	Cytochrome P450 CYP2 subfamily
111364814	0.0246461	0.861858	-4.73692	2.71e-06	0.00259401	TRUE	sp|P10394|POL4_DROME Retrovirus-related Pol polyprotein from transposon 412 OS=Drosophila melanogaster GN=POL PE=3 SV=1//2.56219e-49	2354	11420312	XP_022837628.1	1362	2e-147	uncharacterized protein LOC111364814 [Spodoptera litura]	--	--	--	--	--	--	--	--	--	P10394	495	2.5e-48	Retrovirus-related Pol polyprotein from transposon 412 OS=Drosophila melanogaster GN=POL PE=3 SV=1	PF05203	Hom_end-associated Hint	GO:0030908	protein splicing	--	--	--	--	KOG0017	FOG: Transposon-encoded proteins with TYA, reverse transcriptase, integrase domains in various combinations
111349231	0.748453	19.4949	-4.51379	1.84e-19	3.35e-15	TRUE	sp|Q5F339|CCHL_CHICK Cytochrome c-type heme lyase OS=Gallus gallus GN=HCCS PE=2 SV=1//2.32428e-91	1422	11422743	XP_022816020.1	1359	2.7e-147	cytochrome c-type heme lyase-like [Spodoptera litura]	XM_017897050.1	XM_017897050	128	5.83477e-58	PREDICTED: Eufriesea mexicana cytochrome c-type heme lyase (LOC108545435), mRNA	K01764	HCCS	cytochrome c heme-lyase	http://www.genome.jp/dbget-bin/www_bget?ko:K01764	Q5F339	746	1.2e-77	Cytochrome c-type heme lyase OS=Gallus gallus GN=HCCS PE=2 SV=1	PF01265	Cytochrome c/c1 heme lyase	GO:0015994	chlorophyll metabolic process	GO:0004408	holocytochrome-c synthase activity	GO:0005739	mitochondrion	KOG3996	Holocytochrome c synthase/heme-lyase
111362354	0.126977	2.34134	-3.96102	9.46e-05	0.030761	TRUE	sp|O88741|GDAP1_MOUSE Ganglioside-induced differentiation-associated protein 1 OS=Mus musculus GN=Gdap1 PE=1 SV=1//3.5662e-34	1693	11401405	XP_022834789.1	1628	2e-178	ganglioside-induced differentiation-associated protein 1-like [Spodoptera litura]	--	--	--	--	--	K22077	GDAP1	ganglioside-induced differentiation-associated protein 1	http://www.genome.jp/dbget-bin/www_bget?ko:K22077	O88741	343	7.6e-31	Ganglioside-induced differentiation-associated protein 1 OS=Mus musculus GN=Gdap1 PE=1 SV=1	PF02482//PF02798//PF13409//PF13417	Sigma 54 modulation protein / S30EA ribosomal protein//Glutathione S-transferase, N-terminal domain//Glutathione S-transferase, N-terminal domain//Glutathione S-transferase, N-terminal domain	GO:0044238	primary metabolic process	GO:0005515	protein binding	--	--	KOG4420	Uncharacterized conserved protein (Ganglioside-induced differentiation associated protein 1, GDAP1)
111362751	1.99922	32.6181	-3.83602	4.74e-12	4.32e-08	TRUE	-//-	958	11401818	XP_022835258.1	969	3e-102	transcription elongation factor spt5-like [Spodoptera litura]	XM_004931430.2	XM_004931430	313	5.60036e-161	PREDICTED: Bombyx mori transcription elongation factor spt5-like (LOC101738996), mRNA	K09140	TSR3	pre-rRNA-processing protein TSR3	http://www.genome.jp/dbget-bin/www_bget?ko:K09140	--	--	--	--	PF15384//PF01080//PF03552	PAXX, PAralog of XRCC4 and XLF, also called C9orf142//Presenilin//Cellulose synthase	GO:0006011//GO:0006303//GO:0005985//GO:0030244//GO:0005982	UDP-glucose metabolic process//double-strand break repair via nonhomologous end joining//sucrose metabolic process//cellulose biosynthetic process//starch metabolic process	GO:0004190//GO:0016760	aspartic-type endopeptidase activity//cellulose synthase (UDP-forming) activity	GO:0016021//GO:0016020	integral component of membrane//membrane	--	--
111362129	0.225725	3.27822	-3.66307	4.85e-06	0.00327368	TRUE	sp|Q9BI18|YELL_DROPS Protein yellow OS=Drosophila pseudoobscura pseudoobscura GN=y PE=3 SV=2//3.89298e-14	1094	11401086	XP_022834431.1	1890	5.5e-209	uncharacterized protein LOC111362129 [Spodoptera litura]	--	--	--	--	--	--	--	--	--	Q17060	135	6.5e-07	Major royal jelly protein 3 OS=Apis mellifera GN=MRJP3 PE=1 SV=1	--	--	--	--	--	--	--	--	--	--
111351823	0.0925049	1.35153	-3.65948	7.55e-06	0.00443427	TRUE	sp|O75897|ST1C4_HUMAN Sulfotransferase 1C4 OS=Homo sapiens GN=SULT1C4 PE=1 SV=2//3.53768e-45	1695	11406812	XP_022819759.1	1855	9.8e-205	sulfotransferase 1C4-like [Spodoptera litura]	--	--	--	--	--	--	--	--	--	O75897	420	9e-40	Sulfotransferase 1C4 OS=Homo sapiens GN=SULT1C4 PE=1 SV=2	PF00685	Sulfotransferase domain	--	--	GO:0008146	sulfotransferase activity	--	--	--	--
111349430	0.0666101	0.954363	-3.6289	5.09e-05	0.0205897	TRUE	-//-	6527	11423000	XP_022816301.1	6659	0	uncharacterized protein LOC111349430 [Spodoptera litura]	--	--	--	--	--	--	--	--	--	Q4L9P0	472	3.2e-45	Serine-rich adhesin for platelets OS=Staphylococcus haemolyticus (strain JCSC1435) GN=sraP PE=3 SV=1	PF00628//PF13639	PHD-finger//Ring finger domain	--	--	GO:0008270//GO:0005515	zinc ion binding//protein binding	--	--	--	--
111355624	0.202164	2.44312	-3.39759	9.25e-05	0.0306467	TRUE	-//-	647	11412962	XP_022825400.1	789	1.5e-81	uncharacterized protein LOC111355624 [Spodoptera litura]	--	--	--	--	--	--	--	--	--	--	--	--	--	PF00041	Fibronectin type III domain	--	--	GO:0005515	protein binding	--	--	--	--
111355547	3.32285	38.6849	-3.36505	6.74e-10	4.09e-06	TRUE	sp|Q9D0B5|TSTD3_MOUSE Thiosulfate sulfurtransferase/rhodanese-like domain-containing protein 3 OS=Mus musculus GN=Tstd3 PE=1 SV=1//2.12452e-23	745	11412846	XP_022825273.1	862	6e-90	putative thiosulfate sulfurtransferase, mitochondrial isoform X2 [Spodoptera litura]	--	--	--	--	--	K01013	TSTD1	thiosulfate:glutathione sulfurtransferase	http://www.genome.jp/dbget-bin/www_bget?ko:K01013	Q9D0B5	229	5.5e-18	Thiosulfate sulfurtransferase/rhodanese-like domain-containing protein 3 OS=Mus musculus GN=Tstd3 PE=1 SV=1	--	--	--	--	--	--	--	--	KOG1530	Rhodanese-related sulfurtransferase
111355246	0.0998332	1.20723	-3.3447	5.66e-05	0.0219458	TRUE	-//-	1250	11412413	XP_022824791.1	2014	2.6e-223	uncharacterized protein LOC111355246 [Spodoptera litura]	--	--	--	--	--	--	--	--	--	--	--	--	--	PF02949	7tm Odorant receptor	GO:0007187//GO:0007608	G-protein coupled receptor signaling pathway, coupled to cyclic nucleotide second messenger//sensory perception of smell	GO:0004984//GO:0005549	olfactory receptor activity//odorant binding	GO:0016020	membrane	--	--
111362987	0.589665	6.67538	-3.32294	1.8e-05	0.00889848	TRUE	sp|Q15329|E2F5_HUMAN Transcription factor E2F5 OS=Homo sapiens GN=E2F5 PE=1 SV=1//1.59716e-58	771	11402062	XP_022835535.1	1181	6.3e-127	transcription factor E2F5-like, partial [Spodoptera litura]	--	--	--	--	--	K04682	E2F4_5	transcription factor E2F4/5	http://www.genome.jp/dbget-bin/www_bget?ko:K04682	Q16254	485	1.2e-47	Transcription factor E2F4 OS=Homo sapiens GN=E2F4 PE=1 SV=2	PF02319//PF10018	E2F/DP family winged-helix DNA-binding domain//Vitamin-D-receptor interacting Mediator subunit 4	GO:0006357//GO:0006355	regulation of transcription from RNA polymerase II promoter//regulation of transcription, DNA-templated	GO:0003700//GO:0001104	transcription factor activity, sequence-specific DNA binding//RNA polymerase II transcription cofactor activity	GO:0016592//GO:0005667	mediator complex//transcription factor complex	KOG2577	Transcription factor E2F/dimerization partner (TDP)
Novel00712	0.0912563	1.03454	-3.28564	4.98e-05	0.0205897	TRUE	--	2257	--	--	--	--	--	FP340415.1	FP340415	70	1.63074e-25	72F1_SfBAC_fin, Spodoptera frugiperda BAC, egg DNA	--	--	--	--	--	--	--	--	PF16588//PF03412	C2H2 zinc-finger//Peptidase C39 family	GO:0006508	proteolysis	GO:0008233//GO:0008270//GO:0003676//GO:0005524	peptidase activity//zinc ion binding//nucleic acid binding//ATP binding	GO:0016021	integral component of membrane	--	--
111349999	0.221979	2.26517	-3.157	3.55e-06	0.00294098	TRUE	sp|P35502|ESTF_MYZPE Esterase FE4 OS=Myzus persicae PE=1 SV=1//2.4164e-52	2026	11404025	XP_022817164.1	3034	0	esterase E4-like [Spodoptera litura]	FJ997323.1	FJ997323	460	0	Helicoverpa armigera clone KGHa039G12 carboxyl/choline esterase CCE021b mRNA, complete cds	--	--	--	--	P35502	494	2.8e-48	Esterase FE4 OS=Myzus persicae PE=1 SV=1	PF07859//PF10384	alpha/beta hydrolase fold//Centromere protein Scm3	GO:0008152	metabolic process	GO:0042393//GO:0016787	histone binding//hydrolase activity	GO:0005634	nucleus	--	--
111349526	5.19014	51.2725	-3.1309	2.38e-09	1.08e-05	TRUE	sp|P86049|RBM46_MOUSE Probable RNA-binding protein 46 OS=Mus musculus GN=Rbm46 PE=3 SV=1//1.13473e-115	2267	11423125	XP_022816439.1	2495	8e-279	probable RNA-binding protein 46 isoform X1 [Spodoptera litura]	--	--	--	--	--	--	--	--	--	P86049	922	7.4e-98	Probable RNA-binding protein 46 OS=Mus musculus GN=Rbm46 PE=3 SV=1	PF16367//PF00076	RNA recognition motif//RNA recognition motif. (a.k.a. RRM, RBD, or RNP domain)	--	--	GO:0003676	nucleic acid binding	--	--	KOG0117	Heterogeneous nuclear ribonucleoprotein R (RRM superfamily)
Novel00496	0.787591	7.77479	-3.11401	1.81e-05	0.00889848	TRUE	cecropin F2 [Spodoptera exigua]	674	5757015	AKJ54508.1	197	7e-13	cecropin F2 [Spodoptera exigua]	KP056525.1	KP056525	249	1.46802e-125	Spodoptera exigua cecropin F1 mRNA, complete cds	--	--	--	--	P50721	190	1.7e-13	Hyphancin-3E OS=Hyphantria cunea PE=3 SV=1	PF00272	Cecropin family	--	--	--	--	GO:0005576	extracellular region	--	--
111357409	0.487007	4.62676	-3.05078	2.63e-07	0.000435436	TRUE	sp|P21836|ACES_MOUSE Acetylcholinesterase OS=Mus musculus GN=Ache PE=1 SV=1//4.98973e-76	2439	11415171	XP_022827864.1	2864	0	esterase FE4-like [Spodoptera litura]	FJ652453.1	FJ652453	1458	0	Spodoptera littoralis antennal esterase CXE10 mRNA, complete cds	--	--	--	--	P35502	659	2.5e-67	Esterase FE4 OS=Myzus persicae PE=1 SV=1	PF00326//PF07859	Prolyl oligopeptidase family//alpha/beta hydrolase fold	GO:0008152//GO:0006508	metabolic process//proteolysis	GO:0016787//GO:0008236	hydrolase activity//serine-type peptidase activity	--	--	--	--
111362825	0.392169	3.50823	-2.98682	6.08e-05	0.0226169	TRUE	sp|O88741|GDAP1_MOUSE Ganglioside-induced differentiation-associated protein 1 OS=Mus musculus GN=Gdap1 PE=1 SV=1//3.52915e-34	1691	11401405	XP_022834789.1	1628	2e-178	ganglioside-induced differentiation-associated protein 1-like [Spodoptera litura]	--	--	--	--	--	K22077	GDAP1	ganglioside-induced differentiation-associated protein 1	http://www.genome.jp/dbget-bin/www_bget?ko:K22077	O88741	343	7.6e-31	Ganglioside-induced differentiation-associated protein 1 OS=Mus musculus GN=Gdap1 PE=1 SV=1	PF13417//PF02482//PF02798//PF13409	Glutathione S-transferase, N-terminal domain//Sigma 54 modulation protein / S30EA ribosomal protein//Glutathione S-transferase, N-terminal domain//Glutathione S-transferase, N-terminal domain	GO:0044238	primary metabolic process	GO:0005515	protein binding	--	--	KOG4420	Uncharacterized conserved protein (Ganglioside-induced differentiation associated protein 1, GDAP1)
111358032	1.73246	14.9594	-2.91838	6.49e-09	1.97e-05	TRUE	sp|Q9UIU6|SIX4_HUMAN Homeobox protein SIX4 OS=Homo sapiens GN=SIX4 PE=1 SV=2//7.66784e-79	2274	11415906	XP_022828683.1	2010	1.4e-222	homeobox protein 4-like [Spodoptera litura]	XM_011555374.1	XM_011555374	172	3.26745e-82	PREDICTED: Plutella xylostella uncharacterized LOC105385060 (LOC105385060), mRNA	K15615	SIX4	homeobox protein SIX4	http://www.genome.jp/dbget-bin/www_bget?ko:K15615	Q61321	663	8e-68	Homeobox protein SIX4 OS=Mus musculus GN=Six4 PE=1 SV=1	PF05920//PF01381//PF00046	Homeobox KN domain//Helix-turn-helix//Homeobox domain	GO:0006355	regulation of transcription, DNA-templated	GO:0043565//GO:0003677	sequence-specific DNA binding//DNA binding	--	--	KOG0775	Transcription factor SIX and related HOX domain proteins
111357333	2.21903	18.3521	-2.85937	3.38e-06	0.00292912	TRUE	sp|Q9Y251|HPSE_HUMAN Heparanase OS=Homo sapiens GN=HPSE PE=1 SV=2//1.31379e-13	2950	11415056	XP_022827735.1	4058	0	heparanase [Spodoptera litura]	FO681367.1	FO681367	749	0	Spodoptera frugiperda sequence from BAC clone 14A01	--	--	--	--	Q90YK5	154	1.1e-08	Heparanase OS=Gallus gallus GN=HPSE PE=1 SV=1	PF01127//PF03662	Succinate dehydrogenase/Fumarate reductase transmembrane subunit//Glycosyl hydrolase family 79, N-terminal domain	--	--	GO:0016798//GO:0016627	hydrolase activity, acting on glycosyl bonds//oxidoreductase activity, acting on the CH-CH group of donors	GO:0016020	membrane	--	--
Novel00737	0.584671	4.71601	-2.82251	8.78e-05	0.0296218	TRUE	endonuclease-reverse transcriptase [Bombyx mori]	2970	6237486	XP_013197995.1	629	2.5e-62	PREDICTED: uncharacterized protein LOC106140897 [Amyelois transitella]	--	--	--	--	--	--	--	--	--	Q10126	193	3.3e-13	Putative uncharacterized transposon-derived protein F52C9.6 OS=Caenorhabditis elegans GN=F52C9.6 PE=5 SV=1	PF03600	Citrate transporter	GO:0055085	transmembrane transport	--	--	GO:0016021	integral component of membrane	--	--
111364505	5.20943	40.8483	-2.78132	6.35e-09	1.97e-05	TRUE	sp|P12024|CHAO_DROME Chaoptin OS=Drosophila melanogaster GN=chp PE=1 SV=2//2.83775e-07	2590	11403661	XP_022837182.1	3602	0	protein artichoke-like isoform X1 [Spodoptera litura]	--	--	--	--	--	--	--	--	--	Q6R5N8	334	1.3e-29	Toll-like receptor 13 OS=Mus musculus GN=Tlr13 PE=1 SV=1	PF00560//PF13855	Leucine Rich Repeat//Leucine rich repeat	--	--	GO:0005515	protein binding	--	--	--	--
111354480	1.16793	9.04416	-2.75267	0.000125819	0.0382009	TRUE	sp|Q4V8C2|ZW10_RAT Centromere/kinetochore protein zw10 homolog OS=Rattus norvegicus GN=Zw10 PE=2 SV=3//8.6852e-24	4737	11410359	XP_022823724.1	5539	0	uncharacterized protein LOC111354480 [Spodoptera litura]	--	--	--	--	--	--	--	--	--	Q9W4X9	274	2.1e-22	Centromere/kinetochore protein zw10 OS=Drosophila melanogaster GN=mit(1)15 PE=1 SV=2	PF06248	Centromere/kinetochore Zw10	GO:0007067	mitotic nuclear division	--	--	GO:0005634//GO:0000775	nucleus//chromosome, centromeric region	--	--
Novel00223	0.863434	5.94865	-2.6005	0.000100233	0.0314819	TRUE	--	3530	--	--	--	--	--	EU622827.1	EU622827	116	6.88495e-51	Spodoptera exigua chitin synthase B (CHSB) gene, complete cds	--	--	--	--	--	--	--	--	--	--	--	--	--	--	--	--	--	--
Novel00477	19.9883	133.627	-2.57121	4.03e-05	0.0170875	TRUE	cecropin A2 [Spodoptera exigua]>gi|827029672|gb|AKJ54502.1| cecropin A1 [Spodoptera exigua]	496	5757008	AKJ54501.1	213	7.2e-15	cecropin A2 [Spodoptera exigua]	AF142342.1	AF142342	225	2.32659e-112	Spodoptera litura antibacterial protein cecropin B (cecB) mRNA, partial cds	--	--	--	--	Q9XZH0	204	2.9e-15	Cecropin-B (Fragment) OS=Spodoptera litura GN=CECB PE=1 SV=1	PF00272	Cecropin family	--	--	--	--	GO:0005576	extracellular region	--	--
111357054	15.8509	105.318	-2.55838	2.54e-07	0.000435436	TRUE	sp|P50722|CE3F_HYPCU Hyphancin-3F OS=Hyphantria cunea PE=3 SV=1//7.589e-20	385	11414714	XP_022827353.1	215	3.3e-15	cecropin-A [Spodoptera litura]	AF142341.1	AF142341	326	1.26813e-168	Spodoptera litura antibacterial protein cecropin A (cecA) mRNA, partial cds	--	--	--	--	Q9XZG9	202	3.9e-15	Cecropin-A (Fragment) OS=Spodoptera litura GN=CECA PE=1 SV=1	PF00272	Cecropin family	--	--	--	--	GO:0005576	extracellular region	--	--
111350855	1.64228	10.7134	-2.53257	2.52e-05	0.0111814	TRUE	sp|P34689|GLH1_CAEEL ATP-dependent RNA helicase glh-1 OS=Caenorhabditis elegans GN=glh-1 PE=1 SV=3//7.23618e-06	2426	11160048	PCG79110.1	1144	3.9e-122	hypothetical protein B5V51_2026 [Heliothis virescens]	--	--	--	--	--	--	--	--	--	Q966L9	143	1.7e-07	ATP-dependent RNA helicase glh-2 OS=Caenorhabditis elegans GN=glh-2 PE=1 SV=1	PF00098	Zinc knuckle	--	--	GO:0008270//GO:0003676	zinc ion binding//nucleic acid binding	--	--	--	--
111359489	13.034	79.4766	-2.41413	2.62e-07	0.000435436	TRUE	-//-	923	11417840	XP_022830831.1	1221	1.7e-131	uncharacterized protein LOC111359489 [Spodoptera litura]	--	--	--	--	--	--	--	--	--	--	--	--	--	--	--	--	--	--	--	--	--	--	--
111359730	0.637381	3.8744	-2.40951	5.37e-05	0.0212513	TRUE	sp|A9ZSY3|TRET1_BOMMO Facilitated trehalose transporter Tret1 OS=Bombyx mori GN=Tret1 PE=1 SV=1//6.90115e-52	2033	11418099	XP_022831122.1	2338	1.2e-260	facilitated trehalose transporter Tret1-like isoform X1 [Spodoptera litura]	--	--	--	--	--	--	--	--	--	A9ZSY2	512	2.3e-50	Facilitated trehalose transporter Tret1 OS=Apis mellifera ligustica GN=Tret1 PE=1 SV=1	PF07690//PF00083	Major Facilitator Superfamily//Sugar (and other) transporter	GO:0055085	transmembrane transport	GO:0022857	transmembrane transporter activity	GO:0016021	integral component of membrane	KOG0254	Predicted transporter (major facilitator superfamily)
111353047	37.6407	213.118	-2.31756	5.13e-07	0.000667797	TRUE	sp|G5E8K6|MOT6_MOUSE Monocarboxylate transporter 6 OS=Mus musculus GN=Slc16a5 PE=3 SV=1//1.93886e-09	2770	11408488	XP_022821635.1	2579	1.8e-288	monocarboxylate transporter 9-like [Spodoptera litura]	XM_013277669.1	XM_013277669	251	4.84495e-126	PREDICTED: Papilio polytes monocarboxylate transporter 9-like (LOC106099203), transcript variant X1, mRNA	--	--	--	--	--	--	--	--	PF17079//PF07690	Male-specific protein scotti//Major Facilitator Superfamily	GO:0007291//GO:0055085	sperm individualization//transmembrane transport	--	--	GO:0016021	integral component of membrane	--	--
111358842	12.1942	69.3226	-2.31457	6.8e-05	0.0247716	TRUE	-//-	1037	11417019	XP_022829931.1	724	8.4e-74	uncharacterized protein LOC111358842 [Spodoptera litura]	FO681371.1	FO681371	238	2.99331e-119	Spodoptera frugiperda sequence from BAC clone 20M05	--	--	--	--	--	--	--	--	PF10261	Inositol phospholipid synthesis and fat-storage-inducing TM	GO:0019915	lipid storage	--	--	GO:0005789	endoplasmic reticulum membrane	--	--
111358109	1.12564	5.71727	-2.16001	8.15e-05	0.0290973	TRUE	sp|Q08180|ICCR_DROME Irregular chiasm C-roughest protein OS=Drosophila melanogaster GN=rst PE=1 SV=2//0	3678	11415997	XP_022828784.1	4429	0	irregular chiasm C-roughest protein-like [Spodoptera litura]	XM_011558919.1	XM_011558919	102	4.34985e-43	PREDICTED: Plutella xylostella irregular chiasm C-roughest protein-like (LOC105388076), partial mRNA	--	--	--	--	Q08180	1460	5e-160	Irregular chiasm C-roughest protein OS=Drosophila melanogaster GN=rst PE=1 SV=2	PF13895	Immunoglobulin domain	--	--	GO:0005515	protein binding	--	--	KOG3510	FOG: Immunoglobulin C-2 Type/fibronectin type III domains
111358658	2.79507	13.5593	-2.09548	7.23e-06	0.00443427	TRUE	-//-	2151	11416770	XP_022829653.1	2231	3.1e-248	monocarboxylate transporter 2-like [Spodoptera litura]	--	--	--	--	--	--	--	--	--	Q7RTY0	140	3.4e-07	Monocarboxylate transporter 13 OS=Homo sapiens GN=SLC16A13 PE=2 SV=1	PF07690	Major Facilitator Superfamily	GO:0055085	transmembrane transport	--	--	GO:0016021	integral component of membrane	KOG2504	Monocarboxylate transporter
111356125	8.81792	41.6872	-2.06414	9.37e-07	0.00113751	TRUE	sp|Q91572|CPE1A_XENLA Cytoplasmic polyadenylation element-binding protein 1-A OS=Xenopus laevis GN=cpeb1-a PE=1 SV=2//1.00878e-87	2582	11413639	XP_022826151.1	2356	1.2e-262	cytoplasmic polyadenylation element-binding protein 3 [Spodoptera litura]	XM_013337400.1	XM_013337400	242	4.54383e-121	PREDICTED: Amyelois transitella cytoplasmic polyadenylation element-binding protein 1 (LOC106136759), mRNA	K02602	CPEB, ORB	cytoplasmic polyadenylation element-binding protein	http://www.genome.jp/dbget-bin/www_bget?ko:K02602	Q91572	745	2.8e-77	Cytoplasmic polyadenylation element-binding protein 1-A OS=Xenopus laevis GN=cpeb1-a PE=1 SV=2	PF00076//PF00643//PF16685//PF16367	RNA recognition motif. (a.k.a. RRM, RBD, or RNP domain)//B-box zinc finger//zinc RING finger of MSL2//RNA recognition motif	--	--	GO:0003676//GO:0008270//GO:0061630	nucleic acid binding//zinc ion binding//ubiquitin protein ligase activity	GO:0005622	intracellular	KOG0129	Predicted RNA-binding protein (RRM superfamily)
111354019	26.945	126.239	-2.04382	1.21e-05	0.00684248	TRUE	sp|Q5BK46|RNH1_RAT Ribonuclease H1 OS=Rattus norvegicus GN=Rnaseh1 PE=2 SV=1//3.49069e-44	1598	11411302	XP_022823062.1	812	8.1e-84	ribonuclease H1-like [Spodoptera litura]	--	--	--	--	--	K03469	rnhA, RNASEH1	ribonuclease HI	http://www.genome.jp/dbget-bin/www_bget?ko:K03469	O70338	413	5.5e-39	Ribonuclease H1 OS=Mus musculus GN=Rnaseh1 PE=2 SV=1	PF00075	RNase H	GO:0051252	regulation of RNA metabolic process	GO:0003676//GO:0004523	nucleic acid binding//RNA-DNA hybrid ribonuclease activity	--	--	KOG3752	Ribonuclease H
111363355	22.1545	99.268	-1.99107	7.44e-06	0.00443427	TRUE	sp|P54684|LEB1_BOMMO Lebocin-1/2 OS=Bombyx mori PE=1 SV=1//4.64717e-20	789	11419662	XP_022835941.1	520	2.9e-50	lebocin-4-like [Spodoptera litura]	KX238892.1	KX238892	660	0	Spodoptera litura lebocin 1 mRNA, complete cds	--	--	--	--	P54684	208	1.6e-15	Lebocin-1/2 OS=Bombyx mori PE=1 SV=1	--	--	--	--	--	--	--	--	--	--
111362176	48.7768	217.472	-1.97546	2.18e-08	5.68e-05	TRUE	sp|A4IT57|KYNU_GEOTN Kynureninase OS=Geobacillus thermodenitrificans (strain NG80-2) GN=kynU PE=3 SV=2//8.07064e-151	2565	11401158	XP_022834512.1	2253	1e-250	uncharacterized protein LOC111362176 [Spodoptera litura]	--	--	--	--	--	K01556	KYNU, kynU	kynureninase	http://www.genome.jp/dbget-bin/www_bget?ko:K01556	A4IT57	1121	7.1e-121	Kynureninase OS=Geobacillus thermodenitrificans (strain NG80-2) GN=kynU PE=3 SV=2	PF01053	Cys/Met metabolism PLP-dependent enzyme	--	--	GO:0030170	pyridoxal phosphate binding	--	--	KOG3846	L-kynurenine hydrolase
111364456	26.9714	117.835	-1.93352	8.66e-05	0.0296218	TRUE	sp|P82147|L2EFL_DROME Protein lethal(2)essential for life OS=Drosophila melanogaster GN=l(2)efl PE=1 SV=1//2.56505e-50	771	11419849	XP_022837108.1	882	3e-92	protein lethal..2..essential for life-like [Spodoptera litura]	HM046617.1	HM046617	734	0	Spodoptera litura small heat shock protein (Hsp19.7) mRNA, complete cds	K09542	CRYAB	crystallin, alpha B	http://www.genome.jp/dbget-bin/www_bget?ko:K09542	P82147	407	1.3e-38	Protein lethal(2)essential for life OS=Drosophila melanogaster GN=l(2)efl PE=1 SV=1	PF00525	Alpha crystallin A chain, N terminal	GO:0007423	sensory organ development	GO:0005212	structural constituent of eye lens	--	--	--	--
111350352	1.57084	6.67788	-1.90503	0.000178542	0.047831	TRUE	sp|O43542|XRCC3_HUMAN DNA repair protein XRCC3 OS=Homo sapiens GN=XRCC3 PE=1 SV=1//4.28884e-40	1623	11404921	XP_022817663.1	1585	1.9e-173	DNA repair protein XRCC3 [Spodoptera litura]	--	--	--	--	--	--	--	--	--	O43542	362	4.6e-33	DNA repair protein XRCC3 OS=Homo sapiens GN=XRCC3 PE=1 SV=1	PF03796//PF00154	DnaB-like helicase C terminal domain//recA bacterial DNA recombination protein	GO:0006260//GO:0006281//GO:0009432	DNA replication//DNA repair//SOS response	GO:0005524//GO:0003678//GO:0003697	ATP binding//DNA helicase activity//single-stranded DNA binding	GO:0005657	replication fork	KOG1564	DNA repair protein RHP57
111358169	4.43459	18.4257	-1.87206	1.9e-05	0.0091021	TRUE	-//-	800	11416067	XP_022828863.1	966	5.6e-102	uncharacterized protein LOC111358169 [Spodoptera litura]	--	--	--	--	--	--	--	--	--	--	--	--	--	PF01607//PF06387	Chitin binding Peritrophin-A domain//D1 dopamine receptor-interacting protein (calcyon)	GO:0048268//GO:0007212//GO:0006030	clathrin coat assembly//dopamine receptor signaling pathway//chitin metabolic process	GO:0032051//GO:0008061	clathrin light chain binding//chitin binding	GO:0005576//GO:0016021	extracellular region//integral component of membrane	--	--
111355302	2.61429	10.5656	-1.82874	0.000135921	0.0399366	TRUE	sp|Q8VCC1|PGDH_MOUSE 15-hydroxyprostaglandin dehydrogenase [NAD(+)] OS=Mus musculus GN=Hpgd PE=2 SV=1//6.68144e-30	1355	11412468	XP_022824854.1	2096	8.8e-233	alcohol dehydrogenase-like [Spodoptera litura]	--	--	--	--	--	--	--	--	--	Q8VCC1	301	4.5e-26	15-hydroxyprostaglandin dehydrogenase [NAD(+)] OS=Mus musculus GN=Hpgd PE=2 SV=1	PF01073//PF00106	3-beta hydroxysteroid dehydrogenase/isomerase family//short chain dehydrogenase	GO:0008209//GO:0008207//GO:0006694//GO:0008152//GO:0008210//GO:0055114	androgen metabolic process//C21-steroid hormone metabolic process//steroid biosynthetic process//metabolic process//estrogen metabolic process//oxidation-reduction process	GO:0016616//GO:0003854//GO:0016491	oxidoreductase activity, acting on the CH-OH group of donors, NAD or NADP as acceptor//3-beta-hydroxy-delta5-steroid dehydrogenase activity//oxidoreductase activity	--	--	KOG4169	15-hydroxyprostaglandin dehydrogenase and related dehydrogenases
Novel00495	41.1135	163.673	-1.82271	8.78e-05	0.0296218	TRUE	cecropin D [Spodoptera exigua]	580	5757009	AKJ54502.1	170	8.1e-10	cecropin A1 [Spodoptera exigua]	KP056519.1	KP056519	188	1.01732e-91	Spodoptera exigua cecropin A2 mRNA, complete cds	--	--	--	--	Q9XZH0	163	1.9e-10	Cecropin-B (Fragment) OS=Spodoptera litura GN=CECB PE=1 SV=1	PF00272	Cecropin family	--	--	--	--	GO:0005576	extracellular region	--	--
111357466	144.708	465.65	-1.50918	0.000138191	0.0399592	TRUE	sp|P22297|TRF_MANSE Transferrin OS=Manduca sexta PE=1 SV=1//0	2209	11415255	XP_022827957.1	3636	0	transferrin [Spodoptera litura]	DQ470073.1	DQ470073	1907	0	Spodoptera litura transferrin mRNA, complete cds	--	--	--	--	P22297	2921	0	Transferrin OS=Manduca sexta PE=1 SV=1	--	--	--	--	--	--	--	--	--	--
111353924	364.411	1160.15	-1.48486	2.09e-05	0.00974761	TRUE	-//-	461	11409632	XP_022822911.1	666	2e-67	uncharacterized protein LOC111353924 [Spodoptera litura]	--	--	--	--	--	--	--	--	--	--	--	--	--	PF02793	Hormone receptor domain	GO:0007186	G-protein coupled receptor signaling pathway	GO:0004930	G-protein coupled receptor activity	GO:0016020	membrane	--	--
111350126	30.7254	12.2034	1.51854	0.000149949	0.042025	TRUE	-//-	868	11404630	XP_022817342.1	1014	1.6e-107	uncharacterized protein LOC111350126 [Spodoptera litura]	FP340406.1	FP340406	42	2.25104e-10	21C22_SfBAC_fin, Spodoptera frugiperda BAC, egg DNA	--	--	--	--	--	--	--	--	PF04563//PF01607	RNA polymerase beta subunit//Chitin binding Peritrophin-A domain	GO:0006144//GO:0006206//GO:0006351//GO:0006030	purine nucleobase metabolic process//pyrimidine nucleobase metabolic process//transcription, DNA-templated//chitin metabolic process	GO:0008061//GO:0003899//GO:0003677	chitin binding//DNA-directed RNA polymerase activity//DNA binding	GO:0005730//GO:0005576	nucleolus//extracellular region	--	--
111352636	1269.26	481.209	1.5793	2.16e-05	0.00985478	TRUE	sp|Q8BWP5|TTPA_MOUSE Alpha-tocopherol transfer protein OS=Mus musculus GN=Ttpa PE=1 SV=1//7.99363e-46	2155	11407921	XP_022820997.1	1670	3.5e-183	alpha-tocopherol transfer protein-like isoform X1 [Spodoptera litura]	--	--	--	--	--	--	--	--	--	Q8BWP5	418	2e-39	Alpha-tocopherol transfer protein OS=Mus musculus GN=Ttpa PE=1 SV=1	--	--	--	--	--	--	--	--	--	--
111357432	273.075	98.0395	1.65955	4.21e-06	0.00295236	TRUE	sp|O94812|BAIP3_HUMAN BAI1-associated protein 3 OS=Homo sapiens GN=BAIAP3 PE=1 SV=2//2.51091e-82	6321	11415198	XP_022827893.1	5933	0	protein unc-13 homolog 4B isoform X1 [Spodoptera litura]	XM_013282673.1	XM_013282673	1042	0	PREDICTED: Papilio polytes BAI1-associated protein 3 (LOC106103033), transcript variant X4, mRNA	--	--	--	--	O94812	799	3.8e-83	BAI1-associated protein 3 OS=Homo sapiens GN=BAIAP3 PE=1 SV=2	PF01184//PF00168	GPR1/FUN34/yaaH family//C2 domain	--	--	GO:0005515	protein binding	GO:0016021	integral component of membrane	KOG1328	Synaptic vesicle protein BAIAP3, involved in vesicle priming/regulation
111350439	21.3752	7.5418	1.68754	6.05e-05	0.0226169	TRUE	sp|P35520|CBS_HUMAN Cystathionine beta-synthase OS=Homo sapiens GN=CBS PE=1 SV=2//7.22809e-80	1612	11405040	XP_022817797.1	2424	9.7e-271	uncharacterized protein LOC111350439 [Spodoptera litura]	--	--	--	--	--	K01697	CBS	cystathionine beta-synthase	http://www.genome.jp/dbget-bin/www_bget?ko:K01697	Q9N0V7	658	2.2e-67	Cystathionine beta-synthase OS=Oryctolagus cuniculus GN=CBS PE=2 SV=3	--	--	--	--	--	--	--	--	KOG1252	Cystathionine beta-synthase and related enzymes
111349991	1164.48	398.59	1.73279	0.000125462	0.0382009	TRUE	sp|P85195|CU01_LONON Cuticle protein 1 OS=Lonomia obliqua PE=1 SV=2//9.02648e-24	878	11404453	XP_022817146.1	315	1.9e-26	cuticle protein 1-like [Spodoptera litura]	AF117600.1	AF117600	147	9.73602e-69	Manduca sexta clone pMsmaD72 putative cuticle protein mRNA, complete cds	--	--	--	--	P85195	243	1.6e-19	Cuticle protein 1 OS=Lonomia obliqua PE=1 SV=2	--	--	--	--	--	--	--	--	--	--
111362850	29.7591	10.1448	1.74235	2.81e-05	0.0121704	TRUE	sp|A2AJ76|HMCN2_MOUSE Hemicentin-2 OS=Mus musculus GN=Hmcn2 PE=2 SV=1//1.75218e-06	2408	11401915	XP_022835368.1	3797	0	hemicentin-2-like, partial [Spodoptera litura]	DQ295915.1	DQ295915	1381	0	Spodoptera frugiperda hemicentin-like protein 1 mRNA, partial cds	--	--	--	--	A2AJ76	331	2.7e-29	Hemicentin-2 OS=Mus musculus GN=Hmcn2 PE=2 SV=1	PF01223//PF05722//PF13895	DNA/RNA non-specific endonuclease//Ustilago B locus mating-type protein//Immunoglobulin domain	--	--	GO:0046872//GO:0003677//GO:0016787//GO:0003676//GO:0005515	metal ion binding//DNA binding//hydrolase activity//nucleic acid binding//protein binding	GO:0005634	nucleus	--	--
111356462	19.7445	5.21153	2.09839	4.21e-06	0.00295236	TRUE	-//-	1462	11408241	XP_022821359.1	1242	1e-133	uncharacterized protein LOC111352900 [Spodoptera litura]	--	--	--	--	--	--	--	--	--	--	--	--	--	--	--	--	--	--	--	--	--	--	--
111357741	12.9301	2.8088	2.38166	3.89e-06	0.00295236	TRUE	sp|Q24764|CCCP_DROYA Circadian clock-controlled protein OS=Drosophila yakuba GN=anon-3B1.2 PE=3 SV=1//3.48791e-17	921	11415575	XP_022828313.1	1259	6.8e-136	circadian clock-controlled protein-like [Spodoptera litura]	--	--	--	--	--	--	--	--	--	Q24764	199	2.1e-14	Circadian clock-controlled protein OS=Drosophila yakuba GN=anon-3B1.2 PE=3 SV=1	--	--	--	--	--	--	--	--	--	--
111357185	1.45869	0.273769	2.58901	0.000131737	0.039342	TRUE	sp|Q63ZK0|AMI_XENLA Serine protease ami OS=Xenopus laevis GN=ami PE=2 SV=1//3.02063e-19	1062	11414885	XP_022827545.1	1359	2e-147	transmembrane protease serine 9-like isoform X2 [Spodoptera litura]	--	--	--	--	--	--	--	--	--	P57727	202	1.1e-14	Transmembrane protease serine 3 OS=Homo sapiens GN=TMPRSS3 PE=1 SV=2	PF00089	Trypsin	GO:0006508	proteolysis	GO:0004252	serine-type endopeptidase activity	--	--	--	--
111352388	22.9163	4.26999	2.60507	9.88e-05	0.0314819	TRUE	sp|P45590|CU66_HYACE Larval/pupal rigid cuticle protein 66 OS=Hyalophora cecropia GN=CP66 PE=1 SV=1//1.08845e-14	1456	11407592	XP_022820632.1	538	4.3e-52	cuticle protein-like [Spodoptera litura]	XM_011569376.1	XM_011569376	137	5.93566e-63	PREDICTED: Plutella xylostella cuticle protein 7-like (LOC105397364), mRNA	--	--	--	--	P45590	234	2.9e-18	Larval/pupal rigid cuticle protein 66 OS=Hyalophora cecropia GN=CP66 PE=1 SV=1	PF00379	Insect cuticle protein	--	--	GO:0042302	structural constituent of cuticle	--	--	--	--
111349355	6.92917	1.23796	2.66282	3.91e-07	0.000573667	TRUE	sp|P46430|GSTT1_MANSE Glutathione S-transferase 1 OS=Manduca sexta GN=GST1 PE=2 SV=1//2.01838e-47	1952	11422929	XP_022816223.1	2988	0	uncharacterized protein LOC111349355 [Spodoptera litura]	KF482960.1	KF482960	683	0	Spodoptera litura glutathione S-transferase epsilon 9 mRNA, complete cds	K00799	GST, gst	glutathione S-transferase	http://www.genome.jp/dbget-bin/www_bget?ko:K00799	P46430	445	1.3e-42	Glutathione S-transferase 1 OS=Manduca sexta GN=GST1 PE=2 SV=1	PF13417//PF11615//PF02798//PF13409//PF00502	Glutathione S-transferase, N-terminal domain//Protein of unknown function (DUF3249)//Glutathione S-transferase, N-terminal domain//Glutathione S-transferase, N-terminal domain//Phycobilisome protein	GO:0000266//GO:0015979	mitochondrial fission//photosynthesis	GO:0005515	protein binding	GO:0030089//GO:0005739	phycobilisome//mitochondrion	--	--
Novel00544	1.15294	0.172687	2.92184	0.000175901	0.0478267	TRUE	--	1009	11416448	XP_022829289.1	339	3.6e-29	uncharacterized protein LOC111358402 [Spodoptera litura]	AP009003.1	AP009003	103	3.23542e-44	Bombyx mori genomic DNA, chromosome 24, BAC clone:015K14, complete sequence	--	--	--	--	--	--	--	--	--	--	--	--	--	--	--	--	--	--
111349732	14.8276	1.60282	3.38427	3.19e-06	0.00290612	TRUE	sp|O02443|CULP1_HELAM Larval cuticle protein 1 OS=Helicoverpa armigera GN=LCP1 PE=3 SV=1//1.28382e-37	698	11423382	XP_022816717.1	594	6.7e-59	LOW QUALITY PROTEIN: larval cuticle protein 1-like [Spodoptera litura]	AF004945.1	AF004945	120	7.82392e-54	Helicoverpa armigera larval cuticular protein 1 mRNA, complete cds	--	--	--	--	O02443	333	4.5e-30	Larval cuticle protein 1 OS=Helicoverpa armigera GN=LCP1 PE=3 SV=1	PF00379	Insect cuticle protein	--	--	GO:0042302	structural constituent of cuticle	--	--	--	--
111363786	2.83854	0.0739384	5.33769	2.11e-06	0.00213193	TRUE	sp|P51831|FABG_BACSU 3-oxoacyl-[acyl-carrier-protein] reductase FabG OS=Bacillus subtilis (strain 168) GN=fabG PE=3 SV=3//1.31805e-32	844	11402822	XP_022836410.1	1214	1e-130	uncharacterized protein LOC111363786, partial [Spodoptera litura]	--	--	--	--	--	--	--	--	--	P51831	320	1.8e-28	3-oxoacyl-[acyl-carrier-protein] reductase FabG OS=Bacillus subtilis (strain 168) GN=fabG PE=3 SV=3	PF12242//PF00106	NAD(P)H binding domain of trans-2-enoyl-CoA reductase//short chain dehydrogenase	GO:0008152//GO:0055114	metabolic process//oxidation-reduction process	GO:0016491	oxidoreductase activity	--	--	--	--
111358403	20.6241	0.352702	6.04518	0.000142565	0.0405799	TRUE	sp|P29787|TRY5_AEDAE Trypsin 5G1 OS=Aedes aegypti GN=AAEL013712 PE=2 SV=2//3.31773e-31	1083	11416449	XP_022829290.1	853	9.6e-89	trypsin 5G1-like, partial [Spodoptera litura]	--	--	--	--	--	K01312	PRSS1_2_3	trypsin	http://www.genome.jp/dbget-bin/www_bget?ko:K01312	P29787	300	4.7e-26	Trypsin 5G1 OS=Aedes aegypti GN=AAEL013712 PE=2 SV=2	PF00089	Trypsin	GO:0006508	proteolysis	GO:0004252	serine-type endopeptidase activity	--	--	--	--
111363464	0.414317	0	7.10679	1.29e-05	0.00688703	TRUE	sp|Q9D3D0|TTPAL_MOUSE Alpha-tocopherol transfer protein-like OS=Mus musculus GN=Ttpal PE=2 SV=3//7.03214e-09	996	11402517	XP_022836058.1	1649	4.4e-181	uncharacterized protein LOC111363464 [Spodoptera litura]	--	--	--	--	--	--	--	--	--	--	--	--	--	--	--	--	--	--	--	--	--	--	--
111355827	165.778	0.268774	9.42689	1.9e-06	0.00203473	TRUE	sp|Q9W6S5|ALLC_XENLA Allantoicase OS=Xenopus laevis GN=allc PE=2 SV=1//2.92189e-11	2381	11413192	XP_022825662.1	2015	3.8e-223	allantoicase-like [Spodoptera litura]	XM_012342878.1	XM_012342878	39	2.94296e-08	Saprolegnia parasitica CBS 223.65 allantoicase mRNA	K01477	alc, ALLC	allantoicase	http://www.genome.jp/dbget-bin/www_bget?ko:K01477	Q9W6S5	928	1.6e-98	Allantoicase OS=Xenopus laevis GN=allc PE=2 SV=1	PF03561	Allantoicase repeat	GO:0000256//GO:0006144//GO:0006807	allantoin catabolic process//purine nucleobase metabolic process//nitrogen compound metabolic process	GO:0004037	allantoicase activity	--	--	KOG4145	Allantoicase
