# Supplementary material for: Mating-Induced Differential Expression in Genes Related to Reproduction and Immunity in Spodoptera litura (Lepidoptera: Noctuidae) Female Moths
Source: J Insect Sci. 2020 Feb 24;20(1):10. doi: 10.1093/jisesa/ieaa003 (PMC7039226; doi:10.1093/jisesa/ieaa003)
Supplement: ieaa003_suppl_Supplementary_Table_S7 [file ieaa003_suppl_supplementary_table_s7.xlsx]

## Sheet: GO enrichment
Table S7 GO enrichment of DEGs in Mated-0h vs Virgin-0h group
GO_accession	Description	Term_type	Over_represented_pValue	Corrected_pValue	DEG_item	DEG_list	Bg_item	Bg_list	Up	Up_Gene_names	Down	Down_Gene_names
GO:0000266	mitochondrial fission	biological_process	0.0043495	1	1	54	1	12781	1	111349355	0
GO:0007291	sperm individualization	biological_process	0.0086824	1	1	54	2	12781	0		1	111353047
GO:0000255	allantoin metabolic process	biological_process	0.01208	1	1	54	3	12781	1	111355827	0
GO:0000256	allantoin catabolic process	biological_process	0.01208	1	1	54	3	12781	1	111355827	0
GO:0007286	spermatid development	biological_process	0.012084	1	1	54	3	12781	0		1	111353047
GO:0048515	spermatid differentiation	biological_process	0.012084	1	1	54	3	12781	0		1	111353047
GO:0007349	cellularization	biological_process	0.012518	1	1	54	3	12781	0		1	111353047
GO:0043605	cellular amide catabolic process	biological_process	0.015226	1	1	54	4	12781	1	111355827	0
GO:0006900	membrane budding	biological_process	0.020415	1	1	54	5	12781	0		1	111358169
GO:0006901	vesicle coating	biological_process	0.020415	1	1	54	5	12781	0		1	111358169
GO:0007212	dopamine receptor signaling pathway	biological_process	0.020415	1	1	54	5	12781	0		1	111358169
GO:0048268	clathrin coat assembly	biological_process	0.020415	1	1	54	5	12781	0		1	111358169
GO:0016050	vesicle organization	biological_process	0.024203	1	1	54	6	12781	0		1	111358169
GO:0019915	lipid storage	biological_process	0.027069	1	1	54	6	12781	0		1	111358842
GO:0006030	chitin metabolic process	biological_process	0.030164	1	2	54	65	12781	1	111350126	1	111358169
GO:1901071	glucosamine-containing compound metabolic process	biological_process	0.030164	1	2	54	65	12781	1	111350126	1	111358169
GO:0051225	spindle assembly	biological_process	0.030183	1	1	54	7	12781	0		1	111362987
GO:0006269	DNA replication, synthesis of RNA primer	biological_process	0.031836	1	1	54	7	12781	0		1	Novel00712
GO:0030244	cellulose biosynthetic process	biological_process	0.031918	1	1	54	7	12781	0		1	111362751
GO:0006040	amino sugar metabolic process	biological_process	0.039257	1	2	54	74	12781	1	111350126	1	111358169
GO:0006303	double-strand break repair via nonhomologous end joining	biological_process	0.042964	1	1	54	10	12781	0		1	111362751
GO:0051274	beta-glucan biosynthetic process	biological_process	0.044268	1	1	54	10	12781	0		1	111362751
GO:0048285	organelle fission	biological_process	0.044686	1	2	54	79	12781	1	111349355	1	111354480
GO:0000726	non-recombinational repair	biological_process	0.045569	1	1	54	11	12781	0		1	111362751
GO:0009432	SOS response	biological_process	0.046762	1	1	54	11	12781	0		1	111350352
GO:0030243	cellulose metabolic process	biological_process	0.047486	1	1	54	11	12781	0		1	111362751
GO:0051235	maintenance of location	biological_process	0.048559	1	1	54	13	12781	0		1	111358842
GO:0007051	spindle organization	biological_process	0.052441	1	1	54	12	12781	0		1	111362987
GO:0009250	glucan biosynthetic process	biological_process	0.058379	1	1	54	13	12781	0		1	111362751
GO:0051273	beta-glucan metabolic process	biological_process	0.059641	1	1	54	14	12781	0		1	111362751
GO:0007283	spermatogenesis	biological_process	0.06256	1	1	54	16	12781	0		1	111353047
GO:0048232	male gamete generation	biological_process	0.06256	1	1	54	16	12781	0		1	111353047
GO:0006022	aminoglycan metabolic process	biological_process	0.063676	1	2	54	97	12781	1	111350126	1	111358169
GO:0006073	cellular glucan metabolic process	biological_process	0.076447	1	1	54	18	12781	0		1	111362751
GO:0044042	glucan metabolic process	biological_process	0.076447	1	1	54	18	12781	0		1	111362751
GO:0006302	double-strand break repair	biological_process	0.078514	1	1	54	20	12781	0		1	111362751
GO:0006508	proteolysis	biological_process	0.091348	1	7	54	903	12781	2	111358403|111357185	5	111355639|111357409|111364413|111363729|Novel00712
GO:0033692	cellular polysaccharide biosynthetic process	biological_process	0.097154	1	1	54	24	12781	0		1	111362751
GO:0000271	polysaccharide biosynthetic process	biological_process	0.1084	1	1	54	27	12781	0		1	111362751
GO:0009991	response to extracellular stimulus	biological_process	0.11036	1	1	54	26	12781	0		1	111350352
GO:0031668	cellular response to extracellular stimulus	biological_process	0.11036	1	1	54	26	12781	0		1	111350352
GO:0071496	cellular response to external stimulus	biological_process	0.11036	1	1	54	26	12781	0		1	111350352
GO:0044264	cellular polysaccharide metabolic process	biological_process	0.11449	1	1	54	29	12781	0		1	111362751
GO:0034637	cellular carbohydrate biosynthetic process	biological_process	0.13036	1	1	54	33	12781	0		1	111362751
GO:0005976	polysaccharide metabolic process	biological_process	0.1545	1	1	54	40	12781	0		1	111362751
GO:0055085	transmembrane transport	biological_process	0.1714	1	5	54	731	12781	0		5	111353047|111358658|111361014|111359730|Novel00737
GO:0009890	negative regulation of biosynthetic process	biological_process	0.17158	1	1	54	45	12781	0		1	111363683
GO:0006996	organelle organization	biological_process	0.17394	1	4	54	547	12781	1	111349355	3	111362987|111358169|111354480
GO:1901565	organonitrogen compound catabolic process	biological_process	0.22273	1	1	54	59	12781	1	111355827	0
GO:0006261	DNA-dependent DNA replication	biological_process	0.22558	1	1	54	61	12781	0		1	Novel00712
GO:0022402	cell cycle process	biological_process	0.23018	1	2	54	217	12781	0		2	111354480|111362987
GO:0044262	cellular carbohydrate metabolic process	biological_process	0.23049	1	1	54	63	12781	0		1	111362751
GO:0007067	mitotic nuclear division	biological_process	0.23376	1	1	54	62	12781	0		1	111354480
GO:0070925	organelle assembly	biological_process	0.23962	1	1	54	63	12781	0		1	111362987
GO:0000280	nuclear division	biological_process	0.25791	1	1	54	70	12781	0		1	111354480
GO:0010876	lipid localization	biological_process	0.25869	1	1	54	72	12781	0		1	111358842
GO:0006461	protein complex assembly	biological_process	0.25933	1	2	54	239	12781	0		2	111358169|111362987
GO:0070271	protein complex biogenesis	biological_process	0.25933	1	2	54	239	12781	0		2	111362987|111358169
GO:0007005	mitochondrion organization	biological_process	0.25949	1	1	54	69	12781	1	111349355	0
GO:0006694	steroid biosynthetic process	biological_process	0.2595	1	1	54	66	12781	0		1	111355302
GO:0008202	steroid metabolic process	biological_process	0.26717	1	1	54	69	12781	0		1	111355302
GO:0046700	heterocycle catabolic process	biological_process	0.26914	1	1	54	77	12781	1	111355827	0
GO:0044270	cellular nitrogen compound catabolic process	biological_process	0.27148	1	1	54	78	12781	1	111355827	0
GO:0065003	macromolecular complex assembly	biological_process	0.27728	1	2	54	251	12781	0		2	111358169|111362987
GO:0006814	sodium ion transport	biological_process	0.28487	1	1	54	76	12781	0		1	111364413
GO:0006281	DNA repair	biological_process	0.28541	1	2	54	256	12781	0		2	111362751|111350352
GO:1901361	organic cyclic compound catabolic process	biological_process	0.28594	1	1	54	83	12781	1	111355827	0
GO:0016051	carbohydrate biosynthetic process	biological_process	0.29182	1	1	54	82	12781	0		1	111362751
GO:0007608	sensory perception of smell	biological_process	0.31081	1	1	54	80	12781	0		1	111355246
GO:0071822	protein complex subunit organization	biological_process	0.31499	1	2	54	273	12781	0		2	111362987|111358169
GO:0015979	photosynthesis	biological_process	0.31681	1	1	54	96	12781	1	111349355	0
GO:0000226	microtubule cytoskeleton organization	biological_process	0.31896	1	1	54	90	12781	0		1	111362987
GO:0009892	negative regulation of metabolic process	biological_process	0.31905	1	1	54	90	12781	0		1	111363683
GO:0006974	cellular response to DNA damage stimulus	biological_process	0.32224	1	2	54	281	12781	0		2	111350352|111362751
GO:0006357	regulation of transcription from RNA polymerase II promoter	biological_process	0.32304	1	1	54	94	12781	0		1	111362987
GO:0006260	DNA replication	biological_process	0.33302	1	2	54	288	12781	0		2	Novel00712|111350352
GO:1902589	single-organism organelle organization	biological_process	0.34014	1	2	54	291	12781	0		2	111362987|111354480
GO:0007049	cell cycle	biological_process	0.34637	1	2	54	290	12781	0		2	111362987|111354480
GO:0007281	germ cell development	biological_process	0.35442	1	1	54	91	12781	0		1	111353047
GO:0033554	cellular response to stress	biological_process	0.35813	1	2	54	304	12781	0		2	111350352|111362751
GO:0043933	macromolecular complex subunit organization	biological_process	0.36864	1	2	54	311	12781	0		2	111358169|111362987
GO:0022412	cellular process involved in reproduction in multicellular organism	biological_process	0.3693	1	1	54	97	12781	0		1	111353047
GO:0048468	cell development	biological_process	0.37754	1	1	54	100	12781	0		1	111353047
GO:0003006	developmental process involved in reproduction	biological_process	0.38149	1	1	54	101	12781	0		1	111353047
GO:0007276	gamete generation	biological_process	0.39441	1	1	54	108	12781	0		1	111353047
GO:0048646	anatomical structure formation involved in morphogenesis	biological_process	0.40081	1	1	54	109	12781	0		1	111353047
GO:0048609	multicellular organismal reproductive process	biological_process	0.40314	1	1	54	112	12781	0		1	111353047
GO:0007017	microtubule-based process	biological_process	0.41472	1	1	54	136	12781	0		1	111362987
GO:0044702	single organism reproductive process	biological_process	0.41563	1	1	54	117	12781	0		1	111353047
GO:0032504	multicellular organism reproduction	biological_process	0.41692	1	1	54	118	12781	0		1	111353047
GO:0006813	potassium ion transport	biological_process	0.41758	1	1	54	126	12781	0		1	111364413
GO:0019953	sexual reproduction	biological_process	0.43114	1	1	54	124	12781	0		1	111353047
GO:0044703	multi-organism reproductive process	biological_process	0.43311	1	1	54	125	12781	0		1	111353047
GO:0000278	mitotic cell cycle	biological_process	0.44195	1	1	54	137	12781	0		1	111354480
GO:1903047	mitotic cell cycle process	biological_process	0.44195	1	1	54	137	12781	0		1	111354480
GO:0007606	sensory perception of chemical stimulus	biological_process	0.44275	1	1	54	125	12781	0		1	111355246
GO:0007600	sensory perception	biological_process	0.44746	1	1	54	127	12781	0		1	111355246
GO:0050877	neurological system process	biological_process	0.44746	1	1	54	127	12781	0		1	111355246
GO:0022607	cellular component assembly	biological_process	0.44889	1	2	54	367	12781	0		2	111358169|111362987
GO:0030154	cell differentiation	biological_process	0.45271	1	1	54	132	12781	0		1	111353047
GO:0022414	reproductive process	biological_process	0.45694	1	1	54	135	12781	0		1	111353047
GO:0003008	system process	biological_process	0.46844	1	1	54	138	12781	0		1	111355246
GO:0006366	transcription from RNA polymerase II promoter	biological_process	0.46866	1	1	54	153	12781	0		1	111362987
GO:0061024	membrane organization	biological_process	0.47489	1	1	54	151	12781	0		1	111358169
GO:0048519	negative regulation of biological process	biological_process	0.48789	1	1	54	161	12781	0		1	111363683
GO:0009605	response to external stimulus	biological_process	0.50179	1	1	54	161	12781	0		1	111350352
GO:0043623	cellular protein complex assembly	biological_process	0.50266	1	1	54	168	12781	0		1	111358169
GO:0009653	anatomical structure morphogenesis	biological_process	0.51812	1	1	54	161	12781	0		1	111353047
GO:0048869	cellular developmental process	biological_process	0.52365	1	1	54	165	12781	0		1	111353047
GO:0016043	cellular component organization	biological_process	0.52967	1	4	54	931	12781	1	111349355	3	111362987|111358169|111354480
GO:0034622	cellular macromolecular complex assembly	biological_process	0.53846	1	1	54	186	12781	0		1	111358169
GO:0007264	small GTPase mediated signal transduction	biological_process	0.55922	1	1	54	206	12781	0		1	111362987
GO:0044707	single-multicellular organism process	biological_process	0.56176	1	2	54	427	12781	0		2	111353047|111355246
GO:0044085	cellular component biogenesis	biological_process	0.56678	1	2	54	452	12781	0		2	111358169|111362987
GO:0007275	multicellular organismal development	biological_process	0.58278	1	1	54	201	12781	0		1	111353047
GO:0048856	anatomical structure development	biological_process	0.58595	1	1	54	199	12781	0		1	111353047
GO:0071840	cellular component organization or biogenesis	biological_process	0.60187	1	4	54	1011	12781	1	111349355	3	111362987|111354480|111358169
GO:0007010	cytoskeleton organization	biological_process	0.603	1	1	54	235	12781	0		1	111362987
GO:0044765	single-organism transport	biological_process	0.60872	1	6	54	1523	12781	0		6	111353047|111358658|111361014|111359730|Novel00737|111364413
GO:0000003	reproduction	biological_process	0.60987	1	1	54	214	12781	0		1	111353047
GO:1902578	single-organism localization	biological_process	0.61893	1	6	54	1539	12781	0		6	111359730|Novel00737|111364413|111353047|111358658|111361014
GO:0032501	multicellular organismal process	biological_process	0.62803	1	2	54	488	12781	0		2	111355246|111353047
GO:0051179	localization	biological_process	0.63064	1	8	54	2070	12781	0		8	111358658|111358842|111361014|111359730|111364413|111358169|111353047|Novel00737
GO:0016192	vesicle-mediated transport	biological_process	0.63098	1	1	54	250	12781	0		1	111358169
GO:0044723	single-organism carbohydrate metabolic process	biological_process	0.63943	1	1	54	236	12781	0		1	111362751
GO:1901135	carbohydrate derivative metabolic process	biological_process	0.65076	1	2	54	514	12781	1	111350126	1	111358169
GO:0006950	response to stress	biological_process	0.6517	1	2	54	528	12781	0		2	111362751|111350352
GO:0007186	G-protein coupled receptor signaling pathway	biological_process	0.65939	1	1	54	259	12781	0		1	111358169
GO:0065008	regulation of biological quality	biological_process	0.70153	1	1	54	285	12781	0		1	111358842
GO:0006629	lipid metabolic process	biological_process	0.71922	1	2	54	580	12781	0		2	111355302|111350604
GO:0006259	DNA metabolic process	biological_process	0.72839	1	3	54	914	12781	0		3	111362751|Novel00712|111350352
GO:0006810	transport	biological_process	0.73111	1	7	54	1997	12781	0		7	111358169|111364413|Novel00737|111359730|111361014|111358658|111353047
GO:0051234	establishment of localization	biological_process	0.73637	1	7	54	2007	12781	0		7	111361014|111353047|111358658|111358169|Novel00737|111359730|111364413
GO:0008610	lipid biosynthetic process	biological_process	0.73692	1	1	54	306	12781	0		1	111355302
GO:0044767	single-organism developmental process	biological_process	0.73783	1	1	54	312	12781	0		1	111353047
GO:0032774	RNA biosynthetic process	biological_process	0.74646	1	4	54	1222	12781	1	111350126	3	111358032|Novel00712|111362987
GO:0032502	developmental process	biological_process	0.75158	1	1	54	326	12781	0		1	111353047
GO:1901575	organic substance catabolic process	biological_process	0.75447	1	1	54	333	12781	1	111355827	0
GO:0015672	monovalent inorganic cation transport	biological_process	0.76218	1	1	54	331	12781	0		1	111364413
GO:0044248	cellular catabolic process	biological_process	0.77608	1	1	54	358	12781	1	111355827	0
GO:0019538	protein metabolic process	biological_process	0.77833	1	7	54	2030	12781	2	111358403|111357185	5	Novel00712|111355639|111357409|111363729|111364413
GO:0051716	cellular response to stimulus	biological_process	0.78224	1	4	54	1306	12781	0		4	111362987|111350352|111362751|111358169
GO:0009889	regulation of biosynthetic process	biological_process	0.797	1	3	54	1028	12781	0		3	111358032|111362987|111363683
GO:0030001	metal ion transport	biological_process	0.80806	1	1	54	383	12781	0		1	111364413
GO:0007154	cell communication	biological_process	0.81008	1	3	54	1068	12781	0		3	111358169|111362987|111350352
GO:0034645	cellular macromolecule biosynthetic process	biological_process	0.81313	1	6	54	1879	12781	1	111350126	5	111362751|111358032|111362987|111350352|Novel00712
GO:0009059	macromolecule biosynthetic process	biological_process	0.82489	1	6	54	1907	12781	1	111350126	5	111362987|111350352|Novel00712|111358032|111362751
GO:0034654	nucleobase-containing compound biosynthetic process	biological_process	0.82608	1	4	54	1370	12781	1	111350126	3	111358032|Novel00712|111362987
GO:1901362	organic cyclic compound biosynthetic process	biological_process	0.82731	1	5	54	1634	12781	1	111350126	4	111358032|111362987|Novel00712|111355302
GO:0009056	catabolic process	biological_process	0.85253	1	1	54	453	12781	1	111355827	0
GO:0044711	single-organism biosynthetic process	biological_process	0.8549	1	2	54	773	12781	0		2	111355302|111362751
GO:0035556	intracellular signal transduction	biological_process	0.86109	1	1	54	482	12781	0		1	111362987
GO:0006351	transcription, DNA-templated	biological_process	0.87883	1	3	54	1202	12781	1	111350126	2	111358032|111362987
GO:0097659	nucleic acid-templated transcription	biological_process	0.87883	1	3	54	1202	12781	1	111350126	2	111362987|111358032
GO:0019222	regulation of metabolic process	biological_process	0.87936	1	3	54	1203	12781	0		3	111363683|111362987|111358032
GO:0043603	cellular amide metabolic process	biological_process	0.88437	1	1	54	483	12781	1	111355827	0
GO:0019438	aromatic compound biosynthetic process	biological_process	0.89446	1	4	54	1538	12781	1	111350126	3	111358032|Novel00712|111362987
GO:0018130	heterocycle biosynthetic process	biological_process	0.90294	1	4	54	1565	12781	1	111350126	3	111358032|111362987|Novel00712
GO:0006812	cation transport	biological_process	0.90404	1	1	54	544	12781	0		1	111364413
GO:1901564	organonitrogen compound metabolic process	biological_process	0.90475	1	3	54	1204	12781	2	111355827|111350126	1	111358169
GO:0005975	carbohydrate metabolic process	biological_process	0.90536	1	1	54	538	12781	0		1	111362751
GO:0050896	response to stimulus	biological_process	0.90608	1	4	54	1615	12781	0		4	111362987|111350352|111362751|111358169
GO:0033036	macromolecule localization	biological_process	0.90848	1	1	54	573	12781	0		1	111358842
GO:0009058	biosynthetic process	biological_process	0.91825	1	8	54	2746	12781	1	111350126	7	111362751|111362987|111350352|111358032|111363683|111355302|Novel00712
GO:0006355	regulation of transcription, DNA-templated	biological_process	0.91879	1	2	54	995	12781	0		2	111358032|111362987
GO:1903506	regulation of nucleic acid-templated transcription	biological_process	0.91879	1	2	54	995	12781	0		2	111358032|111362987
GO:2001141	regulation of RNA biosynthetic process	biological_process	0.92	1	2	54	999	12781	0		2	111358032|111362987
GO:0051252	regulation of RNA metabolic process	biological_process	0.92144	1	2	54	1004	12781	0		2	111362987|111358032
GO:0007165	signal transduction	biological_process	0.9222	1	2	54	1024	12781	0		2	111358169|111362987
GO:0019219	regulation of nucleobase-containing compound metabolic process	biological_process	0.92507	1	2	54	1017	12781	0		2	111362987|111358032
GO:2000112	regulation of cellular macromolecule biosynthetic process	biological_process	0.92538	1	2	54	1019	12781	0		2	111362987|111358032
GO:0010556	regulation of macromolecule biosynthetic process	biological_process	0.9265	1	2	54	1023	12781	0		2	111358032|111362987
GO:0031326	regulation of cellular biosynthetic process	biological_process	0.9265	1	2	54	1023	12781	0		2	111362987|111358032
GO:0044700	single organism signaling	biological_process	0.9271	1	2	54	1042	12781	0		2	111362987|111358169
GO:0023052	signaling	biological_process	0.92832	1	2	54	1047	12781	0		2	111362987|111358169
GO:0051171	regulation of nitrogen compound metabolic process	biological_process	0.92864	1	2	54	1031	12781	0		2	111358032|111362987
GO:0010468	regulation of gene expression	biological_process	0.92998	1	2	54	1036	12781	0		2	111358032|111362987
GO:0043170	macromolecule metabolic process	biological_process	0.934	1	13	54	4217	12781	3	111357185|111350126|111358403	10	111363729|111358032|111357409|Novel00712|111358169|111364413|111362751|111355639|111362987|111350352
GO:0016070	RNA metabolic process	biological_process	0.93427	1	4	54	1712	12781	1	111350126	3	Novel00712|111362987|111358032
GO:1901576	organic substance biosynthetic process	biological_process	0.94201	1	7	54	2605	12781	1	111350126	6	111362751|111358032|111355302|111350352|111362987|Novel00712
GO:1901360	organic cyclic compound metabolic process	biological_process	0.94301	1	8	54	2937	12781	2	111350126|111355827	6	111350352|111362987|111362751|111355302|Novel00712|111358032
GO:0080090	regulation of primary metabolic process	biological_process	0.94367	1	2	54	1093	12781	0		2	111362987|111358032
GO:0090304	nucleic acid metabolic process	biological_process	0.94619	1	6	54	2409	12781	1	111350126	5	111358032|111362751|111350352|111362987|Novel00712
GO:0060255	regulation of macromolecule metabolic process	biological_process	0.94635	1	2	54	1105	12781	0		2	111358032|111362987
GO:0008152	metabolic process	biological_process	0.94889	1	23	54	6721	12781	6	111358403|111363786|111350126|111349355|111355827|111357185	17	111355639|111362751|111364413|111361108|111358169|111358032|111357409|111350604|Novel00712|111362825|111349999|111362987|111350352|111363729|111362354|111355302|111363683
GO:0031323	regulation of cellular metabolic process	biological_process	0.9507	1	2	54	1127	12781	0		2	111358032|111362987
GO:0006811	ion transport	biological_process	0.95358	1	1	54	724	12781	0		1	111364413
GO:0051704	multi-organism process	biological_process	0.95692	1	1	54	740	12781	0		1	111353047
GO:0055114	oxidation-reduction process	biological_process	0.96562	1	2	54	1156	12781	0		2	111361108|111355302
GO:0044249	cellular biosynthetic process	biological_process	0.9665	1	6	54	2509	12781	1	111350126	5	Novel00712|111362987|111350352|111362751|111358032
GO:0044271	cellular nitrogen compound biosynthetic process	biological_process	0.96739	1	4	54	1902	12781	1	111350126	3	111358032|111362987|Novel00712
GO:0046483	heterocycle metabolic process	biological_process	0.9679	1	7	54	2862	12781	2	111355827|111350126	5	111362987|111350352|Novel00712|111358032|111362751
GO:0044238	primary metabolic process	biological_process	0.96808	1	16	54	5242	12781	3	111350126|111357185|111358403	13	111362825|111350352|111362987|111363729|111362354|111355302|111364413|111362751|111355639|111358032|111357409|111350604|Novel00712
GO:0065007	biological regulation	biological_process	0.97255	1	5	54	2354	12781	0		5	111358169|111358032|111358842|111362987|111363683
GO:0006139	nucleobase-containing compound metabolic process	biological_process	0.97692	1	6	54	2687	12781	1	111350126	5	111358032|111362751|111362987|111350352|Novel00712
GO:0044763	single-organism cellular process	biological_process	0.97926	1	10	54	3868	12781	0		10	111353047|111354480|Novel00737|111350352|111362987|111361014|111358658|111358169|111359730|111362751
GO:0071704	organic substance metabolic process	biological_process	0.98384	1	16	54	5491	12781	4	111358403|111355827|111350126|111357185	12	111358169|111362751|111355639|111364413|111350604|Novel00712|111358032|111357409|111350352|111362987|111355302|111363729
GO:0044699	single-organism process	biological_process	0.98535	1	15	54	5299	12781	0		15	111355302|111353047|111355246|111350604|Novel00737|111354480|111358658|111361014|111350352|111362987|111362751|111359730|111364413|111358169|111361108
GO:0006807	nitrogen compound metabolic process	biological_process	0.98746	1	8	54	3441	12781	2	111355827|111350126	6	111358032|Novel00712|111358169|111362751|111350352|111362987
GO:0006725	cellular aromatic compound metabolic process	biological_process	0.9875	1	6	54	2865	12781	1	111350126	5	111362987|111350352|Novel00712|111358032|111362751
GO:0050789	regulation of biological process	biological_process	0.98759	1	4	54	2260	12781	0		4	111363683|111362987|111358032|111358169
GO:0034641	cellular nitrogen compound metabolic process	biological_process	0.98881	1	7	54	3188	12781	2	111350126|111355827	5	111362987|111350352|Novel00712|111362751|111358032
GO:0044710	single-organism metabolic process	biological_process	0.99202	1	5	54	2593	12781	0		5	111362751|111361108|111355302|111350352|111350604
GO:0010467	gene expression	biological_process	0.99274	1	3	54	1985	12781	1	111350126	2	111358032|111362987
GO:0008150	biological_process	biological_process	0.99468	1	31	54	9303	12781	6	111363786|111358403|111357185|111355827|111349355|111350126	25	111358032|111354480|111357409|111350604|Novel00712|111355246|111361108|111358169|111364413|111359730|111362751|111355639|111361014|111358842|111358658|111362354|111363729|Novel00737|111355302|111353047|111363683|111362987|111350352|111349999|111362825
GO:0050794	regulation of cellular process	biological_process	0.99531	1	3	54	2158	12781	0		3	111362987|111358169|111358032
GO:0044260	cellular macromolecule metabolic process	biological_process	0.99844	1	6	54	3466	12781	1	111350126	5	Novel00712|111362987|111350352|111358032|111362751
GO:0009987	cellular process	biological_process	0.99966	1	15	54	6447	12781	3	111350126|111349355|111355827	12	111359730|111362751|111358169|111358658|111362987|111350352|111361014|111354480|111358032|Novel00737|111353047|Novel00712
GO:0044237	cellular metabolic process	biological_process	0.99978	1	8	54	4557	12781	3	111350126|111349355|111355827	5	Novel00712|111358032|111350352|111362987|111362751
GO:0070652	HAUS complex	cellular_component	0.014343	1	1	54	3	12781	0		1	111362987
GO:0030089	phycobilisome	cellular_component	0.034929	1	1	54	9	12781	1	111349355	0
GO:0005576	extracellular region	cellular_component	0.038878	1	6	54	612	12781	1	111350126	5	111357054|Novel00477|Novel00495|Novel00496|111358169
GO:0005890	sodium:potassium-exchanging ATPase complex	cellular_component	0.043751	1	1	54	10	12781	0		1	111364413
GO:0090533	cation-transporting ATPase complex	cellular_component	0.043751	1	1	54	10	12781	0		1	111364413
GO:0098533	ATPase dependent transmembrane transport complex	cellular_component	0.064733	1	1	54	15	12781	0		1	111364413
GO:1904564	Nbp35-Cfd1 ATPase complex	cellular_component	0.064733	1	1	54	15	12781	0		1	111364413
GO:0030076	light-harvesting complex	cellular_component	0.068021	1	1	54	18	12781	1	111349355	0
GO:0005875	microtubule associated complex	cellular_component	0.080903	1	1	54	25	12781	0		1	111362987
GO:0042651	thylakoid membrane	cellular_component	0.082427	1	1	54	23	12781	1	111349355	0
GO:1902495	transmembrane transporter complex	cellular_component	0.14416	1	1	54	36	12781	0		1	111364413
GO:1990351	transporter complex	cellular_component	0.14416	1	1	54	36	12781	0		1	111364413
GO:0044425	membrane part	cellular_component	0.15892	1	12	54	2140	12781	2	111349355|111357432	10	111358169|111364413|111362751|111359730|111361014|111358842|111358658|Novel00737|Novel00712|111353047
GO:0005667	transcription factor complex	cellular_component	0.182	1	1	54	49	12781	0		1	111362987
GO:0005887	integral component of plasma membrane	cellular_component	0.20172	1	1	54	57	12781	0		1	111364413
GO:0016021	integral component of membrane	cellular_component	0.20266	1	10	54	1807	12781	1	111357432	9	111361014|111358658|111358169|111362751|111359730|111364413|Novel00712|111353047|Novel00737
GO:0031224	intrinsic component of membrane	cellular_component	0.20481	1	10	54	1811	12781	1	111357432	9	111358658|111361014|111359730|111362751|111364413|111358169|111353047|Novel00712|Novel00737
GO:0031226	intrinsic component of plasma membrane	cellular_component	0.20599	1	1	54	58	12781	0		1	111364413
GO:0098797	plasma membrane protein complex	cellular_component	0.21444	1	1	54	58	12781	0		1	111364413
GO:0034357	photosynthetic membrane	cellular_component	0.27075	1	1	54	81	12781	1	111349355	0
GO:0005739	mitochondrion	cellular_component	0.29371	1	2	54	247	12781	1	111349355	1	111349231
GO:0016592	mediator complex	cellular_component	0.29401	1	1	54	84	12781	0		1	111362987
GO:0009579	thylakoid	cellular_component	0.30891	1	1	54	97	12781	1	111349355	0
GO:0044436	thylakoid part	cellular_component	0.30891	1	1	54	97	12781	1	111349355	0
GO:0000775	chromosome, centromeric region	cellular_component	0.33361	1	1	54	93	12781	0		1	111354480
GO:0098687	chromosomal region	cellular_component	0.33556	1	1	54	94	12781	0		1	111354480
GO:0044459	plasma membrane part	cellular_component	0.33602	1	1	54	102	12781	0		1	111364413
GO:0016020	membrane	cellular_component	0.34783	1	15	54	3258	12781	2	111357432|111349355	13	111355246|111353047|111357333|Novel00712|Novel00737|111358658|111358842|111361014|111364413|111359730|111362751|111358169|111353924
GO:0015630	microtubule cytoskeleton	cellular_component	0.39242	1	1	54	122	12781	0		1	111362987
GO:0005575	cellular_component	cellular_component	0.40066	1	25	54	5710	12781	4	111357432|111362850|111349355|111350126	21	111362987|111349999|111357054|111353047|Novel00737|Novel00495|111358842|111361014|111358658|111353924|111358169|111364413|111359730|Novel00496|111362751|111357333|Novel00712|111349231|Novel00477|111355246|111354480
GO:0005789	endoplasmic reticulum membrane	cellular_component	0.41254	1	1	54	130	12781	0		1	111358842
GO:0044432	endoplasmic reticulum part	cellular_component	0.41724	1	1	54	132	12781	0		1	111358842
GO:0042175	nuclear outer membrane-endoplasmic reticulum membrane network	cellular_component	0.42693	1	1	54	135	12781	0		1	111358842
GO:0044427	chromosomal part	cellular_component	0.44741	1	1	54	138	12781	0		1	111354480
GO:0005654	nucleoplasm	cellular_component	0.49477	1	1	54	166	12781	0		1	111362987
GO:0044451	nucleoplasm part	cellular_component	0.49477	1	1	54	166	12781	0		1	111362987
GO:0043227	membrane-bounded organelle	cellular_component	0.5166	1	7	54	1636	12781	2	111349355|111362850	5	111362987|111349231|111358842|111349999|111354480
GO:0043231	intracellular membrane-bounded organelle	cellular_component	0.5166	1	7	54	1636	12781	2	111362850|111349355	5	111358842|111349231|111362987|111349999|111354480
GO:0005694	chromosome	cellular_component	0.51811	1	1	54	173	12781	0		1	111354480
GO:0005886	plasma membrane	cellular_component	0.52009	1	1	54	181	12781	0		1	111364413
GO:0005783	endoplasmic reticulum	cellular_component	0.5265	1	1	54	181	12781	0		1	111358842
GO:0098796	membrane protein complex	cellular_component	0.54412	1	2	54	440	12781	1	111349355	1	111364413
GO:0044430	cytoskeletal part	cellular_component	0.56442	1	1	54	207	12781	0		1	111362987
GO:0005856	cytoskeleton	cellular_component	0.58731	1	1	54	221	12781	0		1	111362987
GO:0005634	nucleus	cellular_component	0.63735	1	4	54	1068	12781	1	111362850	3	111354480|111349999|111362987
GO:0031981	nuclear lumen	cellular_component	0.65315	1	1	54	252	12781	0		1	111362987
GO:1902494	catalytic complex	cellular_component	0.68159	1	1	54	275	12781	0		1	111364413
GO:0043233	organelle lumen	cellular_component	0.6843	1	1	54	273	12781	0		1	111362987
GO:0070013	intracellular organelle lumen	cellular_component	0.6843	1	1	54	273	12781	0		1	111362987
GO:0031974	membrane-enclosed lumen	cellular_component	0.69065	1	1	54	277	12781	0		1	111362987
GO:0098588	bounding membrane of organelle	cellular_component	0.69231	1	1	54	280	12781	0		1	111358842
GO:0043232	intracellular non-membrane-bounded organelle	cellular_component	0.73318	1	2	54	612	12781	0		2	111362987|111354480
GO:0012505	endomembrane system	cellular_component	0.74138	1	1	54	327	12781	0		1	111358842
GO:0043228	non-membrane-bounded organelle	cellular_component	0.75469	1	2	54	637	12781	0		2	111362987|111354480
GO:0071944	cell periphery	cellular_component	0.75823	1	1	54	332	12781	0		1	111364413
GO:0043229	intracellular organelle	cellular_component	0.76694	1	7	54	2062	12781	2	111362850|111349355	5	111349999|111358842|111349231|111362987|111354480
GO:0044428	nuclear part	cellular_component	0.77832	1	1	54	361	12781	0		1	111362987
GO:0044446	intracellular organelle part	cellular_component	0.7786	1	3	54	983	12781	0		3	111354480|111362987|111358842
GO:0044422	organelle part	cellular_component	0.78449	1	3	54	992	12781	0		3	111354480|111362987|111358842
GO:0043226	organelle	cellular_component	0.78725	1	7	54	2105	12781	2	111362850|111349355	5	111354480|111349999|111349231|111358842|111362987
GO:0044444	cytoplasmic part	cellular_component	0.79366	1	3	54	976	12781	1	111349355	2	111358842|111349231
GO:0031090	organelle membrane	cellular_component	0.80117	1	1	54	378	12781	0		1	111358842
GO:0043234	protein complex	cellular_component	0.84578	1	3	54	1113	12781	1	111349355	2	111364413|111362987
GO:0005737	cytoplasm	cellular_component	0.92244	1	3	54	1301	12781	1	111349355	2	111349231|111358842
GO:0044424	intracellular part	cellular_component	0.92791	1	7	54	2571	12781	2	111349355|111362850	5	111354480|111362987|111349231|111358842|111349999
GO:0005622	intracellular	cellular_component	0.94301	1	7	54	2662	12781	2	111362850|111349355	5	111354480|111349999|111362987|111349231|111358842
GO:0032991	macromolecular complex	cellular_component	0.94514	1	3	54	1423	12781	1	111349355	2	111362987|111364413
GO:0005623	cell	cellular_component	0.94538	1	8	54	2953	12781	2	111362850|111349355	6	111364413|111349999|111362987|111358842|111354480|111349231
GO:0044464	cell part	cellular_component	0.94538	1	8	54	2953	12781	2	111362850|111349355	6	111364413|111362987|111358842|111349999|111354480|111349231
GO:0004037	allantoicase activity	molecular_function	0.0040859	1	1	54	1	12781	1	111355827	0
GO:0004408	holocytochrome-c synthase activity	molecular_function	0.0092505	1	1	54	2	12781	0		1	111349231
GO:0030276	clathrin binding	molecular_function	0.020415	1	1	54	5	12781	0		1	111358169
GO:0032051	clathrin light chain binding	molecular_function	0.020415	1	1	54	5	12781	0		1	111358169
GO:0016759	cellulose synthase activity	molecular_function	0.023266	1	1	54	5	12781	0		1	111362751
GO:0016760	cellulose synthase (UDP-forming) activity	molecular_function	0.023266	1	1	54	5	12781	0		1	111362751
GO:0016813	hydrolase activity, acting on carbon-nitrogen (but not peptide) bonds, in linear amidines	molecular_function	0.029155	1	1	54	7	12781	1	111355827	0
GO:0008061	chitin binding	molecular_function	0.03099	1	2	54	66	12781	1	111350126	1	111358169
GO:0016407	acetyltransferase activity	molecular_function	0.037209	1	2	54	68	12781	0		2	111359489|111361108
GO:0035251	UDP-glucosyltransferase activity	molecular_function	0.048062	1	1	54	11	12781	0		1	111362751
GO:0008233	peptidase activity	molecular_function	0.049227	1	8	54	957	12781	2	111358403|111357185	6	111364413|111355639|111362751|111363729|111357409|Novel00712
GO:0042393	histone binding	molecular_function	0.050666	1	1	54	13	12781	0		1	111349999
GO:0016846	carbon-sulfur lyase activity	molecular_function	0.053097	1	1	54	13	12781	0		1	111349231
GO:0005212	structural constituent of eye lens	molecular_function	0.061444	1	1	54	13	12781	0		1	111364456
GO:0004523	RNA-DNA hybrid ribonuclease activity	molecular_function	0.066292	1	1	54	18	12781	0		1	111354019
GO:0003697	single-stranded DNA binding	molecular_function	0.068509	1	1	54	16	12781	0		1	111350352
GO:0008236	serine-type peptidase activity	molecular_function	0.071251	1	5	54	501	12781	2	111358403|111357185	3	111357409|111355639|111363729
GO:0017171	serine hydrolase activity	molecular_function	0.071251	1	5	54	501	12781	2	111358403|111357185	3	111357409|111355639|111363729
GO:0004252	serine-type endopeptidase activity	molecular_function	0.073201	1	4	54	351	12781	2	111358403|111357185	2	111355639|111363729
GO:0070011	peptidase activity, acting on L-amino acid peptides	molecular_function	0.084616	1	7	54	891	12781	2	111358403|111357185	5	111363729|111364413|111357409|111355639|111362751
GO:0003896	DNA primase activity	molecular_function	0.093215	1	1	54	24	12781	0		1	Novel00712
GO:0046527	glucosyltransferase activity	molecular_function	0.10208	1	1	54	25	12781	0		1	111362751
GO:0016891	endoribonuclease activity, producing 5'-phosphomonoesters	molecular_function	0.11254	1	1	54	31	12781	0		1	111354019
GO:0061630	ubiquitin protein ligase activity	molecular_function	0.11298	1	1	54	30	12781	0		1	111356125
GO:0061659	ubiquitin-like protein ligase activity	molecular_function	0.11298	1	1	54	30	12781	0		1	111356125
GO:0003899	DNA-directed RNA polymerase activity	molecular_function	0.11513	1	2	54	137	12781	1	111350126	1	Novel00712
GO:0008146	sulfotransferase activity	molecular_function	0.11777	1	1	54	29	12781	0		1	111351823
GO:0004175	endopeptidase activity	molecular_function	0.12728	1	5	54	618	12781	2	111357185|111358403	3	111363729|111362751|111355639
GO:0004521	endoribonuclease activity	molecular_function	0.14373	1	1	54	40	12781	0		1	111354019
GO:0043566	structure-specific DNA binding	molecular_function	0.1517	1	1	54	40	12781	0		1	111350352
GO:0016747	transferase activity, transferring acyl groups other than amino-acyl groups	molecular_function	0.15252	1	2	54	162	12781	0		2	111359489|111361108
GO:0016782	transferase activity, transferring sulfur-containing groups	molecular_function	0.1596	1	1	54	39	12781	0		1	111351823
GO:0034062	RNA polymerase activity	molecular_function	0.17227	1	2	54	180	12781	1	111350126	1	Novel00712
GO:0005096	GTPase activator activity	molecular_function	0.17709	1	1	54	50	12781	0		1	111362987
GO:0008194	UDP-glycosyltransferase activity	molecular_function	0.18232	1	1	54	48	12781	0		1	111362751
GO:0016787	hydrolase activity	molecular_function	0.1918	1	15	54	2846	12781	4	111357185|111358403|111362850|111355827	11	111357333|111350604|Novel00712|111363729|111357409|111349999|111350352|111364413|111354019|111362751|111355639
GO:0030695	GTPase regulator activity	molecular_function	0.19254	1	1	54	55	12781	0		1	111362987
GO:0016893	endonuclease activity, active with either ribo- or deoxyribonucleic acids and producing 5'-phosphomonoesters	molecular_function	0.19521	1	1	54	56	12781	0		1	111354019
GO:0008047	enzyme activator activity	molecular_function	0.22553	1	1	54	65	12781	0		1	111362987
GO:0004540	ribonuclease activity	molecular_function	0.23891	1	1	54	70	12781	0		1	111354019
GO:0042302	structural constituent of cuticle	molecular_function	0.24231	1	2	54	193	12781	2	111352388|111349732	0
GO:0008080	N-acetyltransferase activity	molecular_function	0.24274	1	1	54	61	12781	0		1	111359489
GO:0003854	3-beta-hydroxy-delta5-steroid dehydrogenase activity	molecular_function	0.24827	1	1	54	63	12781	0		1	111355302
GO:0016229	steroid dehydrogenase activity	molecular_function	0.24827	1	1	54	63	12781	0		1	111355302
GO:0033764	steroid dehydrogenase activity, acting on the CH-OH group of donors, NAD or NADP as acceptor	molecular_function	0.24827	1	1	54	63	12781	0		1	111355302
GO:0016410	N-acyltransferase activity	molecular_function	0.25343	1	1	54	65	12781	0		1	111359489
GO:0016746	transferase activity, transferring acyl groups	molecular_function	0.26888	1	2	54	240	12781	0		2	111359489|111361108
GO:0004842	ubiquitin-protein transferase activity	molecular_function	0.27488	1	1	54	83	12781	0		1	111356125
GO:0019787	ubiquitin-like protein transferase activity	molecular_function	0.27488	1	1	54	83	12781	0		1	111356125
GO:0060589	nucleoside-triphosphatase regulator activity	molecular_function	0.28032	1	1	54	83	12781	0		1	111362987
GO:0030170	pyridoxal phosphate binding	molecular_function	0.2898	1	1	54	77	12781	0		1	111362176
GO:0016810	hydrolase activity, acting on carbon-nitrogen (but not peptide) bonds	molecular_function	0.29095	1	1	54	79	12781	1	111355827	0
GO:0001076	transcription factor activity, RNA polymerase II transcription factor binding	molecular_function	0.29401	1	1	54	84	12781	0		1	111362987
GO:0001104	RNA polymerase II transcription cofactor activity	molecular_function	0.29401	1	1	54	84	12781	0		1	111362987
GO:0004984	olfactory receptor activity	molecular_function	0.31081	1	1	54	80	12781	0		1	111355246
GO:0004190	aspartic-type endopeptidase activity	molecular_function	0.32939	1	1	54	96	12781	0		1	111362751
GO:0070001	aspartic-type peptidase activity	molecular_function	0.32939	1	1	54	96	12781	0		1	111362751
GO:0004519	endonuclease activity	molecular_function	0.33912	1	1	54	102	12781	0		1	111354019
GO:0000989	transcription factor activity, transcription factor binding	molecular_function	0.34217	1	1	54	102	12781	0		1	111362987
GO:0003712	transcription cofactor activity	molecular_function	0.34217	1	1	54	102	12781	0		1	111362987
GO:0008234	cysteine-type peptidase activity	molecular_function	0.3427	1	1	54	107	12781	0		1	111364413
GO:0016779	nucleotidyltransferase activity	molecular_function	0.34474	1	2	54	295	12781	1	111350126	1	Novel00712
GO:0003678	DNA helicase activity	molecular_function	0.38412	1	1	54	117	12781	0		1	111350352
GO:0004888	transmembrane signaling receptor activity	molecular_function	0.40087	1	2	54	332	12781	0		2	111355246|111353924
GO:0016627	oxidoreductase activity, acting on the CH-CH group of donors	molecular_function	0.42067	1	1	54	122	12781	0		1	111357333
GO:0005549	odorant binding	molecular_function	0.4578	1	1	54	127	12781	0		1	111355246
GO:0000988	transcription factor activity, protein binding	molecular_function	0.46878	1	1	54	151	12781	0		1	111362987
GO:0038023	signaling receptor activity	molecular_function	0.47599	1	2	54	381	12781	0		2	111355246|111353924
GO:0005515	protein binding	molecular_function	0.47803	1	12	54	2939	12781	3	111357432|111349355|111362850	9	111362825|111355624|111349999|111364505|111355639|111349430|111358169|111358109|111362354
GO:0004930	G-protein coupled receptor activity	molecular_function	0.48977	1	1	54	164	12781	0		1	111353924
GO:0004872	receptor activity	molecular_function	0.5182	1	2	54	414	12781	0		2	111355246|111353924
GO:0008270	zinc ion binding	molecular_function	0.51875	1	4	54	952	12781	0		4	Novel00712|111350855|111349430|111355639
GO:0046914	transition metal ion binding	molecular_function	0.55569	1	5	54	1237	12781	0		5	Novel00712|111361108|111355639|111349430|111350855
GO:0004386	helicase activity	molecular_function	0.56938	1	1	54	209	12781	0		1	111350352
GO:0005506	iron ion binding	molecular_function	0.57257	1	1	54	197	12781	0		1	111361108
GO:0020037	heme binding	molecular_function	0.57706	1	1	54	199	12781	0		1	111361108
GO:0016758	transferase activity, transferring hexosyl groups	molecular_function	0.5794	1	1	54	197	12781	0		1	111362751
GO:0046906	tetrapyrrole binding	molecular_function	0.59221	1	1	54	207	12781	0		1	111361108
GO:0016798	hydrolase activity, acting on glycosyl bonds	molecular_function	0.61653	1	1	54	226	12781	0		1	111357333
GO:0004871	signal transducer activity	molecular_function	0.61989	1	2	54	497	12781	0		2	111353924|111355246
GO:0004518	nuclease activity	molecular_function	0.63999	1	1	54	248	12781	0		1	111354019
GO:0016616	oxidoreductase activity, acting on the CH-OH group of donors, NAD or NADP as acceptor	molecular_function	0.64875	1	1	54	228	12781	0		1	111355302
GO:0030234	enzyme regulator activity	molecular_function	0.64951	1	1	54	251	12781	0		1	111362987
GO:0060089	molecular transducer activity	molecular_function	0.65355	1	2	54	530	12781	0		2	111353924|111355246
GO:0016705	oxidoreductase activity, acting on paired donors, with incorporation or reduction of molecular oxygen	molecular_function	0.66989	1	1	54	258	12781	0		1	111361108
GO:0043565	sequence-specific DNA binding	molecular_function	0.67258	1	1	54	273	12781	0		1	111358032
GO:0016757	transferase activity, transferring glycosyl groups	molecular_function	0.67663	1	1	54	257	12781	0		1	111362751
GO:0016740	transferase activity	molecular_function	0.68449	1	7	54	1893	12781	1	111350126	6	Novel00712|111359489|111362751|111351823|111361108|111356125
GO:0003676	nucleic acid binding	molecular_function	0.68546	1	9	54	2432	12781	2	111362850|111350126	7	111349526|111354019|111350352|111356125|111350855|111358032|Novel00712
GO:0005198	structural molecule activity	molecular_function	0.70435	1	3	54	806	12781	2	111352388|111349732	1	111364456
GO:0016829	lyase activity	molecular_function	0.71379	1	1	54	289	12781	0		1	111349231
GO:0098772	molecular function regulator	molecular_function	0.74254	1	1	54	332	12781	0		1	111362987
GO:0016614	oxidoreductase activity, acting on CH-OH group of donors	molecular_function	0.74581	1	1	54	302	12781	0		1	111355302
GO:0046872	metal ion binding	molecular_function	0.79818	1	6	54	1942	12781	1	111362850	5	111361108|111350855|111349430|111355639|Novel00712
GO:0016491	oxidoreductase activity	molecular_function	0.79888	1	4	54	1232	12781	1	111363786	3	111361108|111355302|111357333
GO:0043169	cation binding	molecular_function	0.8132	1	6	54	1975	12781	1	111362850	5	Novel00712|111361108|111355639|111350855|111349430
GO:0097367	carbohydrate derivative binding	molecular_function	0.81409	1	4	54	1384	12781	1	111350126	3	Novel00712|111350352|111358169
GO:0001071	nucleic acid binding transcription factor activity	molecular_function	0.82271	1	1	54	418	12781	0		1	111362987
GO:0003700	transcription factor activity, sequence-specific DNA binding	molecular_function	0.82271	1	1	54	418	12781	0		1	111362987
GO:0003824	catalytic activity	molecular_function	0.82373	1	23	54	6118	12781	6	111363786|111358403|111357185|111350126|111355827|111362850	17	111357409|111357333|111350604|Novel00712|111349231|111351823|111354019|111364413|111355639|111362751|111361108|111363729|111356125|111355302|111359489|111349999|111350352
GO:0003677	DNA binding	molecular_function	0.90623	1	4	54	1601	12781	2	111362850|111350126	2	111358032|111350352
GO:0022857	transmembrane transporter activity	molecular_function	0.91481	1	2	54	974	12781	0		2	111359730|111361014
GO:0016772	transferase activity, transferring phosphorus-containing groups	molecular_function	0.92206	1	2	54	1012	12781	1	111350126	1	Novel00712
GO:0048037	cofactor binding	molecular_function	0.92846	1	1	54	576	12781	0		1	111362176
GO:0017111	nucleoside-triphosphatase activity	molecular_function	0.93897	1	1	54	670	12781	0		1	111350352
GO:0016462	pyrophosphatase activity	molecular_function	0.94251	1	1	54	683	12781	0		1	111350352
GO:0005524	ATP binding	molecular_function	0.94403	1	2	54	1130	12781	0		2	Novel00712|111350352
GO:0032559	adenyl ribonucleotide binding	molecular_function	0.94427	1	2	54	1131	12781	0		2	Novel00712|111350352
GO:0016818	hydrolase activity, acting on acid anhydrides, in phosphorus-containing anhydrides	molecular_function	0.94531	1	1	54	695	12781	0		1	111350352
GO:0003674	molecular_function	molecular_function	0.94598	1	44	54	11292	12781	10	111363786|111352388|111358403|111362850|111355827|111349355|111350126|111357432|111349732|111357185	34	111357409|111357333|111350604|Novel00712|111364456|111353924|111361108|111362751|111355639|111359730|111364505|111361014|111356125|111362354|111350855|111358109|111359489|111358032|111349231|111355246|111358169|111349526|111364413|111354019|111349430|111351823|111363729|111362176|111355302|111362987|111350352|111349999|111355624|111362825
GO:0030554	adenyl nucleotide binding	molecular_function	0.94632	1	2	54	1140	12781	0		2	111350352|Novel00712
GO:0016788	hydrolase activity, acting on ester bonds	molecular_function	0.94845	1	1	54	709	12781	0		1	111354019
GO:0005215	transporter activity	molecular_function	0.95292	1	2	54	1136	12781	0		2	111361014|111359730
GO:0016817	hydrolase activity, acting on acid anhydrides	molecular_function	0.95463	1	1	54	740	12781	0		1	111350352
GO:1901363	heterocyclic compound binding	molecular_function	0.95565	1	11	54	3903	12781	2	111350126|111362850	9	111350352|111354019|111361108|111349526|111362176|Novel00712|111350855|111358032|111356125
GO:0097159	organic cyclic compound binding	molecular_function	0.95575	1	11	54	3904	12781	2	111350126|111362850	9	111350855|111358032|111356125|111362176|Novel00712|111354019|111349526|111361108|111350352
GO:0001883	purine nucleoside binding	molecular_function	0.96684	1	2	54	1272	12781	0		2	111350352|Novel00712
GO:0032549	ribonucleoside binding	molecular_function	0.96684	1	2	54	1272	12781	0		2	Novel00712|111350352
GO:0032550	purine ribonucleoside binding	molecular_function	0.96684	1	2	54	1272	12781	0		2	Novel00712|111350352
GO:0032555	purine ribonucleotide binding	molecular_function	0.96684	1	2	54	1272	12781	0		2	Novel00712|111350352
GO:0035639	purine ribonucleoside triphosphate binding	molecular_function	0.96684	1	2	54	1272	12781	0		2	111350352|Novel00712
GO:0001882	nucleoside binding	molecular_function	0.96717	1	2	54	1275	12781	0		2	Novel00712|111350352
GO:0017076	purine nucleotide binding	molecular_function	0.96824	1	2	54	1282	12781	0		2	111350352|Novel00712
GO:0032553	ribonucleotide binding	molecular_function	0.96937	1	2	54	1292	12781	0		2	Novel00712|111350352
GO:0043168	anion binding	molecular_function	0.97051	1	3	54	1656	12781	0		3	111362176|111350352|Novel00712
GO:0043167	ion binding	molecular_function	0.98097	1	8	54	3452	12781	1	111362850	7	111350352|111361108|111349430|111355639|Novel00712|111362176|111350855
GO:0005488	binding	molecular_function	0.98163	1	23	54	7363	12781	4	111362850|111349355|111350126|111357432	19	111350352|111362825|111355624|111349999|111362354|111356125|111350855|111358109|111362176|111358169|111361108|111349526|111355639|111349430|111354019|111364505|111358032|Novel00712|111355246
GO:0000166	nucleotide binding	molecular_function	0.99336	1	2	54	1659	12781	0		2	Novel00712|111350352
GO:1901265	nucleoside phosphate binding	molecular_function	0.99336	1	2	54	1659	12781	0		2	111350352|Novel00712
GO:0036094	small molecule binding	molecular_function	0.99465	1	2	54	1709	12781	0		2	111350352|Novel00712
