# Supplementary material for: Mating-Induced Differential Expression in Genes Related to Reproduction and Immunity in Spodoptera litura (Lepidoptera: Noctuidae) Female Moths
Source: J Insect Sci. 2020 Feb 24;20(1):10. doi: 10.1093/jisesa/ieaa003 (PMC7039226; doi:10.1093/jisesa/ieaa003)
Supplement: ieaa003_suppl_Supplementary_Table_S8 [file ieaa003_suppl_supplementary_table_s8.xlsx]

## Sheet: KEGG enrichment
Table S8 KEGG enrichment of DEGs in Mated-0h vs Virgin-0h group
#Term	Database	ID	Input number	Background number	P-Value	Corrected P-Value	Input	KEGG_ID/KO	Entrez_ID	Hyperlink
Neuroactive ligand-receptor interaction	KEGG PATHWAY	bmor04080	3	67	0.00176438	0.0282301	111358403|111357185|111363729	bmor:733072|bmor:101735316|bmor:101739308|	733072|101735316|101739308|	http://www.genome.jp/kegg-bin/show_pathway?bmor04080/bmor:101739308%09red/bmor:101735316%09red/bmor:733072%09red
Homologous recombination	KEGG PATHWAY	bmor03440	1	20	0.0717824	0.232619	111350352	bmor:101741381|	101741381|	http://www.genome.jp/kegg-bin/show_pathway?bmor03440/bmor:101741381%09red
Dorso-ventral axis formation	KEGG PATHWAY	bmor04320	1	22	0.0783581	0.232619	111356125	bmor:101742152|	101742152|	http://www.genome.jp/kegg-bin/show_pathway?bmor04320/bmor:101742152%09red
Insect hormone biosynthesis	KEGG PATHWAY	bmor00981	1	22	0.0783581	0.232619	111361108	bmor:100127052|	100127052|	http://www.genome.jp/kegg-bin/show_pathway?bmor00981/bmor:100127052%09red
Cysteine and methionine metabolism	KEGG PATHWAY	bmor00270	1	29	0.101027	0.232619	111350439	bmor:101742616|	101742616|	http://www.genome.jp/kegg-bin/show_pathway?bmor00270/bmor:101742616%09red
TGF-beta signaling pathway	KEGG PATHWAY	bmor04350	1	31	0.107407	0.232619	111362987	bmor:693080|	693080|	http://www.genome.jp/kegg-bin/show_pathway?bmor04350/bmor:693080%09red
DNA replication	KEGG PATHWAY	bmor03030	1	37	0.126288	0.232619	111354019	bmor:101738648|	101738648|	http://www.genome.jp/kegg-bin/show_pathway?bmor03030/bmor:101738648%09red
Porphyrin and chlorophyll metabolism	KEGG PATHWAY	bmor00860	1	42	0.141733	0.232619	111349231	bmor:101739921|	101739921|	http://www.genome.jp/kegg-bin/show_pathway?bmor00860/bmor:101739921%09red
Glutathione metabolism	KEGG PATHWAY	bmor00480	1	43	0.144791	0.232619	111349355	bmor:100141446|	100141446|	http://www.genome.jp/kegg-bin/show_pathway?bmor00480/bmor:100141446%09red
Drug metabolism - cytochrome P450	KEGG PATHWAY	bmor00982	1	45	0.150875	0.232619	111349355	bmor:100141446|	100141446|	http://www.genome.jp/kegg-bin/show_pathway?bmor00982/bmor:100141446%09red
Metabolism of xenobiotics by cytochrome P450	KEGG PATHWAY	bmor00980	1	48	0.159925	0.232619	111349355	bmor:100141446|	100141446|	http://www.genome.jp/kegg-bin/show_pathway?bmor00980/bmor:100141446%09red
Glycine, serine and threonine metabolism	KEGG PATHWAY	bmor00260	1	59	0.192333	0.256444	111350439	bmor:101742616|	101742616|	http://www.genome.jp/kegg-bin/show_pathway?bmor00260/bmor:101742616%09red
Biosynthesis of amino acids	KEGG PATHWAY	bmor01230	1	78	0.245539	0.302201	111350439	bmor:101742616|	101742616|	http://www.genome.jp/kegg-bin/show_pathway?bmor01230/bmor:101742616%09red
Protein processing in endoplasmic reticulum	KEGG PATHWAY	bmor04141	1	130	0.374694	0.418772	111364456	bmor:692533|	692533|	http://www.genome.jp/kegg-bin/show_pathway?bmor04141/bmor:692533%09red
Purine metabolism	KEGG PATHWAY	bmor00230	1	138	0.392599	0.418772	111355827	bmor:101742671|	101742671|	http://www.genome.jp/kegg-bin/show_pathway?bmor00230/bmor:101742671%09red
Metabolic pathways	KEGG PATHWAY	bmor01100	2	920	0.862221	0.862221	111355827|111350439	bmor:101742671|bmor:101742616|	101742671|101742616|	http://www.genome.jp/kegg-bin/show_pathway?bmor01100/bmor:101742671%09red/bmor:101742616%09red
