# Supplementary material for: Mating-Induced Differential Expression in Genes Related to Reproduction and Immunity in Spodoptera litura (Lepidoptera: Noctuidae) Female Moths
Source: J Insect Sci. 2020 Feb 24;20(1):10. doi: 10.1093/jisesa/ieaa003 (PMC7039226; doi:10.1093/jisesa/ieaa003)
Supplement: ieaa003_suppl_Supplementary_Table_S9 [file ieaa003_suppl_supplementary_table_s9.xlsx]

## Sheet: DEGs
Table S9 Differentially expressed genes (DEGs) between Mated-6h vs Virgin-6h group
GeneID	Readcount Mated-6h	Readcount Virgin-6h	log2FoldChange	pval	padj	significant	Blast swiss prot	Gene Length	NR GI	NR ID	NR Score	NR Evalue	NR Description	NT GI	NT ID	NT Score	NT Evalue	NT Description	KO ID	KO Name	KO Description	Http Link	Swissprot ID	Swissprot Score	Swissprot Evalue	Swissprot Description	PFAM ID	PFAM description	Gene Ontology Biological Pathway	BP Description	Gene Ontology Molecular Function	MF Description	Gene Ontology Cellular Component	CC Description	KOG ID	KOG Description
111358186	0	0.92778	-8.33334	6.91e-07	0.000262156	TRUE	sp|P10023|YGI2_BACTU Uncharacterized 30.3 kDa protein OS=Bacillus thuringiensis PE=4 SV=2//1.69839e-28	1242	11416094	XP_022828894.1	1426	4e-155	uncharacterized protein LOC111358186 [Spodoptera litura]	FO082296.1	FO082296	559	0	14E14_SfBAC_fin, Spodoptera frugiperda BAC, egg DNA	--	--	--	--	P10023	295	2.1e-25	Uncharacterized 30.3 kDa protein OS=Bacillus thuringiensis PE=4 SV=2	--	--	--	--	--	--	--	--	--	--
111353733	0.122525	21.4687	-7.51981	2.71e-05	0.00470232	TRUE	-//-	4131	10458897	XP_021195829.1	712	8.2e-72	endochitinase A-like [Helicoverpa armigera]	--	--	--	--	--	--	--	--	--	E2RYF6	182	8.7e-12	Mucin-22 OS=Homo sapiens GN=MUC22 PE=1 SV=2	PF04847	Calcipressin	GO:0019722	calcium-mediated signaling	--	--	--	--	--	--
111349277	0.012572	2.1707	-7.24563	0.000107904	0.0130178	TRUE	sp|Q9EQC4|ELOV4_MOUSE Elongation of very long chain fatty acids protein 4 OS=Mus musculus GN=Elovl4 PE=1 SV=2//4.23359e-61	1379	11422810	XP_022816093.1	1924	7.9e-213	elongation of very long chain fatty acids protein 7-like [Spodoptera litura]	--	--	--	--	--	K10249	ELOVL4	elongation of very long chain fatty acids protein 4	http://www.genome.jp/dbget-bin/www_bget?ko:K10249	Q1HRV8	533	5.8e-53	Elongation of very long chain fatty acids protein AAEL008004 OS=Aedes aegypti GN=AAEL008004 PE=2 SV=2	PF01151	GNS1/SUR4 family	--	--	--	--	GO:0016021	integral component of membrane	--	--
111348437	0	0.357988	-6.99352	0.000148153	0.0162433	TRUE	-//-	1469	11421650	XP_022814813.1	1663	1.6e-182	uncharacterized protein LOC111348437 [Spodoptera litura]	--	--	--	--	--	--	--	--	--	--	--	--	--	--	--	--	--	--	--	--	--	--	--
111359981	0.215645	18.3232	-6.48704	1.39e-06	0.000443729	TRUE	sp|P12276|FAS_CHICK Fatty acid synthase OS=Gallus gallus GN=FASN PE=1 SV=5//0	7808	6224909	XP_013184016.1	10806	0	PREDICTED: fatty acid synthase-like [Amyelois transitella]	XM_013328562.1	XM_013328562	2264	0	PREDICTED: Amyelois transitella fatty acid synthase-like (LOC106129873), mRNA	K00665	FASN	fatty acid synthase, animal type	http://www.genome.jp/dbget-bin/www_bget?ko:K00665	P12276	2537	1.4e-284	Fatty acid synthase OS=Gallus gallus GN=FASN PE=1 SV=5	PF00108//PF00975//PF00107//PF00106	Thiolase, N-terminal domain//Thioesterase domain//Zinc-binding dehydrogenase//short chain dehydrogenase	GO:0055114//GO:0009058//GO:0008152	oxidation-reduction process//biosynthetic process//metabolic process	GO:0016747//GO:0016491//GO:0016788	transferase activity, transferring acyl groups other than amino-acyl groups//oxidoreductase activity//hydrolase activity, acting on ester bonds	--	--	KOG1202	Animal-type fatty acid synthase and related proteins
111349531	0.0816134	3.86686	-5.59952	0.000351333	0.0313737	TRUE	sp|Q1HRV8|ELVL1_AEDAE Elongation of very long chain fatty acids protein AAEL008004 OS=Aedes aegypti GN=AAEL008004 PE=2 SV=2//5.64741e-77	1055	11423131	XP_022816445.1	1476	5.4e-161	elongation of very long chain fatty acids protein AAEL008004-like [Spodoptera litura]	--	--	--	--	--	K10250	ELOVL7	elongation of very long chain fatty acids protein 7	http://www.genome.jp/dbget-bin/www_bget?ko:K10250	Q1HRV8	686	8e-71	Elongation of very long chain fatty acids protein AAEL008004 OS=Aedes aegypti GN=AAEL008004 PE=2 SV=2	PF01151	GNS1/SUR4 family	--	--	--	--	GO:0016021	integral component of membrane	--	--
111349292	0.0596647	2.41894	-5.36598	0.000300881	0.0274057	TRUE	sp|Q9DBW0|CP4V2_MOUSE Cytochrome P450 4V2 OS=Mus musculus GN=Cyp4v2 PE=1 SV=1//2.31883e-73	2151	11422841	XP_022816127.1	2554	1.1e-285	cytochrome P450 4V2-like [Spodoptera litura]	--	--	--	--	--	--	--	--	--	Q9DBW0	621	5.6e-63	Cytochrome P450 4V2 OS=Mus musculus GN=Cyp4v2 PE=1 SV=1	PF00067	Cytochrome P450	GO:0055114	oxidation-reduction process	GO:0005506//GO:0016705//GO:0020037	iron ion binding//oxidoreductase activity, acting on paired donors, with incorporation or reduction of molecular oxygen//heme binding	--	--	--	--
111358206	1.11168	41.9015	-5.33133	1.47e-05	0.003074	TRUE	sp|Q9VYY4|C4G15_DROME Cytochrome P450 4g15 OS=Drosophila melanogaster GN=Cyp4g15 PE=2 SV=1//0	2079	11416126	XP_022828928.1	2875	0	cytochrome P450 4g15-like [Spodoptera litura]	KC789745.1	KC789745	1325	0	Spodoptera frugiperda cytochrome P450 CYP4G74 mRNA, complete cds	K15001	CYP4	cytochrome P450 family 4	http://www.genome.jp/dbget-bin/www_bget?ko:K15001	Q9VYY4	1588	4e-175	Cytochrome P450 4g15 OS=Drosophila melanogaster GN=Cyp4g15 PE=2 SV=1	PF00067	Cytochrome P450	GO:0055114	oxidation-reduction process	GO:0020037//GO:0016705//GO:0005506	heme binding//oxidoreductase activity, acting on paired donors, with incorporation or reduction of molecular oxygen//iron ion binding	--	--	--	--
111359021	0.0115069	0.518229	-5.25572	8.36e-05	0.0108041	TRUE	sp|P42125|ECI1_MOUSE Enoyl-CoA delta isomerase 1, mitochondrial OS=Mus musculus GN=Eci1 PE=1 SV=2//5.10804e-32	1243	11417278	XP_022830214.1	1390	6e-151	enoyl-CoA delta isomerase 1, mitochondrial-like [Spodoptera litura]	--	--	--	--	--	K13238	ECI1, DCI	Delta3-Delta2-enoyl-CoA isomerase	http://www.genome.jp/dbget-bin/www_bget?ko:K13238	P42125	306	1.1e-26	Enoyl-CoA delta isomerase 1, mitochondrial OS=Mus musculus GN=Eci1 PE=1 SV=2	PF16113//PF01343//PF00378	Enoyl-CoA hydratase/isomerase//Peptidase family S49//Enoyl-CoA hydratase/isomerase	GO:0008152//GO:0006508	metabolic process//proteolysis	GO:0016836//GO:0003824//GO:0008233	hydro-lyase activity//catalytic activity//peptidase activity	--	--	--	--
111358204	0.199878	5.44028	-4.84005	0.000243344	0.0228505	TRUE	sp|Q9VYY4|C4G15_DROME Cytochrome P450 4g15 OS=Drosophila melanogaster GN=Cyp4g15 PE=2 SV=1//0	2324	11416125	XP_022828927.1	2889	0	cytochrome P450 4g15-like [Spodoptera litura]	KM016725.1	KM016725	647	0	Helicoverpa armigera cytochrome P450 CYP4G9 (CYP4G9) mRNA, complete cds	K15001	CYP4	cytochrome P450 family 4	http://www.genome.jp/dbget-bin/www_bget?ko:K15001	Q9VYY4	1528	4.1e-168	Cytochrome P450 4g15 OS=Drosophila melanogaster GN=Cyp4g15 PE=2 SV=1	PF00067	Cytochrome P450	GO:0055114	oxidation-reduction process	GO:0020037//GO:0005506//GO:0016705	heme binding//iron ion binding//oxidoreductase activity, acting on paired donors, with incorporation or reduction of molecular oxygen	--	--	--	--
111359620	0.0115069	0.369495	-4.7847	0.000692807	0.0485418	TRUE	-//-	1089	11417975	XP_022830981.1	1893	2.5e-209	uncharacterized protein LOC111359620 [Spodoptera litura]	--	--	--	--	--	--	--	--	--	--	--	--	--	--	--	--	--	--	--	--	--	--	--
111356621	0.0701065	1.12532	-4.07829	3.63e-05	0.00570061	TRUE	sp|Q7SIG2|CTR1_SOLIN Chymotrypsin-1 OS=Solenopsis invicta PE=1 SV=1//5.65809e-18	748	11414230	XP_022826810.1	1225	4.8e-132	chymotrypsin-1-like [Spodoptera litura]	KP690082.1	KP690082	63	4.08395e-22	Spodoptera frugiperda clone SP_3_SF serine protease mRNA, complete cds	--	--	--	--	P35038	183	1.2e-12	Trypsin-4 OS=Anopheles gambiae GN=TRYP4 PE=2 SV=2	PF00089	Trypsin	GO:0006508	proteolysis	GO:0004252	serine-type endopeptidase activity	--	--	--	--
111364829	0.118264	1.77866	-4.05679	0.000488638	0.0395623	TRUE	sp|P81048|GLOV_HYACE Gloverin OS=Hyalophora cecropia PE=1 SV=2//8.17349e-40	1004	11420331	XP_022837649.1	838	4.9e-87	gloverin-like isoform X4 [Spodoptera litura]	--	--	--	--	--	--	--	--	--	P81048	379	3e-35	Gloverin OS=Hyalophora cecropia PE=1 SV=2	--	--	--	--	--	--	--	--	--	--
111360361	60.4511	815.636	-3.93119	2.19e-12	9.96e-09	TRUE	sp|O00151|PDLI1_HUMAN PDZ and LIM domain protein 1 OS=Homo sapiens GN=PDLIM1 PE=1 SV=4//1.50659e-09	3315	11418471	XP_022832044.1	1864	1.7e-205	calponin homology domain-containing protein DDB_G0272472-like isoform X2 [Spodoptera litura]	--	--	--	--	--	--	--	--	--	Q9PW72	151	2.7e-08	PDZ and LIM domain protein 4 OS=Gallus gallus GN=PDLIM4 PE=2 SV=1	PF13180//PF07469//PF00595	PDZ domain//Domain of unknown function (DUF1518)//PDZ domain (Also known as DHR or GLGF)	--	--	GO:0005515	protein binding	GO:0005634	nucleus	--	--
111348002	0.200943	2.8396	-3.9302	2.42e-06	0.000736236	TRUE	-//-	2503	11421113	XP_022814215.1	4045	0	uncharacterized protein LOC111348002 [Spodoptera litura]	--	--	--	--	--	--	--	--	--	--	--	--	--	PF05353//PF05009//PF02907//PF01241//PF02951	Delta Atracotoxin//Epstein-Barr virus nuclear antigen 3 (EBNA-3)//Hepatitis C virus NS3 protease//Photosystem I psaG / psaK//Prokaryotic glutathione synthetase, N-terminal domain	GO:0016032//GO:0019087//GO:0009405//GO:0015979//GO:0006810//GO:0006508//GO:0006750	viral process//transformation of host cell by virus//pathogenesis//photosynthesis//transport//proteolysis//glutathione biosynthetic process	GO:0019871//GO:0008236//GO:0004363	sodium channel inhibitor activity//serine-type peptidase activity//glutathione synthase activity	GO:0009522//GO:0005576//GO:0042025//GO:0016020	photosystem I//extracellular region//host cell nucleus//membrane	--	--
111356780	5.59976	68.7572	-3.78264	7.47e-15	6.8e-11	TRUE	sp|Q94529|GS1_DROME Probable pseudouridine-5&apos;-phosphatase OS=Drosophila melanogaster GN=Gs1l PE=2 SV=2//5.35955e-74	2099	11411668	XP_022827035.1	1304	9.4e-141	probable pseudouridine-5'-phosphatase [Spodoptera litura]	--	--	--	--	--	K17623	HDHD1	pseudouridine 5'-phosphatase	http://www.genome.jp/dbget-bin/www_bget?ko:K17623	Q94529	603	6.7e-61	Probable pseudouridine-5'-phosphatase OS=Drosophila melanogaster GN=Gs1l PE=2 SV=2	--	--	--	--	--	--	--	--	KOG2914	Predicted haloacid-halidohydrolase and related hydrolases
111351873	507.526	6212.85	-3.76806	2.9e-14	1.76e-10	TRUE	sp|P47947|TNNC1_DROME Troponin C, isoform 1 OS=Drosophila melanogaster GN=TpnC41C PE=2 SV=2//1.75985e-63	784	11406885	XP_022819840.1	769	3.8e-79	troponin C-like isoform X2 [Spodoptera litura]	XM_013338868.1	XM_013338868	199	1.07265e-97	PREDICTED: Amyelois transitella troponin C, isoform 1-like (LOC106137914), mRNA	K02183	CALM	calmodulin	http://www.genome.jp/dbget-bin/www_bget?ko:K02183	P47947	516	3.1e-51	Troponin C, isoform 1 OS=Drosophila melanogaster GN=TpnC41C PE=2 SV=2	PF13405//PF13202//PF04437//PF12763//PF13499//PF13833//PF00036	EF-hand domain//EF hand//RINT-1 / TIP-1 family//Cytoskeletal-regulatory complex EF hand//EF-hand domain pair//EF-hand domain pair//EF hand	GO:0048193	Golgi vesicle transport	GO:0005515//GO:0005509	protein binding//calcium ion binding	GO:0005783	endoplasmic reticulum	KOG0027	Calmodulin and related proteins (EF-Hand superfamily)
111359358	191.827	2334.52	-3.75808	7.92e-18	1.44e-13	TRUE	sp|A1ZA47|ZASP_DROME PDZ and LIM domain protein Zasp OS=Drosophila melanogaster GN=Zasp52 PE=1 SV=2//3.4506e-09	2050	11417670	XP_022830643.1	1564	6.5e-171	myelin transcription factor 1-like protein [Spodoptera litura]	--	--	--	--	--	--	--	--	--	A1ZA47	146	6.4e-08	PDZ and LIM domain protein Zasp OS=Drosophila melanogaster GN=Zasp52 PE=1 SV=2	PF13180//PF00595	PDZ domain//PDZ domain (Also known as DHR or GLGF)	--	--	GO:0005515	protein binding	--	--	--	--
111364839	11.5716	129.149	-3.66288	4.36e-06	0.00120245	TRUE	sp|P01513|ATTE_HYACE Attacin-E OS=Hyalophora cecropia PE=1 SV=2//2.72262e-69	1115	11420343	XP_022837663.1	1157	5.6e-124	attacin-like [Spodoptera litura]	KP056510.1	KP056510	389	0	Spodoptera exigua attacin 2 mRNA, complete cds	--	--	--	--	P01513	568	4.1e-57	Attacin-E OS=Hyalophora cecropia PE=1 SV=2	PF03769//PF03768	Attacin, C-terminal region//Attacin, N-terminal region	--	--	--	--	GO:0005576	extracellular region	--	--
111364705	5.3541	58.363	-3.63371	4.78e-05	0.00690917	TRUE	sp|P01513|ATTE_HYACE Attacin-E OS=Hyalophora cecropia PE=1 SV=2//3.67118e-61	880	11420163	XP_022837464.1	1149	3.7e-123	attacin-like [Spodoptera litura]	KP056511.1	KP056511	391	0	Spodoptera exigua attacin 3 mRNA, complete cds	--	--	--	--	P01513	509	2.2e-50	Attacin-E OS=Hyalophora cecropia PE=1 SV=2	PF03769//PF00375//PF03768	Attacin, C-terminal region//Sodium:dicarboxylate symporter family//Attacin, N-terminal region	GO:0006820//GO:0006812//GO:0006835	anion transport//cation transport//dicarboxylic acid transport	GO:0017153	sodium:dicarboxylate symporter activity	GO:0016020//GO:0005576	membrane//extracellular region	--	--
111350432	0.0826786	0.930557	-3.58924	0.000174546	0.0182166	TRUE	sp|Q74FW6|TSAL_GEOSL L-threonine ammonia-lyase OS=Geobacter sulfurreducens (strain ATCC 51573 / DSM 12127 / PCA) GN=tdcB PE=1 SV=1//8.58128e-46	2650	11405027	XP_022817783.1	3969	0	uncharacterized protein LOC111350432 [Spodoptera litura]	--	--	--	--	--	--	--	--	--	Q74FW6	494	3.7e-48	L-threonine ammonia-lyase OS=Geobacter sulfurreducens (strain ATCC 51573 / DSM 12127 / PCA) GN=tdcB PE=1 SV=1	--	--	--	--	--	--	--	--	KOG1250	Threonine/serine dehydratases
111364668	4.86461	49.2276	-3.52146	4.66e-07	0.000197607	TRUE	sp|P81048|GLOV_HYACE Gloverin OS=Hyalophora cecropia PE=1 SV=2//3.56405e-40	811	11420111	XP_022837404.1	883	2.4e-92	gloverin-like [Spodoptera litura]	KP056508.1	KP056508	349	0	Spodoptera exigua gloverin mRNA, complete cds	--	--	--	--	P81048	364	1.3e-33	Gloverin OS=Hyalophora cecropia PE=1 SV=2	--	--	--	--	--	--	--	--	--	--
111347820	2.01668	19.8363	-3.47261	1.18e-06	0.000398726	TRUE	sp|Q6DHL5|LRC57_DANRE Leucine-rich repeat-containing protein 57 OS=Danio rerio GN=lrrc57 PE=2 SV=1//1.23631e-09	1421	11420877	XP_022813953.1	2212	3.3e-246	leucine-rich repeat-containing protein 57-like [Spodoptera litura]	--	--	--	--	--	--	--	--	--	Q80VQ1	229	1.1e-17	Leucine-rich repeat-containing protein 1 OS=Mus musculus GN=Lrrc1 PE=2 SV=2	PF13855//PF00560	Leucine rich repeat//Leucine Rich Repeat	--	--	GO:0005515	protein binding	--	--	KOG0619	FOG: Leucine rich repeat
111351906	0.120395	1.20566	-3.46062	0.000245352	0.0229209	TRUE	-//-	2482	11406932	XP_022819890.1	1643	5.5e-180	uncharacterized protein LOC111351906 isoform X1 [Spodoptera litura]	HQ698313.1	HQ698313	38	1.10407e-07	Colias eurytheme clone PGI1-53 phosphoglucose isomerase (PGI) gene, intron 2	--	--	--	--	--	--	--	--	--	--	--	--	--	--	--	--	--	--
111357148	3.92895	37.463	-3.42633	6.29e-06	0.00163651	TRUE	sp|P50725|ATTA_TRINI Attacin-A OS=Trichoplusia ni PE=3 SV=1//2.91025e-105	933	11414845	XP_022827499.1	1254	2.6e-135	attacin-A-like [Spodoptera litura]	FO681381.1	FO681381	568	0	Spodoptera frugiperda sequence from BAC clone 68E14	--	--	--	--	P50725	807	6.6e-85	Attacin-A OS=Trichoplusia ni PE=3 SV=1	PF03768//PF03769	Attacin, N-terminal region//Attacin, C-terminal region	--	--	--	--	GO:0005576	extracellular region	--	--
111357146	5.46063	48.8354	-3.33851	7.17e-07	0.000266654	TRUE	sp|P50725|ATTA_TRINI Attacin-A OS=Trichoplusia ni PE=3 SV=1//6.35832e-104	1019	11414843	XP_022827496.1	1346	6.2e-146	attacin-A-like [Spodoptera litura]	FO681381.1	FO681381	499	0	Spodoptera frugiperda sequence from BAC clone 68E14	--	--	--	--	P50725	796	1.4e-83	Attacin-A OS=Trichoplusia ni PE=3 SV=1	PF03768//PF03769	Attacin, N-terminal region//Attacin, C-terminal region	--	--	--	--	GO:0005576	extracellular region	--	--
111358184	3.54837	29.9288	-3.25051	5.57e-06	0.001492	TRUE	sp|P22105|TENX_HUMAN Tenascin-X OS=Homo sapiens GN=TNXB PE=1 SV=4//8.60579e-08	2871	11416086	XP_022828885.1	4150	0	tenascin-like isoform X1 [Spodoptera litura]	JN641805.1	JN641805	679	0	Spodoptera frugiperda Spod-11-tox b protein mRNA, complete cds	--	--	--	--	P10039	305	3.3e-26	Tenascin OS=Gallus gallus GN=TNC PE=1 SV=2	PF00451	Scorpion short toxin, BmKK2	GO:0009405//GO:0006810	pathogenesis//transport	GO:0008200	ion channel inhibitor activity	GO:0005576	extracellular region	--	--
111357147	4.51196	37.0499	-3.21448	1.51e-05	0.00313054	TRUE	sp|P50725|ATTA_TRINI Attacin-A OS=Trichoplusia ni PE=3 SV=1//3.65509e-98	1037	11414844	XP_022827497.1	1265	1.5e-136	attacin-A-like [Spodoptera litura]	FO681381.1	FO681381	490	0	Spodoptera frugiperda sequence from BAC clone 68E14	--	--	--	--	P50725	760	2.1e-79	Attacin-A OS=Trichoplusia ni PE=3 SV=1	PF03768//PF03769	Attacin, N-terminal region//Attacin, C-terminal region	--	--	--	--	GO:0005576	extracellular region	--	--
111357054	12.3675	90.8094	-3.05654	6.49e-07	0.000251398	TRUE	sp|P50722|CE3F_HYPCU Hyphancin-3F OS=Hyphantria cunea PE=3 SV=1//7.589e-20	385	11414714	XP_022827353.1	215	3.3e-15	cecropin-A [Spodoptera litura]	AF142341.1	AF142341	326	1.26813e-168	Spodoptera litura antibacterial protein cecropin A (cecA) mRNA, partial cds	--	--	--	--	Q9XZG9	202	3.9e-15	Cecropin-A (Fragment) OS=Spodoptera litura GN=CECA PE=1 SV=1	PF00272	Cecropin family	--	--	--	--	GO:0005576	extracellular region	--	--
111348461	67.417	473.158	-2.98959	8.34e-06	0.00199251	TRUE	sp|P50718|LYS_TRINI Lysozyme OS=Trichoplusia ni PE=2 SV=1//5.86584e-82	935	11421685	XP_022814852.1	785	6.4e-81	lysozyme-like [Spodoptera litura]	FJ188380.1	FJ188380	582	0	Spodoptera litura lysozyme mRNA, complete cds	K13915	LYZ	lysozyme C	http://www.genome.jp/dbget-bin/www_bget?ko:K13915	P50718	653	4.8e-67	Lysozyme OS=Trichoplusia ni PE=2 SV=1	--	--	--	--	--	--	--	--	--	--
111355723	0.287882	2.02369	-2.9462	0.000139146	0.0157443	TRUE	-//-	2824	11413081	XP_022825538.1	3995	0	mucin-5AC-like [Spodoptera litura]	--	--	--	--	--	--	--	--	--	P98088	420	1.5e-39	Mucin-5AC OS=Homo sapiens GN=MUC5AC PE=1 SV=4	PF09494//PF04613//PF04498	Slx4 endonuclease//UDP-3-O-[3-hydroxymyristoyl] glucosamine N-acyltransferase, LpxD//Poxvirus nucleic acid binding protein VP8/L4R	GO:0006308//GO:0006260//GO:0006281//GO:0009245	DNA catabolic process//DNA replication//DNA repair//lipid A biosynthetic process	GO:0017108//GO:0005198//GO:0016747	5'-flap endonuclease activity//structural molecule activity//transferase activity, transferring acyl groups other than amino-acyl groups	GO:0005634//GO:0033557//GO:0019028	nucleus//Slx1-Slx4 complex//viral capsid	--	--
111348319	0.628182	4.29415	-2.92037	1.79e-05	0.00363173	TRUE	-//-	1315	11403828	XP_022814667.1	1554	6.1e-170	uncharacterized protein LOC111348319 [Spodoptera litura]	--	--	--	--	--	--	--	--	--	--	--	--	--	--	--	--	--	--	--	--	--	--	--
111356406	380.034	2504.23	-2.88921	5.96e-10	1.21e-06	TRUE	sp|Q54P77|4CL1_DICDI Probable 4-coumarate--CoA ligase 1 OS=Dictyostelium discoideum GN=4cl1 PE=3 SV=1//1.58369e-101	2097	11413944	XP_022826495.1	2811	0	probable 4-coumarate--CoA ligase 1 [Spodoptera litura]	--	--	--	--	--	--	--	--	--	Q54P77	823	2.1e-86	Probable 4-coumarate--CoA ligase 1 OS=Dictyostelium discoideum GN=4cl1 PE=3 SV=1	PF00501	AMP-binding enzyme	GO:0008152	metabolic process	GO:0003824	catalytic activity	--	--	KOG1176	Acyl-CoA synthetase
111353842	4.51598	29.744	-2.88234	1.61e-09	2.94e-06	TRUE	sp|O46040|MSTAA_DROME Protein msta, isoform A OS=Drosophila melanogaster GN=msta PE=2 SV=3//6.33142e-23	1622	11409533	XP_022822801.1	2725	1.2e-305	protein msta-like [Spodoptera litura]	--	--	--	--	--	--	--	--	--	O46040	259	4e-21	Protein msta, isoform A OS=Drosophila melanogaster GN=msta PE=2 SV=3	PF01780//PF00856	Ribosomal L37ae protein family//SET domain	GO:0042254//GO:0006412	ribosome biogenesis//translation	GO:0003735//GO:0005515	structural constituent of ribosome//protein binding	GO:0005840//GO:0005622	ribosome//intracellular	--	--
111352208	204.099	1332.16	-2.87172	2.66e-10	6.92e-07	TRUE	sp|P40939|ECHA_HUMAN Trifunctional enzyme subunit alpha, mitochondrial OS=Homo sapiens GN=HADHA PE=1 SV=2//0	2835	6229298	XP_013188895.1	3284	0	PREDICTED: trifunctional enzyme subunit alpha, mitochondrial [Amyelois transitella]	KJ622097.1	KJ622097	1353	0	Agrotis segetum clone 2595 trifunctional enzyme subunit alpha mRNA, complete cds	K07515	HADHA	enoyl-CoA hydratase / long-chain 3-hydroxyacyl-CoA dehydrogenase	http://www.genome.jp/dbget-bin/www_bget?ko:K07515	Q8BMS1	2080	4.9e-232	Trifunctional enzyme subunit alpha, mitochondrial OS=Mus musculus GN=Hadha PE=1 SV=1	PF16113//PF03446//PF00378//PF00725//PF02737	Enoyl-CoA hydratase/isomerase//NAD binding domain of 6-phosphogluconate dehydrogenase//Enoyl-CoA hydratase/isomerase//3-hydroxyacyl-CoA dehydrogenase, C-terminal domain//3-hydroxyacyl-CoA dehydrogenase, NAD binding domain	GO:0006574//GO:0019521//GO:0006552//GO:0006631//GO:0008152//GO:0055114//GO:0006550//GO:0006098//GO:0006554//GO:0006568//GO:0018874//GO:0006633	valine catabolic process//D-gluconate metabolic process//leucine catabolic process//fatty acid metabolic process//metabolic process//oxidation-reduction process//isoleucine catabolic process//pentose-phosphate shunt//lysine catabolic process//tryptophan metabolic process//benzoate metabolic process//fatty acid biosynthetic process	GO:0016491//GO:0003857//GO:0004616//GO:0016836//GO:0003824	oxidoreductase activity//3-hydroxyacyl-CoA dehydrogenase activity//phosphogluconate dehydrogenase (decarboxylating) activity//hydro-lyase activity//catalytic activity	--	--	KOG1683	Hydroxyacyl-CoA dehydrogenase/enoyl-CoA hydratase
111349517	1.3706	9.00384	-2.87039	0.000665521	0.0476618	TRUE	sp|Q7M4F3|CUD2_SCHGR Endocuticle structural glycoprotein SgAbd-2 OS=Schistocerca gregaria PE=1 SV=1//1.2004e-22	1479	11423113	XP_022816426.1	803	8.3e-83	endocuticle structural glycoprotein SgAbd-8-like [Spodoptera litura]	--	--	--	--	--	--	--	--	--	Q7M4F2	263	1.3e-21	Endocuticle structural glycoprotein SgAbd-8 OS=Schistocerca gregaria PE=1 SV=1	PF00379	Insect cuticle protein	--	--	GO:0042302	structural constituent of cuticle	--	--	--	--
111357788	0.523346	3.34676	-2.81873	7.97e-05	0.0104449	TRUE	sp|O76879|CCCP_DROME Circadian clock-controlled protein OS=Drosophila melanogaster GN=anon-3B1.2 PE=2 SV=2//3.14652e-11	3102	11415619	XP_022828363.1	2755	0	uncharacterized protein LOC111357788 [Spodoptera litura]	KX778610.1	KX778610	84	3.71408e-33	Bicyclus anynana clone scaffold223+ genomic sequence	--	--	--	--	O76879	163	1e-09	Circadian clock-controlled protein OS=Drosophila melanogaster GN=anon-3B1.2 PE=2 SV=2	--	--	--	--	--	--	--	--	--	--
111362663	14.5279	85.284	-2.71304	2.4e-11	8.63e-08	TRUE	sp|P35502|ESTF_MYZPE Esterase FE4 OS=Myzus persicae PE=1 SV=1//9.37993e-87	2061	11401715	XP_022835142.1	2818	0	esterase FE4-like [Spodoptera litura]	HQ122616.1	HQ122616	1445	0	Spodoptera littoralis carboxylesterase CXE26 mRNA, complete cds	--	--	--	--	P35502	719	2.3e-74	Esterase FE4 OS=Myzus persicae PE=1 SV=1	PF07859//PF00326	alpha/beta hydrolase fold//Prolyl oligopeptidase family	GO:0006508//GO:0008152	proteolysis//metabolic process	GO:0016787//GO:0008236	hydrolase activity//serine-type peptidase activity	--	--	--	--
111350838	356.456	2019.29	-2.66995	4.05e-09	6.15e-06	TRUE	sp|O46629|ECHB_BOVIN Trifunctional enzyme subunit beta, mitochondrial OS=Bos taurus GN=HADHB PE=2 SV=1//0	1867	6834339	XP_014366733.1	2155	1.8e-239	PREDICTED: trifunctional enzyme subunit beta, mitochondrial [Papilio machaon]	GU205158.1	GU205158	988	0	Heliothis virescens clone HV-PG-G-101208-03-lib_E15 fatty acid beta-oxidation complex subunit beta mRNA, complete cds	K07509	HADHB	acetyl-CoA acyltransferase	http://www.genome.jp/dbget-bin/www_bget?ko:K07509	O46629	1533	8.6e-169	Trifunctional enzyme subunit beta, mitochondrial OS=Bos taurus GN=HADHB PE=2 SV=1	PF08545//PF02803//PF00108	3-Oxoacyl-[acyl-carrier-protein (ACP)] synthase III//Thiolase, C-terminal domain//Thiolase, N-terminal domain	GO:0008152//GO:0006633//GO:0042967	metabolic process//fatty acid biosynthetic process//acyl-carrier-protein biosynthetic process	GO:0004315//GO:0016747	3-oxoacyl-[acyl-carrier-protein] synthase activity//transferase activity, transferring acyl groups other than amino-acyl groups	GO:0005835	fatty acid synthase complex	KOG1390	Acetyl-CoA acetyltransferase
111357274	1.65762	9.22378	-2.64676	0.000410471	0.0351059	TRUE	sp|Q5MGD8|DFP4_LONON Defense protein 4 OS=Lonomia obliqua PE=3 SV=1//3.35234e-12	1468	11414988	XP_022827660.1	534	1.3e-51	uncharacterized protein LOC111357274 [Spodoptera litura]	KP056522.1	KP056522	155	5.90169e-73	Spodoptera exigua cecropin C mRNA, complete cds	--	--	--	--	Q5MGD8	153	7.1e-09	Defense protein 4 OS=Lonomia obliqua PE=3 SV=1	PF07648//PF17050//PF00272	Kazal-type serine protease inhibitor domain//Altered inheritance of mitochondria 5//Cecropin family	GO:0042407	cristae formation	GO:0005515	protein binding	GO:0005576//GO:0061617//GO:0044284	extracellular region//MICOS complex//mitochondrial crista junction	--	--
111363355	12.3315	65.8127	-2.59232	4.62e-05	0.00684008	TRUE	sp|P54684|LEB1_BOMMO Lebocin-1/2 OS=Bombyx mori PE=1 SV=1//4.64717e-20	789	11419662	XP_022835941.1	520	2.9e-50	lebocin-4-like [Spodoptera litura]	KX238892.1	KX238892	660	0	Spodoptera litura lebocin 1 mRNA, complete cds	--	--	--	--	P54684	208	1.6e-15	Lebocin-1/2 OS=Bombyx mori PE=1 SV=1	--	--	--	--	--	--	--	--	--	--
Novel00496	1.30857	6.96312	-2.58578	0.000365335	0.0323454	TRUE	cecropin F2 [Spodoptera exigua]	674	5757015	AKJ54508.1	197	7e-13	cecropin F2 [Spodoptera exigua]	KP056525.1	KP056525	249	1.46802e-125	Spodoptera exigua cecropin F1 mRNA, complete cds	--	--	--	--	P50721	190	1.7e-13	Hyphancin-3E OS=Hyphantria cunea PE=3 SV=1	PF00272	Cecropin family	--	--	--	--	GO:0005576	extracellular region	--	--
111360320	1.86047	10.0362	-2.58133	3.18e-06	0.00090502	TRUE	-//-	1294	11419238	XP_022831983.1	1608	3.3e-176	uncharacterized protein LOC111360320 [Spodoptera litura]	--	--	--	--	--	--	--	--	--	--	--	--	--	--	--	--	--	--	--	--	--	--	--
111350535	9.39527	48.9915	-2.55387	2.45e-07	0.000121887	TRUE	-//-	416	11405156	XP_022817924.1	477	1.5e-45	uncharacterized protein LOC111350535 [Spodoptera litura]	--	--	--	--	--	--	--	--	--	--	--	--	--	--	--	--	--	--	--	--	--	--	--
111356103	1.9587	9.98299	-2.512	1.77e-05	0.00362594	TRUE	-//-	1085	11413608	XP_022826116.1	1114	5.2e-119	uncharacterized protein LOC111356103 [Spodoptera litura]	--	--	--	--	--	--	--	--	--	--	--	--	--	--	--	--	--	--	--	--	--	--	--
111360445	65.829	332.858	-2.49195	2.85e-09	4.72e-06	TRUE	sp|O43435|TBX1_HUMAN T-box transcription factor TBX1 OS=Homo sapiens GN=TBX1 PE=1 SV=1//1.93864e-97	2456	11419390	XP_022832153.1	1866	7.5e-206	T-box transcription factor TBX1-like isoform X1 [Spodoptera litura]	XM_013287669.1	XM_013287669	329	1.87217e-169	PREDICTED: Papilio polytes T-box transcription factor TBX1-like (LOC106107000), mRNA	K10175	TBX1	T-box protein 1	http://www.genome.jp/dbget-bin/www_bget?ko:K10175	Q3SA49	793	7.3e-83	T-box transcription factor TBX1 OS=Xenopus tropicalis GN=tbx1 PE=2 SV=1	PF00137//PF00907	ATP synthase subunit C//T-box	GO:0006355//GO:0015992//GO:0015991	regulation of transcription, DNA-templated//proton transport//ATP hydrolysis coupled proton transport	GO:0003700//GO:0015078	transcription factor activity, sequence-specific DNA binding//hydrogen ion transmembrane transporter activity	GO:0005634//GO:0033177//GO:0005667	nucleus//proton-transporting two-sector ATPase complex, proton-transporting domain//transcription factor complex	--	--
111353597	1186.45	5933.13	-2.48439	7.07e-09	9.09e-06	TRUE	sp|P45953|ACADV_RAT Very long-chain specific acyl-CoA dehydrogenase, mitochondrial OS=Rattus norvegicus GN=Acadvl PE=1 SV=1//0	2670	11409265	XP_022822499.1	2838	0	very long-chain specific acyl-CoA dehydrogenase, mitochondrial isoform X1 [Spodoptera litura]	KJ622082.1	KJ622082	816	0	Agrotis segetum clone 252 very long-chain specific acyl-CoA dehydrogenase mRNA, partial cds	K09479	ACADVL	very long chain acyl-CoA dehydrogenase	http://www.genome.jp/dbget-bin/www_bget?ko:K09479	P49748	1574	2.2e-173	Very long-chain specific acyl-CoA dehydrogenase, mitochondrial OS=Homo sapiens GN=ACADVL PE=1 SV=1	PF00441//PF02771//PF02770	Acyl-CoA dehydrogenase, C-terminal domain//Acyl-CoA dehydrogenase, N-terminal domain//Acyl-CoA dehydrogenase, middle domain	GO:0008152//GO:0006118//GO:0055114	metabolic process//obsolete electron transport//oxidation-reduction process	GO:0016627//GO:0003995//GO:0050660	oxidoreductase activity, acting on the CH-CH group of donors//acyl-CoA dehydrogenase activity//flavin adenine dinucleotide binding	--	--	KOG0137	Very-long-chain acyl-CoA dehydrogenase
111353785	259.736	1279.75	-2.45669	6.03e-07	0.000238737	TRUE	sp|Q9VQG4|COLT_DROME Congested-like trachea protein OS=Drosophila melanogaster GN=colt PE=2 SV=1//2.40818e-136	1355	6628731	KPJ18617.1	1435	3.9e-156	Congested-like trachea protein [Papilio machaon]	XM_008319839.2	XM_008319839	58	4.54263e-19	PREDICTED: Cynoglossus semilaevis solute carrier family 25 member 20 (slc25a20), transcript variant X2, mRNA	K15109	SLC25A20_29, CACT, CACL, CRC1	solute carrier family 25 (mitochondrial carnitine/acylcarnitine transporter), member 20/29	http://www.genome.jp/dbget-bin/www_bget?ko:K15109	Q9VQG4	998	6.8e-107	Congested-like trachea protein OS=Drosophila melanogaster GN=colt PE=2 SV=1	--	--	--	--	--	--	--	--	KOG0758	Mitochondrial carnitine-acylcarnitine carrier protein
111353416	164.478	801.616	-2.44988	6.77e-09	9.09e-06	TRUE	sp|P13804|ETFA_HUMAN Electron transfer flavoprotein subunit alpha, mitochondrial OS=Homo sapiens GN=ETFA PE=1 SV=1//9.5038e-142	1291	11409004	XP_022822208.1	1558	2e-170	electron transfer flavoprotein subunit alpha, mitochondrial [Spodoptera litura]	XM_013341617.1	XM_013341617	341	2.07439e-176	PREDICTED: Amyelois transitella electron transfer flavoprotein subunit alpha, mitochondrial (LOC106140089), mRNA	--	--	--	--	Q2KJE4	1023	8.2e-110	Electron transfer flavoprotein subunit alpha, mitochondrial OS=Bos taurus GN=ETFA PE=2 SV=1	--	--	--	--	--	--	--	--	KOG3954	Electron transfer flavoprotein, alpha subunit
111360269	99.3451	485.118	-2.4407	6.31e-08	4.7e-05	TRUE	sp|Q8C1A9|CD029_MOUSE Uncharacterized protein C4orf29 homolog OS=Mus musculus PE=2 SV=1//1.97108e-29	2687	11419188	XP_022831927.1	2966	0	protein ABHD18 [Spodoptera litura]	XM_013291066.1	XM_013291066	329	2.05088e-169	PREDICTED: Papilio polytes uncharacterized protein C4orf29 (LOC106109525), transcript variant X2, mRNA	--	--	--	--	Q8C1A9	893	2e-94	Uncharacterized protein C4orf29 homolog OS=Mus musculus PE=2 SV=1	PF02129//PF01764	X-Pro dipeptidyl-peptidase (S15 family)//Lipase (class 3)	GO:0006629	lipid metabolic process	GO:0016787	hydrolase activity	--	--	KOG1551	Uncharacterized conserved protein
111360806	5.95366	28.2886	-2.39098	1.64e-07	9.36e-05	TRUE	sp|Q6P1Q0|LTMD1_HUMAN LETM1 domain-containing protein 1 OS=Homo sapiens GN=LETMD1 PE=1 SV=1//2.74956e-31	1529	11423954	XP_022832788.1	1899	7e-210	LETM1 domain-containing protein 1 [Spodoptera litura]	FO681368.1	FO681368	42	4.0312e-10	Spodoptera frugiperda sequence from BAC clone 75E05	--	--	--	--	Q6P1Q0	325	8.4e-29	LETM1 domain-containing protein 1 OS=Homo sapiens GN=LETMD1 PE=1 SV=1	--	--	--	--	--	--	--	--	KOG4263	Putative receptor CCR1
Novel00477	21.7551	99.4135	-2.3701	2.17e-05	0.00403206	TRUE	cecropin A2 [Spodoptera exigua]>gi|827029672|gb|AKJ54502.1| cecropin A1 [Spodoptera exigua]	496	5757008	AKJ54501.1	213	7.2e-15	cecropin A2 [Spodoptera exigua]	AF142342.1	AF142342	225	2.32659e-112	Spodoptera litura antibacterial protein cecropin B (cecB) mRNA, partial cds	--	--	--	--	Q9XZH0	204	2.9e-15	Cecropin-B (Fragment) OS=Spodoptera litura GN=CECB PE=1 SV=1	PF00272	Cecropin family	--	--	--	--	GO:0005576	extracellular region	--	--
111364510	14.445	66.9434	-2.36866	4.01e-10	9.14e-07	TRUE	sp|Q88168|UDPE_NPVSL Ecdysteroid UDP-glucosyltransferase OS=Spodoptera littoralis nuclear polyhedrosis virus GN=EGT PE=3 SV=1//1.64807e-100	1858	11419913	XP_022837179.1	1932	1.3e-213	UDP-glucuronosyltransferase 2B20-like [Spodoptera litura]	KF777110.1	KF777110	394	0	Spodoptera littoralis UDP-glycosyltransferase 33F4 (UGT33F4) mRNA, complete cds	K00699	UGT	glucuronosyltransferase	http://www.genome.jp/dbget-bin/www_bget?ko:K00699	Q88168	794	4.2e-83	Ecdysteroid UDP-glucosyltransferase OS=Spodoptera littoralis nuclear polyhedrosis virus GN=EGT PE=3 SV=1	PF00201//PF04101	UDP-glucoronosyl and UDP-glucosyl transferase//Glycosyltransferase family 28 C-terminal domain	GO:0008152	metabolic process	GO:0016758	transferase activity, transferring hexosyl groups	--	--	--	--
111350280	123.882	549.049	-2.31407	8.27e-08	5.79e-05	TRUE	sp|P38117|ETFB_HUMAN Electron transfer flavoprotein subunit beta OS=Homo sapiens GN=ETFB PE=1 SV=3//2.4562e-121	1026	11404808	XP_022817539.1	1174	5.5e-126	electron transfer flavoprotein subunit beta [Spodoptera litura]	XM_013336671.1	XM_013336671	300	1.01332e-153	PREDICTED: Amyelois transitella electron transfer flavoprotein subunit beta (LOC106136200), mRNA	K03521	fixA, etfB	electron transfer flavoprotein beta subunit	http://www.genome.jp/dbget-bin/www_bget?ko:K03521	P38117	873	1.6e-92	Electron transfer flavoprotein subunit beta OS=Homo sapiens GN=ETFB PE=1 SV=3	--	--	--	--	--	--	--	--	KOG3180	Electron transfer flavoprotein, beta subunit
111352544	2.37742	10.4529	-2.30634	0.000197272	0.0201894	TRUE	sp|Q9D8B6|F210B_MOUSE Protein FAM210B OS=Mus musculus GN=Fam210b PE=2 SV=3//4.30776e-27	1061	11408100	XP_022821198.1	1543	9.2e-169	uncharacterized protein LOC111352774 isoform X1 [Spodoptera litura]	XM_013345001.1	XM_013345001	118	1.56338e-52	PREDICTED: Amyelois transitella uncharacterized protein C18orf19 homolog A-like (LOC106143032), mRNA	--	--	--	--	Q9D8B6	272	8.2e-23	Protein FAM210B OS=Mus musculus GN=Fam210b PE=2 SV=3	--	--	--	--	--	--	--	--	KOG4526	Predicted membrane protein
111360222	0.754758	3.36019	-2.30479	0.000675361	0.0478822	TRUE	-//-	798	11419132	XP_022831863.1	344	7.5e-30	extensin-like [Spodoptera litura]	--	--	--	--	--	--	--	--	--	--	--	--	--	PF05510	Sarcoglycan alpha/epsilon	--	--	--	--	GO:0016012	sarcoglycan complex	--	--
111359852	30.5433	133.648	-2.28896	5.38e-08	4.26e-05	TRUE	sp|B0JZG0|S23A2_XENTR Solute carrier family 23 member 2 OS=Xenopus tropicalis GN=slc23a2 PE=2 SV=1//2.35477e-174	2292	3547211	XP_004926407.1	2645	3.3e-296	solute carrier family 23 member 2 isoform X1 [Bombyx mori]	XM_014506594.1	XM_014506594	552	0	PREDICTED: Papilio machaon solute carrier family 23 member 2 (LOC106713745), transcript variant X2, mRNA	K14611	SLC23A1_2, SVCT1_2	solute carrier family 23 (nucleobase transporter), member 1/2	http://www.genome.jp/dbget-bin/www_bget?ko:K14611	Q9EPR4	1356	3.6e-148	Solute carrier family 23 member 2 OS=Mus musculus GN=Slc23a2 PE=1 SV=2	PF00860//PF05529	Permease family//B-cell receptor-associated protein 31-like	GO:0055085//GO:0006886//GO:0006810	transmembrane transport//intracellular protein transport//transport	GO:0005215	transporter activity	GO:0016020//GO:0005783//GO:0016021	membrane//endoplasmic reticulum//integral component of membrane	KOG1292	Xanthine/uracil transporters
111355726	1.69363	7.50515	-2.28427	0.000143214	0.0159474	TRUE	sp|Q8N2E2|VWDE_HUMAN von Willebrand factor D and EGF domain-containing protein OS=Homo sapiens GN=VWDE PE=2 SV=4//2.7915e-11	1987	11413084	XP_022825541.1	2155	1.9e-239	protein draper-like [Spodoptera litura]	--	--	--	--	--	--	--	--	--	A8XMW6	200	3.4e-14	Cell death abnormality protein 1 OS=Caenorhabditis briggsae GN=ced-1 PE=3 SV=2	PF05399//PF10414	Ectropic viral integration site 2A protein (EVI2A)//Sirohaem synthase dimerisation region	GO:0006779//GO:0055114	porphyrin-containing compound biosynthetic process//oxidation-reduction process	--	--	GO:0016021	integral component of membrane	--	--
Novel00495	13.6455	58.3214	-2.2755	7.54e-05	0.0100987	TRUE	cecropin D [Spodoptera exigua]	580	5757009	AKJ54502.1	170	8.1e-10	cecropin A1 [Spodoptera exigua]	KP056519.1	KP056519	188	1.01732e-91	Spodoptera exigua cecropin A2 mRNA, complete cds	--	--	--	--	Q9XZH0	163	1.9e-10	Cecropin-B (Fragment) OS=Spodoptera litura GN=CECB PE=1 SV=1	PF00272	Cecropin family	--	--	--	--	GO:0005576	extracellular region	--	--
Novel00127	8.95972	38.9047	-2.26117	2.22e-08	2.5e-05	TRUE	PREDICTED: nesprin-1-like isoform X2 [Bombyx mori]	562	10461734	XP_021198998.1	224	4.3e-16	extensin-1-like [Helicoverpa armigera]	--	--	--	--	--	--	--	--	--	--	--	--	--	--	--	--	--	--	--	--	--	--	--
111361999	1327.1	5502.22	-2.21269	3.27e-08	2.98e-05	TRUE	sp|O61703|MPCP_CHOFU Phosphate carrier protein, mitochondrial OS=Choristoneura fumiferana PE=2 SV=1//3.26267e-168	2000	11884761	XP_023945130.1	1508	2e-164	phosphate carrier protein, mitochondrial-like [Bicyclus anynana]	XM_013318983.1	XM_013318983	482	0	PREDICTED: Papilio xuthus phosphate carrier protein, mitochondrial-like (LOC106122861), mRNA	--	--	--	--	O61703	1297	2.1e-141	Phosphate carrier protein, mitochondrial OS=Choristoneura fumiferana PE=2 SV=1	PF02040	Arsenical pump membrane protein	GO:0015700	arsenite transport	GO:0015105	arsenite transmembrane transporter activity	GO:0016021	integral component of membrane	KOG0767	Mitochondrial phosphate carrier protein
111350126	6.63576	27.8252	-2.21209	2.66e-07	0.000127532	TRUE	-//-	868	11404630	XP_022817342.1	1014	1.6e-107	uncharacterized protein LOC111350126 [Spodoptera litura]	FP340406.1	FP340406	42	2.25104e-10	21C22_SfBAC_fin, Spodoptera frugiperda BAC, egg DNA	--	--	--	--	--	--	--	--	PF04563//PF01607	RNA polymerase beta subunit//Chitin binding Peritrophin-A domain	GO:0006144//GO:0006206//GO:0006351//GO:0006030	purine nucleobase metabolic process//pyrimidine nucleobase metabolic process//transcription, DNA-templated//chitin metabolic process	GO:0008061//GO:0003899//GO:0003677	chitin binding//DNA-directed RNA polymerase activity//DNA binding	GO:0005730//GO:0005576	nucleolus//extracellular region	--	--
111355602	22.0678	90.7966	-2.20851	8.01e-07	0.000286691	TRUE	sp|Q99N23|CAH15_MOUSE Carbonic anhydrase 15 OS=Mus musculus GN=Ca15 PE=2 SV=1//7.96492e-42	1766	11412932	XP_022825366.1	1438	2.3e-156	carbonic anhydrase 7-like [Spodoptera litura]	AK377661.1	AK377661	200	6.88122e-98	Bombyx mori mRNA, clone: fe8d14A02	--	--	--	--	Q9ERQ8	383	1.8e-35	Carbonic anhydrase 7 OS=Mus musculus GN=Ca7 PE=1 SV=2	--	--	--	--	--	--	--	--	KOG0382	Carbonic anhydrase
111359430	192.319	780.213	-2.1807	3.12e-08	2.98e-05	TRUE	sp|Q66KC4|HSDL2_XENTR Hydroxysteroid dehydrogenase-like protein 2 OS=Xenopus tropicalis GN=hsdl2 PE=2 SV=1//2.14631e-154	1900	11417773	XP_022830756.1	2099	5.6e-233	hydroxysteroid dehydrogenase-like protein 2 isoform X1 [Spodoptera litura]	XM_011492668.1	XM_011492668	60	4.96156e-20	PREDICTED: Oryzias latipes hydroxysteroid dehydrogenase like 2 (hsdl2), mRNA	--	--	--	--	Q6P5L8	1158	2.7e-125	Hydroxysteroid dehydrogenase-like protein 2 OS=Danio rerio GN=hsdl2 PE=2 SV=1	PF12242//PF05390//PF00106//PF04813	NAD(P)H binding domain of trans-2-enoyl-CoA reductase//Yeast cell wall synthesis protein KRE9/KNH1//short chain dehydrogenase//Hepatocyte nuclear factor 1 (HNF-1), alpha isoform C terminus	GO:0008152//GO:0045893//GO:0006078//GO:0055114//GO:0042546	metabolic process//positive regulation of transcription, DNA-templated//(1->6)-beta-D-glucan biosynthetic process//oxidation-reduction process//cell wall biogenesis	GO:0016491	oxidoreductase activity	GO:0005634	nucleus	KOG0725	Reductases with broad range of substrate specificities
111353849	409.043	1643.51	-2.16926	1.64e-07	9.36e-05	TRUE	sp|Q94920|VDAC_DROME Voltage-dependent anion-selective channel OS=Drosophila melanogaster GN=porin PE=1 SV=3//1.14437e-125	1417	6144083	XP_013148342.1	1353	1.3e-146	PREDICTED: voltage-dependent anion-selective channel-like [Papilio polytes]	JF417989.1	JF417989	841	0	Helicoverpa armigera voltage-dependent anion-selective channel mRNA, complete cds	--	--	--	--	Q94920	950	2.6e-101	Voltage-dependent anion-selective channel OS=Drosophila melanogaster GN=porin PE=1 SV=3	PF01459	Eukaryotic porin	GO:0055085	transmembrane transport	--	--	GO:0005741	mitochondrial outer membrane	KOG3126	Porin/voltage-dependent anion-selective channel protein
Novel00587	2.84493	11.3951	-2.15271	7.02e-05	0.00960916	TRUE	--	1185	10443046	XP_021191366.1	187	1.8e-11	nudix hydrolase 2-like [Helicoverpa armigera]	EF555567.1	EF555567	82	1.80262e-32	Spodoptera litura cecropin D (cecD1) gene, partial cds	--	--	--	--	--	--	--	--	--	--	--	--	--	--	--	--	--	--
111352388	7.04685	27.9515	-2.14717	1.16e-05	0.00261629	TRUE	sp|P45590|CU66_HYACE Larval/pupal rigid cuticle protein 66 OS=Hyalophora cecropia GN=CP66 PE=1 SV=1//1.08845e-14	1456	11407592	XP_022820632.1	538	4.3e-52	cuticle protein-like [Spodoptera litura]	XM_011569376.1	XM_011569376	137	5.93566e-63	PREDICTED: Plutella xylostella cuticle protein 7-like (LOC105397364), mRNA	--	--	--	--	P45590	234	2.9e-18	Larval/pupal rigid cuticle protein 66 OS=Hyalophora cecropia GN=CP66 PE=1 SV=1	PF00379	Insect cuticle protein	--	--	GO:0042302	structural constituent of cuticle	--	--	--	--
111348949	1.55149	6.18935	-2.1416	0.000317574	0.0284988	TRUE	sp|P21902|PCE_TACTR Proclotting enzyme OS=Tachypleus tridentatus PE=1 SV=1//9.34953e-63	1330	11422427	XP_022815662.1	2093	1.9e-232	venom protease-like [Spodoptera litura]	NM_001043450.1	NM_001043450	916	0	Bombyx mori serine protease (Ohsp1), mRNA	--	--	--	--	P21902	530	1.2e-52	Proclotting enzyme OS=Tachypleus tridentatus PE=1 SV=1	PF00089	Trypsin	GO:0006508	proteolysis	GO:0004252	serine-type endopeptidase activity	--	--	--	--
111363495	11.2325	44.0997	-2.13245	2.36e-07	0.000121887	TRUE	sp|A9ZSY3|TRET1_BOMMO Facilitated trehalose transporter Tret1 OS=Bombyx mori GN=Tret1 PE=1 SV=1//7.24473e-47	1687	11419681	XP_022836097.1	2400	6.2e-268	facilitated trehalose transporter Tret1-like [Spodoptera litura]	--	--	--	--	--	--	--	--	--	A9ZSY3	459	2.7e-44	Facilitated trehalose transporter Tret1 OS=Bombyx mori GN=Tret1 PE=1 SV=1	PF00083//PF07690	Sugar (and other) transporter//Major Facilitator Superfamily	GO:0055085	transmembrane transport	GO:0022857	transmembrane transporter activity	GO:0016021	integral component of membrane	--	--
111353667	178.639	692.23	-2.11323	6.45e-08	4.7e-05	TRUE	sp|Q5ZKP7|S2536_CHICK Solute carrier family 25 member 36 OS=Gallus gallus GN=SLC25A36 PE=2 SV=1//6.22463e-07	3379	11409286	XP_022822526.1	1736	1.2e-190	solute carrier family 25 member 36 [Spodoptera litura]	XM_013345485.1	XM_013345485	546	0	PREDICTED: Amyelois transitella solute carrier family 25 member 36-A (LOC106143411), mRNA	K15116	SLC25A33_36, RIM2	solute carrier family 25, member 33/36	http://www.genome.jp/dbget-bin/www_bget?ko:K15116	Q5ZKP7	745	3.7e-77	Solute carrier family 25 member 36 OS=Gallus gallus GN=SLC25A36 PE=2 SV=1	--	--	--	--	--	--	--	--	KOG0757	Mitochondrial carrier protein - Rim2p/Mrs12p
111360787	402.322	1560.84	-2.10984	5.2e-08	4.26e-05	TRUE	sp|P35554|FTN_DROME Flightin OS=Drosophila melanogaster GN=fln PE=2 SV=1//1.78621e-09	844	10451800	XP_021187949.1	421	9.3e-39	flightin isoform X1 [Helicoverpa armigera]	XM_011551379.1	XM_011551379	129	9.47696e-59	PREDICTED: Plutella xylostella flightin (LOC105381607), transcript variant X1, mRNA	--	--	--	--	--	--	--	--	PF10152	Predicted coiled-coil domain-containing protein (DUF2360)	--	--	--	--	GO:0071203	WASH complex	--	--
111360687	174.934	668.086	-2.08745	2.47e-08	2.5e-05	TRUE	sp|P13808|B3A2_MOUSE Anion exchange protein 2 OS=Mus musculus GN=Slc4a2 PE=1 SV=1//0	4767	11423737	XP_022832549.1	5364	0	anion exchange protein 3 isoform X1 [Spodoptera litura]	XM_013328133.1	XM_013328133	477	0	PREDICTED: Amyelois transitella anion exchange protein 2 (LOC106129538), transcript variant X2, mRNA	K13855	SLC4A2, AE2	solute carrier family 4 (anion exchanger), member 2	http://www.genome.jp/dbget-bin/www_bget?ko:K13855	Q9Z0S8	1988	3.8e-221	Anion exchange protein 2 OS=Cavia porcellus GN=SLC4A2 PE=2 SV=1	PF06682//PF00955//PF07565	SOCE-associated regulatory factor of calcium homoeostasis//HCO3- transporter family//Band 3 cytoplasmic domain	GO:0006820//GO:2001256	anion transport//regulation of store-operated calcium entry	GO:0008509	anion transmembrane transporter activity	GO:0030176//GO:0016021	integral component of endoplasmic reticulum membrane//integral component of membrane	KOG1172	Na+-independent Cl/HCO3 exchanger AE1 and related transporters (SLC4 family)
111354873	8.64096	33.1692	-2.08102	4.5e-06	0.00122445	TRUE	sp|O18824|SCRB1_BOVIN Scavenger receptor class B member 1 OS=Bos taurus GN=SCARB1 PE=2 SV=1//5.91151e-61	2278	11410837	XP_022824259.1	3092	0	scavenger receptor class B member 1 [Spodoptera litura]	XM_011564872.1	XM_011564872	405	0	PREDICTED: Plutella xylostella scavenger receptor class B member 1 (LOC105393137), mRNA	--	--	--	--	O18824	559	9.2e-56	Scavenger receptor class B member 1 OS=Bos taurus GN=SCARB1 PE=2 SV=1	PF00612//PF01130	IQ calmodulin-binding motif//CD36 family	GO:0007155	cell adhesion	GO:0005515	protein binding	GO:0016020	membrane	--	--
111360316	131.163	498.491	-2.07794	2.37e-08	2.5e-05	TRUE	sp|P39205|CIN_DROME Molybdenum cofactor synthesis protein cinnamon OS=Drosophila melanogaster GN=cin PE=1 SV=3//2.9129e-119	2547	11419233	XP_022831977.1	2941	0	gephyrin [Spodoptera litura]	KP308211.1	KP308211	1715	0	Spodoptera littoralis gephyrin mRNA, complete cds	--	--	--	--	P39205	951	3.6e-101	Molybdenum cofactor synthesis protein cinnamon OS=Drosophila melanogaster GN=cin PE=1 SV=3	PF03454//PF03453	MoeA C-terminal region (domain IV)//MoeA N-terminal region (domain I and II)	GO:0032324	molybdopterin cofactor biosynthetic process	--	--	--	--	KOG2371	Molybdopterin biosynthesis protein
111356035	84.0145	315.475	-2.06883	1.25e-07	7.83e-05	TRUE	sp|P63031|MPC1_RAT Mitochondrial pyruvate carrier 1 OS=Rattus norvegicus GN=Mpc1 PE=3 SV=1//4.98489e-40	2997	11413504	XP_022826005.1	579	1.6e-56	mitochondrial pyruvate carrier 1 [Spodoptera litura]	--	--	--	--	--	K22138	MPC1	mitochondrial pyruvate carrier 1	http://www.genome.jp/dbget-bin/www_bget?ko:K22138	P63030	355	5.5e-32	Mitochondrial pyruvate carrier 1 OS=Mus musculus GN=Mpc1 PE=1 SV=1	PF03650//PF03214	Uncharacterised protein family (UPF0041)//Reversibly glycosylated polypeptide	GO:0006850//GO:0030244	mitochondrial pyruvate transport//cellulose biosynthetic process	GO:0016866	intramolecular transferase activity	GO:0005743	mitochondrial inner membrane	KOG1590	Uncharacterized conserved protein
111356672	166.552	628.115	-2.05993	3.04e-07	0.000141985	TRUE	sp|Q9BQP7|MGME1_HUMAN Mitochondrial genome maintenance exonuclease 1 OS=Homo sapiens GN=MGME1 PE=1 SV=1//5.53675e-42	2628	11414307	XP_022826895.1	1935	8e-214	mitochondrial genome maintenance exonuclease 1-like [Spodoptera litura]	XM_013317371.1	XM_013317371	215	4.72515e-106	PREDICTED: Papilio xuthus mitochondrial genome maintenance exonuclease 1-like (LOC106121654), mRNA	K19465	MGME1, DDK1	mitochondrial genome maintenance exonuclease 1	http://www.genome.jp/dbget-bin/www_bget?ko:K19465	Q9BQP7	402	1.7e-37	Mitochondrial genome maintenance exonuclease 1 OS=Homo sapiens GN=MGME1 PE=1 SV=1	PF08692	Mitochondrial protein Pet20	--	--	--	--	GO:0005739	mitochondrion	--	--
111354469	45.045	162.647	-2.01075	1.19e-07	7.76e-05	TRUE	sp|Q00748|MDR65_DROME Multidrug resistance protein homolog 65 OS=Drosophila melanogaster GN=Mdr65 PE=1 SV=2//8.94446e-88	4223	11410347	XP_022823711.1	6226	0	multidrug resistance protein homolog 49-like [Spodoptera litura]	KM244039.1	KM244039	1322	0	Spodoptera litura ABCB2 protein mRNA, partial cds	K05658	ABCB1, CD243	ATP-binding cassette, subfamily B (MDR/TAP), member 1	http://www.genome.jp/dbget-bin/www_bget?ko:K05658	Q00449	2852	0	Multidrug resistance protein homolog 49 OS=Drosophila melanogaster GN=Mdr49 PE=2 SV=2	PF01926//PF00006//PF01637//PF07728//PF13304//PF00004//PF00485//PF00931//PF00503//PF00005//PF01695//PF06414//PF10662//PF03193//PF00664//PF08303//PF00910	50S ribosome-binding GTPase//ATP synthase alpha/beta family, nucleotide-binding domain//Archaeal ATPase//AAA domain (dynein-related subfamily)//AAA domain, putative AbiEii toxin, Type IV TA system//ATPase family associated with various cellular activities (AAA)//Phosphoribulokinase / Uridine kinase family//NB-ARC domain//G-protein alpha subunit//ABC transporter//IstB-like ATP binding protein//Zet…	GO:0007186//GO:0008152//GO:0007165//GO:0055085//GO:0006576//GO:0006388//GO:0006810	G-protein coupled receptor signaling pathway//metabolic process//signal transduction//transmembrane transport//cellular biogenic amine metabolic process//tRNA splicing, via endonucleolytic cleavage and ligation//transport	GO:0003724//GO:0042626//GO:0005524//GO:0003924//GO:0031683//GO:0003723//GO:0005525//GO:0004871//GO:0043531//GO:0003972//GO:0019001//GO:0016887//GO:0016301	RNA helicase activity//ATPase activity, coupled to transmembrane movement of substances//ATP binding//GTPase activity//G-protein beta/gamma-subunit complex binding//RNA binding//GTP binding//signal transducer activity//ADP binding//RNA ligase (ATP) activity//guanyl nucleotide binding//ATPase activity//kinase activity	GO:0016021	integral component of membrane	--	--
111354379	190.416	676.767	-1.98909	2.48e-07	0.000121887	TRUE	sp|Q2KIG0|ETFD_BOVIN Electron transfer flavoprotein-ubiquinone oxidoreductase, mitochondrial OS=Bos taurus GN=ETFDH PE=2 SV=1//0	2407	11410236	XP_022823587.1	3131	0	electron transfer flavoprotein-ubiquinone oxidoreductase, mitochondrial [Spodoptera litura]	XM_011554338.1	XM_011554338	645	0	PREDICTED: Plutella xylostella electron transfer flavoprotein-ubiquinone oxidoreductase, mitochondrial (LOC105384147), mRNA	K00311	ETFDH	electron-transferring-flavoprotein dehydrogenase	http://www.genome.jp/dbget-bin/www_bget?ko:K00311	Q2KIG0	2087	6.4e-233	Electron transfer flavoprotein-ubiquinone oxidoreductase, mitochondrial OS=Bos taurus GN=ETFDH PE=2 SV=1	PF05187//PF01494//PF11112//PF01266//PF10403//PF01134//PF07992//PF05834//PF12831//PF00070	Electron transfer flavoprotein-ubiquinone oxidoreductase, 4Fe-4S//FAD binding domain//Pyocin activator protein PrtN//FAD dependent oxidoreductase//Rad4 beta-hairpin domain 1//Glucose inhibited division protein A//Pyridine nucleotide-disulphide oxidoreductase//Lycopene cyclase protein//FAD dependent oxidoreductase//Pyridine nucleotide-disulphide oxidoreductase	GO:0008033//GO:0006355//GO:0055114//GO:0016117	tRNA processing//regulation of transcription, DNA-templated//oxidation-reduction process//carotenoid biosynthetic process	GO:0003677//GO:0004174//GO:0050660//GO:0016491//GO:0071949//GO:0016705	DNA binding//electron-transferring-flavoprotein dehydrogenase activity//flavin adenine dinucleotide binding//oxidoreductase activity//FAD binding//oxidoreductase activity, acting on paired donors, with incorporation or reduction of molecular oxygen	--	--	KOG2415	Electron transfer flavoprotein ubiquinone oxidoreductase
111358457	61.7533	218.554	-1.97909	4.93e-07	0.000199776	TRUE	sp|B4J3F3|LIAS_DROGR Lipoyl synthase, mitochondrial OS=Drosophila grimshawi GN=Las PE=3 SV=1//0	2007	11416515	XP_022829366.1	1946	3.2e-215	lipoyl synthase, mitochondrial isoform X1 [Spodoptera litura]	--	--	--	--	--	K03644	lipA	lipoyl synthase	http://www.genome.jp/dbget-bin/www_bget?ko:K03644	B4J3F3	1416	3.4e-155	Lipoyl synthase, mitochondrial OS=Drosophila grimshawi GN=Las PE=3 SV=1	PF04055	Radical SAM superfamily	--	--	GO:0051536//GO:0003824	iron-sulfur cluster binding//catalytic activity	--	--	KOG2672	Lipoate synthase
111364396	7.07114	24.8699	-1.95673	2.71e-05	0.00470232	TRUE	sp|B3EWZ5|MLRP1_ACRMI MAM and LDL-receptor class A domain-containing protein 1 (Fragment) OS=Acropora millepora PE=1 SV=1//3.26565e-09	2029	11419769	XP_022837011.1	2146	2.1e-238	zonadhesin-like [Spodoptera litura]	DQ289583.1	DQ289583	1159	0	Spodoptera frugiperda scavenger receptor SR-C-like protein mRNA, complete cds	--	--	--	--	B3EWZ5	315	1.6e-27	MAM and LDL-receptor class A domain-containing protein 1 (Fragment) OS=Acropora millepora PE=1 SV=1	PF05887//PF01033//PF00629	Procyclic acidic repetitive protein (PARP)//Somatomedin B domain//MAM domain, meprin/A5/mu	GO:0006955//GO:0007165	immune response//signal transduction	GO:0030247//GO:0005044	polysaccharide binding//scavenger receptor activity	GO:0016020	membrane	--	--
111351647	94.0515	328.824	-1.95216	1.32e-07	8.02e-05	TRUE	sp|P14907|NSP1_YEAST Nucleoporin NSP1 OS=Saccharomyces cerevisiae (strain ATCC 204508 / S288c) GN=NSP1 PE=1 SV=1//1.22971e-07	1392	11406530	XP_022819441.1	2033	1.8e-225	uncharacterized protein LOC111351647 [Spodoptera litura]	--	--	--	--	--	--	--	--	--	--	--	--	--	PF06293//PF02784	Lipopolysaccharide kinase (Kdo/WaaP) family//Pyridoxal-dependent decarboxylase, pyridoxal binding domain	--	--	GO:0005524//GO:0016773//GO:0003824	ATP binding//phosphotransferase activity, alcohol group as acceptor//catalytic activity	GO:0016020	membrane	--	--
111348245	201.976	694.877	-1.93691	3.19e-07	0.000145475	TRUE	sp|Q9XTL9|PYG_DROME Glycogen phosphorylase OS=Drosophila melanogaster GN=GlyP PE=2 SV=2//0	3673	11890723	XP_023951792.1	3996	0	glycogen phosphorylase [Bicyclus anynana]	FJ754277.1	FJ754277	2041	0	Spodoptera exigua glycogen phosphorylase mRNA, complete cds	K00688	PYG, glgP	glycogen phosphorylase	http://www.genome.jp/dbget-bin/www_bget?ko:K00688	Q9XTL9	3485	0	Glycogen phosphorylase OS=Drosophila melanogaster GN=GlyP PE=2 SV=2	PF00343	Carbohydrate phosphorylase	GO:0005975	carbohydrate metabolic process	GO:0008184	glycogen phosphorylase activity	--	--	KOG2099	Glycogen phosphorylase
111351786	145.831	499.254	-1.93121	1.9e-07	0.000101577	TRUE	sp|Q5NVQ1|HIG1A_PONAB HIG1 domain family member 1A, mitochondrial OS=Pongo abelii GN=HIGD1A PE=3 SV=1//1.89265e-13	1167	11410992	XP_022819708.1	426	3.4e-39	HIG1 domain family member 1C-like [Spodoptera litura]	--	--	--	--	--	--	--	--	--	A8MV81	166	1.8e-10	HIG1 domain family member 1C OS=Homo sapiens GN=HIGD1C PE=3 SV=2	--	--	--	--	--	--	--	--	--	--
111360574	69.978	239.823	-1.92977	1.1e-07	7.45e-05	TRUE	sp|O94564|YGD6_SCHPO Zinc-type alcohol dehydrogenase-like protein C1773.06c OS=Schizosaccharomyces pombe (strain 972 / ATCC 24843) GN=SPBC1773.06c PE=3 SV=1//6.48034e-08	4071	11423517	XP_022832304.1	1826	5.4e-201	zinc-type alcohol dehydrogenase-like protein C1773.06c [Spodoptera litura]	XM_013291953.1	XM_013291953	84	4.88791e-33	PREDICTED: Papilio polytes uncharacterized LOC106110217 (LOC106110217), transcript variant X3, mRNA	--	--	--	--	Q4J781	130	9.2e-06	NAD-dependent alcohol dehydrogenase OS=Sulfolobus acidocaldarius (strain ATCC 33909 / DSM 639 / JCM 8929 / NBRC 15157 / NCIMB 11770) GN=adh PE=3 SV=1	PF02300//PF00107//PF08685//PF08240	Fumarate reductase subunit C//Zinc-binding dehydrogenase//GON domain//Alcohol dehydrogenase GroES-like domain	GO:0055114	oxidation-reduction process	GO:0004222//GO:0008270	metalloendopeptidase activity//zinc ion binding	GO:0016020	membrane	KOG1198	Zinc-binding oxidoreductase
111353867	3.16522	10.7567	-1.92587	0.000664003	0.0476618	TRUE	-//-	883	11409563	XP_022822834.1	556	2.2e-54	uncharacterized protein LOC111353867 [Spodoptera litura]	--	--	--	--	--	--	--	--	--	--	--	--	--	--	--	--	--	--	--	--	--	--	--
111349132	39.7453	135.379	-1.92383	3.28e-07	0.000145954	TRUE	sp|P46441|N2B_HAEIR Putative ATPase N2B OS=Haematobia irritans PE=2 SV=1//3.05974e-143	2060	11422615	XP_022815876.1	2347	1.1e-261	putative ATPase N2B [Spodoptera litura]	--	--	--	--	--	K18798	AFG1, LACE1	peroxisome-assembly ATPase	http://www.genome.jp/dbget-bin/www_bget?ko:K18798	P46441	1054	3.3e-113	Putative ATPase N2B OS=Haematobia irritans PE=2 SV=1	PF03969	AFG1-like ATPase	--	--	GO:0005524	ATP binding	--	--	KOG2383	Predicted ATPase
111353742	146.096	492.838	-1.91445	1.1e-06	0.000378379	TRUE	sp|Q4R4E0|NDUB5_MACFA NADH dehydrogenase [ubiquinone] 1 beta subcomplex subunit 5, mitochondrial OS=Macaca fascicularis GN=NDUFB5 PE=2 SV=1//2.62043e-29	914	11409400	XP_022822653.1	963	1.4e-101	NADH dehydrogenase [ubiquinone] 1 beta subcomplex subunit 5, mitochondrial [Spodoptera litura]	--	--	--	--	--	K03961	NDUFB5	NADH dehydrogenase (ubiquinone) 1 beta subcomplex subunit 5	http://www.genome.jp/dbget-bin/www_bget?ko:K03961	Q4R4E0	286	1.7e-24	NADH dehydrogenase [ubiquinone] 1 beta subcomplex subunit 5, mitochondrial OS=Macaca fascicularis GN=NDUFB5 PE=2 SV=1	PF11429//PF03910	Colicin D//Adenovirus minor core protein PV	GO:0051252	regulation of RNA metabolic process	GO:0004540	ribonuclease activity	GO:0019012	virion	--	--
111355653	20.3289	68.3152	-1.91248	0.000109533	0.0131274	TRUE	sp|O76537|PGRP_TRINI Peptidoglycan recognition protein OS=Trichoplusia ni GN=PGRP PE=1 SV=1//7.42802e-103	1198	11413003	XP_022825445.1	1035	8.4e-110	peptidoglycan recognition protein-like [Spodoptera litura]	GU182905.1	GU182905	161	2.21273e-76	Helicoverpa armigera peptidoglycan recognition-like protein A (PGRPA) mRNA, partial cds	K01446	PGRP	peptidoglycan recognition protein	http://www.genome.jp/dbget-bin/www_bget?ko:K01446	O76537	826	5.3e-87	Peptidoglycan recognition protein OS=Trichoplusia ni GN=PGRP PE=1 SV=1	PF01510	N-acetylmuramoyl-L-alanine amidase	GO:0009253//GO:0009252//GO:0006807	peptidoglycan catabolic process//peptidoglycan biosynthetic process//nitrogen compound metabolic process	GO:0008745	N-acetylmuramoyl-L-alanine amidase activity	--	--	--	--
111353856	33.9791	113.1	-1.91103	0.000451371	0.0377159	TRUE	sp|O46040|MSTAA_DROME Protein msta, isoform A OS=Drosophila melanogaster GN=msta PE=2 SV=3//5.02009e-32	1830	11409552	XP_022822822.1	2893	0	protein msta [Spodoptera litura]	--	--	--	--	--	--	--	--	--	O46040	328	4.5e-29	Protein msta, isoform A OS=Drosophila melanogaster GN=msta PE=2 SV=3	PF00856	SET domain	--	--	GO:0005515	protein binding	--	--	--	--
111349958	113.781	384.655	-1.91009	8.03e-07	0.000286691	TRUE	-//-	1497	11404400	XP_022817088.1	1539	3.8e-168	uncharacterized protein LOC111349958 isoform X1 [Spodoptera litura]	XM_013288205.1	XM_013288205	313	8.87078e-161	PREDICTED: Papilio polytes uncharacterized LOC106107368 (LOC106107368), transcript variant X2, mRNA	--	--	--	--	--	--	--	--	--	--	--	--	--	--	--	--	--	--
111357466	44.636	149.603	-1.90409	4.38e-05	0.0065401	TRUE	sp|P22297|TRF_MANSE Transferrin OS=Manduca sexta PE=1 SV=1//0	2209	11415255	XP_022827957.1	3636	0	transferrin [Spodoptera litura]	DQ470073.1	DQ470073	1907	0	Spodoptera litura transferrin mRNA, complete cds	--	--	--	--	P22297	2921	0	Transferrin OS=Manduca sexta PE=1 SV=1	--	--	--	--	--	--	--	--	--	--
111354947	373.283	1244.92	-1.89881	1.86e-06	0.000573619	TRUE	sp|Q9VWH4|IDH3A_DROME Probable isocitrate dehydrogenase [NAD] subunit alpha, mitochondrial OS=Drosophila melanogaster GN=l(1)G0156 PE=2 SV=1//0	4118	11412038	XP_022824376.1	2030	1.2e-224	probable isocitrate dehydrogenase [NAD] subunit alpha, mitochondrial isoform X1 [Spodoptera litura]	AK377312.1	AK377312	459	0	Bombyx mori mRNA, clone: fwd-11N01	K00030	IDH3	isocitrate dehydrogenase (NAD+)	http://www.genome.jp/dbget-bin/www_bget?ko:K00030	Q9VWH4	1401	3.9e-153	Probable isocitrate dehydrogenase [NAD] subunit alpha, mitochondrial OS=Drosophila melanogaster GN=l(1)G0156 PE=2 SV=1	PF01757//PF00180	Acyltransferase family//Isocitrate/isopropylmalate dehydrogenase	GO:0055114	oxidation-reduction process	GO:0016616//GO:0016747	oxidoreductase activity, acting on the CH-OH group of donors, NAD or NADP as acceptor//transferase activity, transferring acyl groups other than amino-acyl groups	--	--	KOG0785	Isocitrate dehydrogenase, alpha subunit
111349934	152.417	508.279	-1.89404	1.02e-06	0.000357782	TRUE	sp|Q9N2W7|NDUAC_CAEEL Probable NADH dehydrogenase [ubiquinone] 1 alpha subcomplex subunit 12 OS=Caenorhabditis elegans GN=Y94H6A.8 PE=3 SV=2//3.05849e-37	769	11404377	XP_022817063.1	796	2.8e-82	probable NADH dehydrogenase [ubiquinone] 1 alpha subcomplex subunit 12 [Spodoptera litura]	XM_018705450.1	XM_018705450	51	1.96985e-15	PREDICTED: Anoplophora glabripennis probable NADH dehydrogenase [ubiquinone] 1 alpha subcomplex subunit 12 (LOC108903320), mRNA	K11352	NDUFA12	NADH dehydrogenase (ubiquinone) 1 alpha subcomplex subunit 12	http://www.genome.jp/dbget-bin/www_bget?ko:K11352	Q9N2W7	342	4.5e-31	Probable NADH dehydrogenase [ubiquinone] 1 alpha subcomplex subunit 12 OS=Caenorhabditis elegans GN=Y94H6A.8 PE=3 SV=2	PF05071	NADH ubiquinone oxidoreductase subunit NDUFA12	GO:0006814//GO:0006744//GO:0006118//GO:0006120//GO:0015992	sodium ion transport//ubiquinone biosynthetic process//obsolete electron transport//mitochondrial electron transport, NADH to ubiquinone//proton transport	GO:0008137//GO:0009055	NADH dehydrogenase (ubiquinone) activity//electron carrier activity	GO:0016020	membrane	KOG3382	NADH:ubiquinone oxidoreductase, B17.2 subunit
111351031	3.60908	12.094	-1.89016	0.00023805	0.0224692	TRUE	sp|Q02637|CEBP_DROME CCAAT/enhancer-binding protein OS=Drosophila melanogaster GN=slbo PE=1 SV=3//1.52081e-11	2962	11405753	XP_022818569.1	1098	1e-116	CCAAT..enhancer-binding protein-like [Spodoptera litura]	XM_013282862.1	XM_013282862	338	2.24767e-174	PREDICTED: Papilio polytes CCAAT/enhancer-binding protein-like (LOC106103174), mRNA	K10052	CEBPN	CCAAT/enhancer binding protein (C/EBP), invertebrate	http://www.genome.jp/dbget-bin/www_bget?ko:K10052	Q02637	194	2.5e-13	CCAAT/enhancer-binding protein OS=Drosophila melanogaster GN=slbo PE=1 SV=3	PF07716//PF01749//PF00170	Basic region leucine zipper//Importin beta binding domain//bZIP transcription factor	GO:0006606//GO:0006355//GO:0015031	protein import into nucleus//regulation of transcription, DNA-templated//protein transport	GO:0043565//GO:0003700//GO:0008565	sequence-specific DNA binding//transcription factor activity, sequence-specific DNA binding//protein transporter activity	GO:0005737//GO:0005634//GO:0005667	cytoplasm//nucleus//transcription factor complex	--	--
111351859	10.1466	32.7677	-1.85325	2.81e-05	0.00478833	TRUE	sp|P08760|KAD3_BOVIN GTP:AMP phosphotransferase AK3, mitochondrial OS=Bos taurus GN=AK3 PE=1 SV=3//2.63114e-65	2026	11411003	XP_022819823.1	1025	2e-108	GTP:AMP phosphotransferase AK3, mitochondrial [Spodoptera litura]	--	--	--	--	--	K00944	AK3	nucleoside-triphosphate--adenylate kinase	http://www.genome.jp/dbget-bin/www_bget?ko:K00944	P08760	545	3.4e-54	GTP:AMP phosphotransferase AK3, mitochondrial OS=Bos taurus GN=AK3 PE=1 SV=3	PF05191	Adenylate kinase, active site lid	GO:0006144//GO:0046034	purine nucleobase metabolic process//ATP metabolic process	GO:0004017	adenylate kinase activity	--	--	KOG3078	Adenylate kinase
111358273	134.387	433.041	-1.83994	4.84e-07	0.000199776	TRUE	sp|Q9VN03|SUV3_DROME ATP-dependent RNA helicase SUV3 homolog, mitochondrial OS=Drosophila melanogaster GN=CG9791 PE=2 SV=3//0	2719	6601293	KPI91178.1	3323	0	ATP-dependent RNA helicase SUV3-like, mitochondrial [Papilio xuthus]	XM_014499164.1	XM_014499164	689	0	PREDICTED: Papilio machaon ATP-dependent RNA helicase SUV3 homolog, mitochondrial (LOC106707746), mRNA	K17675	SUPV3L1, SUV3	ATP-dependent RNA helicase SUPV3L1/SUV3	http://www.genome.jp/dbget-bin/www_bget?ko:K17675	Q9VN03	2386	1.5e-267	ATP-dependent RNA helicase SUV3 homolog, mitochondrial OS=Drosophila melanogaster GN=CG9791 PE=2 SV=3	PF12513	Mitochondrial degradasome RNA helicase subunit C terminal	--	--	GO:0016817	hydrolase activity, acting on acid anhydrides	--	--	KOG0953	Mitochondrial RNA helicase SUV3, DEAD-box superfamily
111358201	192.49	614.375	-1.8333	1.57e-06	0.00049253	TRUE	sp|Q0MQB3|NDUA9_GORGO NADH dehydrogenase [ubiquinone] 1 alpha subcomplex subunit 9, mitochondrial OS=Gorilla gorilla gorilla GN=NDUFA9 PE=2 SV=2//2.45556e-92	1448	11416120	XP_022828922.1	2111	1.7e-234	NADH dehydrogenase [ubiquinone] 1 alpha subcomplex subunit 9, mitochondrial [Spodoptera litura]	XM_011648831.1	XM_011648831	42	3.81264e-10	PREDICTED: Pogonomyrmex barbatus NADH dehydrogenase [ubiquinone] 1 alpha subcomplex subunit 9, mitochondrial (LOC105433485), mRNA	K03953	NDUFA9	NADH dehydrogenase (ubiquinone) 1 alpha subcomplex subunit 9	http://www.genome.jp/dbget-bin/www_bget?ko:K03953	Q0MQB3	711	1.4e-73	NADH dehydrogenase [ubiquinone] 1 alpha subcomplex subunit 9, mitochondrial OS=Gorilla gorilla gorilla GN=NDUFA9 PE=2 SV=2	PF01370//PF00106//PF01073	NAD dependent epimerase/dehydratase family//short chain dehydrogenase//3-beta hydroxysteroid dehydrogenase/isomerase family	GO:0008207//GO:0008209//GO:0055114//GO:0008210//GO:0008152//GO:0006694	C21-steroid hormone metabolic process//androgen metabolic process//oxidation-reduction process//estrogen metabolic process//metabolic process//steroid biosynthetic process	GO:0003824//GO:0050662//GO:0016491//GO:0016616//GO:0003854	catalytic activity//coenzyme binding//oxidoreductase activity//oxidoreductase activity, acting on the CH-OH group of donors, NAD or NADP as acceptor//3-beta-hydroxy-delta5-steroid dehydrogenase activity	--	--	KOG2865	NADH:ubiquinone oxidoreductase, NDUFA9/39kDa subunit
111348730	292.16	931.137	-1.83128	1.23e-05	0.00270441	TRUE	sp|O95563|MPC2_HUMAN Mitochondrial pyruvate carrier 2 OS=Homo sapiens GN=MPC2 PE=1 SV=1//8.8402e-29	3460	11422094	XP_022815302.1	618	5.5e-61	mitochondrial pyruvate carrier 2-like isoform X2 [Spodoptera litura]	XM_017624937.1	XM_017624937	50	3.29844e-14	PREDICTED: Rhagoletis zephyria mitochondrial pyruvate carrier 2-like (LOC108369755), mRNA	K22139	MPC2	mitochondrial pyruvate carrier 2	http://www.genome.jp/dbget-bin/www_bget?ko:K22139	O95563	288	3.7e-24	Mitochondrial pyruvate carrier 2 OS=Homo sapiens GN=MPC2 PE=1 SV=1	PF03650	Uncharacterised protein family (UPF0041)	GO:0006850	mitochondrial pyruvate transport	--	--	GO:0005743	mitochondrial inner membrane	KOG1589	Uncharacterized conserved protein
111350204	7.73658	24.529	-1.81824	2.07e-05	0.00392135	TRUE	sp|Q17EJ1|MTG1_AEDAE Mitochondrial GTPase 1 OS=Aedes aegypti GN=AAEL003813 PE=3 SV=1//1.50057e-126	1269	11404689	XP_022817407.1	1713	2.1e-188	mitochondrial GTPase 1 [Spodoptera litura]	--	--	--	--	--	K19828	MTG1	mitochondrial GTPase 1	http://www.genome.jp/dbget-bin/www_bget?ko:K19828	Q17EJ1	927	1.1e-98	Mitochondrial GTPase 1 OS=Aedes aegypti GN=AAEL003813 PE=3 SV=1	PF08477//PF01926//PF00910//PF04548//PF03193//PF02421//PF05049	Ras of Complex, Roc, domain of DAPkinase//50S ribosome-binding GTPase//RNA helicase//AIG1 family//Protein of unknown function, DUF258//Ferrous iron transport protein B//Interferon-inducible GTPase (IIGP)	GO:0015684//GO:0007264	ferrous iron transport//small GTPase mediated signal transduction	GO:0015093//GO:0005525//GO:0003723//GO:0003724//GO:0003924	ferrous iron transmembrane transporter activity//GTP binding//RNA binding//RNA helicase activity//GTPase activity	GO:0016021//GO:0016020	integral component of membrane//membrane	KOG2485	Conserved ATP/GTP binding protein
111363566	34.8302	110.772	-1.81588	8.01e-06	0.0019444	TRUE	-//-	888	11402615	XP_022836171.1	1314	2.8e-142	uncharacterized protein LOC111363566, partial [Spodoptera litura]	--	--	--	--	--	--	--	--	--	--	--	--	--	--	--	--	--	--	--	--	--	--	--
111355373	108.46	339.975	-1.81071	7.57e-06	0.0018882	TRUE	sp|P13706|GPDA_DROME Glycerol-3-phosphate dehydrogenase [NAD(+)], cytoplasmic OS=Drosophila melanogaster GN=Gpdh PE=1 SV=3//1.0357e-178	2839	6150500	XP_013139014.1	1688	3.8e-185	PREDICTED: glycerol-3-phosphate dehydrogenase [NAD..+..], cytoplasmic isoform X1 [Papilio polytes]	KF170736.1	KF170736	903	0	Spodoptera exigua glycerol-3-phosphate dehydrogenase mRNA, partial cds	K00006	GPD1	glycerol-3-phosphate dehydrogenase (NAD+)	http://www.genome.jp/dbget-bin/www_bget?ko:K00006	P13706	1329	5.9e-145	Glycerol-3-phosphate dehydrogenase [NAD(+)], cytoplasmic OS=Drosophila melanogaster GN=Gpdh PE=1 SV=3	PF07479//PF01210	NAD-dependent glycerol-3-phosphate dehydrogenase C-terminus//NAD-dependent glycerol-3-phosphate dehydrogenase N-terminus	GO:0046486//GO:0006072//GO:0055114//GO:0046168//GO:0005975	glycerolipid metabolic process//glycerol-3-phosphate metabolic process//oxidation-reduction process//glycerol-3-phosphate catabolic process//carbohydrate metabolic process	GO:0004367//GO:0051287//GO:0016616	glycerol-3-phosphate dehydrogenase [NAD+] activity//NAD binding//oxidoreductase activity, acting on the CH-OH group of donors, NAD or NADP as acceptor	GO:0009331	glycerol-3-phosphate dehydrogenase complex	KOG2711	Glycerol-3-phosphate dehydrogenase/dihydroxyacetone 3-phosphate reductase
111351646	81.621	256.283	-1.80938	3.17e-06	0.00090502	TRUE	sp|O09111|NDUBB_MOUSE NADH dehydrogenase [ubiquinone] 1 beta subcomplex subunit 11, mitochondrial OS=Mus musculus GN=Ndufb11 PE=1 SV=2//1.33775e-12	774	11406529	XP_022819440.1	758	7.1e-78	NADH dehydrogenase [ubiquinone] 1 beta subcomplex subunit 11, mitochondrial [Spodoptera litura]	--	--	--	--	--	--	--	--	--	O09111	159	7.6e-10	NADH dehydrogenase [ubiquinone] 1 beta subcomplex subunit 11, mitochondrial OS=Mus musculus GN=Ndufb11 PE=1 SV=2	--	--	--	--	--	--	--	--	KOG4808	Uncharacterized conserved protein
111348488	36.3711	114.177	-1.79999	1.27e-06	0.000413379	TRUE	sp|Q66JZ4|TCAIM_MOUSE T-cell activation inhibitor, mitochondrial OS=Mus musculus GN=TCAIM PE=2 SV=1//9.67764e-59	2005	11421718	XP_022814889.1	2483	1.7e-277	T-cell activation inhibitor, mitochondrial [Spodoptera litura]	AK380745.1	AK380745	98	3.93842e-41	Bombyx mori mRNA, clone: fufe13L16	--	--	--	--	Q66JZ4	527	4.2e-52	T-cell activation inhibitor, mitochondrial OS=Mus musculus GN=TCAIM PE=2 SV=1	--	--	--	--	--	--	--	--	--	--
111353983	471.618	1461.97	-1.79442	7.69e-06	0.00189259	TRUE	sp|P00037|CYC_SAMCY Cytochrome c OS=Samia cynthia PE=1 SV=2//1.58938e-70	749	11409708	XP_022822995.1	588	3.6e-58	cytochrome c [Spodoptera litura]	JN701479.1	JN701479	696	0	Spodoptera litura mitochondrial cytochrome c mRNA, complete cds; nuclear gene for mitochondrial product	K08738	CYC	cytochrome c	http://www.genome.jp/dbget-bin/www_bget?ko:K08738	P00037	554	1.1e-55	Cytochrome c OS=Samia cynthia PE=1 SV=2	PF00034//PF13442	Cytochrome c//Cytochrome C oxidase, cbb3-type, subunit III	GO:0006118	obsolete electron transport	GO:0009055//GO:0020037	electron carrier activity//heme binding	--	--	KOG3453	Cytochrome c
111349644	86.4469	268.447	-1.78634	1.26e-05	0.00273198	TRUE	sp|Q9BI23|YELL_DROER Protein yellow OS=Drosophila erecta GN=y PE=3 SV=1//2.89515e-90	1391	11423281	XP_022816607.1	2188	1.9e-243	L-dopachrome tautomerase yellow-f2-like [Spodoptera litura]	XM_011568441.1	XM_011568441	198	6.97303e-97	PREDICTED: Plutella xylostella protein yellow (LOC105396441), transcript variant X3, mRNA	--	--	--	--	Q9BI17	734	2.9e-76	Protein yellow OS=Drosophila yakuba GN=y PE=3 SV=1	--	--	--	--	--	--	--	--	--	--
111360043	69.9151	215.868	-1.78398	2.48e-06	0.000740899	TRUE	sp|Q9Z1P6|NDUA7_MOUSE NADH dehydrogenase [ubiquinone] 1 alpha subcomplex subunit 7 OS=Mus musculus GN=Ndufa7 PE=1 SV=3//6.04081e-12	569	11418909	XP_022831611.1	584	7.9e-58	NADH dehydrogenase [ubiquinone] 1 alpha subcomplex subunit 7-like [Spodoptera litura]	--	--	--	--	--	K03951	NDUFA7	NADH dehydrogenase (ubiquinone) 1 alpha subcomplex subunit 7	http://www.genome.jp/dbget-bin/www_bget?ko:K03951	Q9Z1P6	154	2.1e-09	NADH dehydrogenase [ubiquinone] 1 alpha subcomplex subunit 7 OS=Mus musculus GN=Ndufa7 PE=1 SV=3	PF07347	NADH:ubiquinone oxidoreductase subunit B14.5a (Complex I-B14.5a)	GO:0042773//GO:0006120//GO:0015992//GO:0006744//GO:0006814	ATP synthesis coupled electron transport//mitochondrial electron transport, NADH to ubiquinone//proton transport//ubiquinone biosynthetic process//sodium ion transport	GO:0008137	NADH dehydrogenase (ubiquinone) activity	GO:0005743	mitochondrial inner membrane	KOG4630	NADH:ubiquinone oxidoreductase, NDUFA7/B14.5A subunit
111349452	58.8134	181.056	-1.78383	6.5e-06	0.00166891	TRUE	sp|Q02368|NDUB7_BOVIN NADH dehydrogenase [ubiquinone] 1 beta subcomplex subunit 7 OS=Bos taurus GN=NDUFB7 PE=1 SV=2//1.34698e-13	590	11423030	XP_022816334.1	531	1.1e-51	NADH dehydrogenase [ubiquinone] 1 beta subcomplex subunit 7 [Spodoptera litura]	XM_013285940.1	XM_013285940	115	3.9429e-51	PREDICTED: Papilio polytes NADH dehydrogenase [ubiquinone] 1 beta subcomplex subunit 7 (LOC106105554), mRNA	K03963	NDUFB7	NADH dehydrogenase (ubiquinone) 1 beta subcomplex subunit 7	http://www.genome.jp/dbget-bin/www_bget?ko:K03963	Q02368	175	8e-12	NADH dehydrogenase [ubiquinone] 1 beta subcomplex subunit 7 OS=Bos taurus GN=NDUFB7 PE=1 SV=2	PF05676	NADH-ubiquinone oxidoreductase B18 subunit (NDUFB7)	GO:0015992//GO:0006120//GO:0006118//GO:0006744//GO:0006814	proton transport//mitochondrial electron transport, NADH to ubiquinone//obsolete electron transport//ubiquinone biosynthetic process//sodium ion transport	GO:0003954//GO:0008137	NADH dehydrogenase activity//NADH dehydrogenase (ubiquinone) activity	GO:0005739	mitochondrion	KOG3468	NADH:ubiquinone oxidoreductase, NDUFB7/B18 subunit
111364950	65.1402	201.692	-1.78208	2.71e-06	0.000797219	TRUE	sp|O18635|C12A2_MUSDO Cytochrome P450 CYP12A2 OS=Musca domestica GN=CYP12A2 PE=2 SV=1//4.61157e-91	1724	11420428	XP_022837760.1	2557	3.9e-286	cytochrome P450 CYP12A2-like [Spodoptera litura]	JX310098.1	JX310098	1398	0	Spodoptera littoralis cytochrome CYP333A6 mRNA, complete cds	--	--	--	--	O18635	721	1.1e-74	Cytochrome P450 CYP12A2 OS=Musca domestica GN=CYP12A2 PE=2 SV=1	PF00067	Cytochrome P450	GO:0055114	oxidation-reduction process	GO:0016705//GO:0005506//GO:0020037	oxidoreductase activity, acting on paired donors, with incorporation or reduction of molecular oxygen//iron ion binding//heme binding	--	--	--	--
111359296	4020.4	12308.5	-1.77231	0.000541484	0.0421548	TRUE	sp|P20004|ACON_BOVIN Aconitate hydratase, mitochondrial OS=Bos taurus GN=ACO2 PE=1 SV=4//0	3143	11417573	XP_022830539.1	4045	0	aconitate hydratase, mitochondrial [Spodoptera litura]	XM_013316792.1	XM_013316792	1199	0	PREDICTED: Papilio xuthus probable aconitate hydratase, mitochondrial (LOC106121239), mRNA	K01681	ACO, acnA	aconitate hydratase	http://www.genome.jp/dbget-bin/www_bget?ko:K01681	P20004	3048	0	Aconitate hydratase, mitochondrial OS=Bos taurus GN=ACO2 PE=1 SV=4	PF00694//PF00330	Aconitase C-terminal domain//Aconitase family (aconitate hydratase)	GO:0008152	metabolic process	--	--	--	--	KOG0453	Aconitase/homoaconitase (aconitase superfamily)
111359113	118.093	362.928	-1.76815	0.000122758	0.0145213	TRUE	sp|Q6DGV7|M17L2_DANRE Mpv17-like protein 2 OS=Danio rerio GN=mpv17l2 PE=2 SV=1//3.26396e-41	904	11154077	PCG73139.1	919	1.8e-96	hypothetical protein B5V51_110 [Heliothis virescens]	--	--	--	--	--	K13348	MPV17	protein Mpv17	http://www.genome.jp/dbget-bin/www_bget?ko:K13348	Q6DGV7	346	1.8e-31	Mpv17-like protein 2 OS=Danio rerio GN=mpv17l2 PE=2 SV=1	PF04117	Mpv17 / PMP22 family	--	--	--	--	GO:0016021	integral component of membrane	KOG1944	Peroxisomal membrane protein MPV17 and related proteins
111364631	292.07	885.147	-1.74597	1.27e-06	0.000413379	TRUE	-//-	4989	11420045	XP_022837330.1	3462	0	titin [Spodoptera litura]	--	--	--	--	--	--	--	--	--	--	--	--	--	PF01040	UbiA prenyltransferase family	--	--	GO:0004659	prenyltransferase activity	GO:0016021	integral component of membrane	--	--
111351333	4.62637	13.9457	-1.73397	0.000641094	0.0470572	TRUE	-//-	5605	11406141	XP_022819004.1	8364	0	uncharacterized protein LOC111351333 [Spodoptera litura]	--	--	--	--	--	--	--	--	--	--	--	--	--	--	--	--	--	--	--	--	--	--	--
111354384	138.031	404.702	-1.715	2.23e-05	0.00410613	TRUE	sp|P52899|ODPA_CAEEL Probable pyruvate dehydrogenase E1 component subunit alpha, mitochondrial OS=Caenorhabditis elegans GN=T05H10.6 PE=3 SV=1//3.88362e-170	2072	11410240	XP_022823591.1	1996	5.3e-221	probable pyruvate dehydrogenase E1 component subunit alpha, mitochondrial [Spodoptera litura]	--	--	--	--	--	K00161	PDHA, pdhA	pyruvate dehydrogenase E1 component alpha subunit	http://www.genome.jp/dbget-bin/www_bget?ko:K00161	P52899	1241	6.9e-135	Probable pyruvate dehydrogenase E1 component subunit alpha, mitochondrial OS=Caenorhabditis elegans GN=T05H10.6 PE=3 SV=1	PF13292//PF00676//PF01799	1-deoxy-D-xylulose-5-phosphate synthase//Dehydrogenase E1 component//[2Fe-2S] binding domain	GO:0016114//GO:0055114//GO:0008152//GO:0006694	terpenoid biosynthetic process//oxidation-reduction process//metabolic process//steroid biosynthetic process	GO:0046872//GO:0016624//GO:0008661//GO:0016491	metal ion binding//oxidoreductase activity, acting on the aldehyde or oxo group of donors, disulfide as acceptor//1-deoxy-D-xylulose-5-phosphate synthase activity//oxidoreductase activity	--	--	KOG0225	Pyruvate dehydrogenase E1, alpha subunit
111360751	83.326	245.334	-1.71438	2.97e-05	0.00500398	TRUE	sp|Q23551|UNC22_CAEEL Twitchin OS=Caenorhabditis elegans GN=unc-22 PE=1 SV=3//2.94476e-07	3263	11423859	XP_022832683.1	4796	0	muscle M-line assembly protein unc-89 [Spodoptera litura]	XM_014511010.1	XM_014511010	306	1.52391e-156	PREDICTED: Papilio machaon muscle M-line assembly protein unc-89 (LOC106717246), mRNA	K12567	TTN	titin	http://www.genome.jp/dbget-bin/www_bget?ko:K12567	Q23551	468	4.7e-45	Twitchin OS=Caenorhabditis elegans GN=unc-22 PE=1 SV=3	PF16656//PF13895//PF00041	Purple acid Phosphatase, N-terminal domain//Immunoglobulin domain//Fibronectin type III domain	GO:0019497//GO:0006771	hexachlorocyclohexane metabolic process//riboflavin metabolic process	GO:0005515//GO:0046872//GO:0003993	protein binding//metal ion binding//acid phosphatase activity	--	--	KOG0613	Projectin/twitchin and related proteins
111357017	9.22651	27.2976	-1.71355	2.65e-05	0.00470232	TRUE	sp|O08966|S22A1_MOUSE Solute carrier family 22 member 1 OS=Mus musculus GN=Slc22a1 PE=2 SV=2//2.21803e-53	2504	11411697	XP_022827301.1	2598	1e-290	carcinine transporter-like isoform X2 [Spodoptera litura]	XM_011557368.1	XM_011557368	60	6.56374e-20	PREDICTED: Plutella xylostella solute carrier family 22 member 3-like (LOC105386744), transcript variant X2, mRNA	--	--	--	--	O75751	504	2.4e-49	Solute carrier family 22 member 3 OS=Homo sapiens GN=SLC22A3 PE=1 SV=1	PF07690//PF02790//PF05933//PF00083	Major Facilitator Superfamily//Cytochrome C oxidase subunit II, transmembrane domain//Fungal ATP synthase protein 8 (A6L)//Sugar (and other) transporter	GO:0015986//GO:0055085//GO:0015992//GO:0022900	ATP synthesis coupled proton transport//transmembrane transport//proton transport//electron transport chain	GO:0015078//GO:0022857	hydrogen ion transmembrane transporter activity//transmembrane transporter activity	GO:0016021//GO:0000276	integral component of membrane//mitochondrial proton-transporting ATP synthase complex, coupling factor F(o)	--	--
111362831	8.32916	24.5846	-1.71222	9.13e-05	0.0116256	TRUE	sp|Q86MW9|SINA_SCHMA E3 ubiquitin-protein ligase sina OS=Schistosoma mansoni GN=SINA PE=1 SV=1//4.44862e-10	494	11401899	XP_022835350.1	698	4.1e-71	E3 ubiquitin-protein ligase sina-like, partial [Spodoptera litura]	--	--	--	--	--	--	--	--	--	Q9STN8	164	1.3e-10	E3 ubiquitin-protein ligase SINAT4 OS=Arabidopsis thaliana GN=SINAT4 PE=2 SV=1	PF03145//PF15965//PF00412	Seven in absentia protein family//TRAF-like zinc-finger//LIM domain	GO:0006511//GO:0007275	ubiquitin-dependent protein catabolic process//multicellular organismal development	GO:0008270	zinc ion binding	GO:0005634	nucleus	--	--
111358425	19.705	57.9111	-1.7041	7.32e-06	0.00185283	TRUE	sp|Q9UJX5|APC4_HUMAN Anaphase-promoting complex subunit 4 OS=Homo sapiens GN=ANAPC4 PE=1 SV=2//7.65655e-91	2601	11416479	XP_022829327.1	3933	0	anaphase-promoting complex subunit 4 [Spodoptera litura]	XM_011556059.1	XM_011556059	112	8.45771e-49	PREDICTED: Plutella xylostella anaphase-promoting complex subunit 4 (LOC105385646), mRNA	K03351	APC4	anaphase-promoting complex subunit 4	http://www.genome.jp/dbget-bin/www_bget?ko:K03351	Q9UJX5	798	2e-83	Anaphase-promoting complex subunit 4 OS=Homo sapiens GN=ANAPC4 PE=1 SV=2	--	--	--	--	--	--	--	--	KOG4640	Anaphase-promoting complex (APC), subunit 4
111357547	147.553	428.816	-1.7003	1.89e-05	0.0037337	TRUE	sp|Q5BKN8|THIL_XENTR Acetyl-CoA acetyltransferase, mitochondrial OS=Xenopus tropicalis GN=acat1 PE=2 SV=1//0	1758	10213669	ARD71216.1	1873	8.3e-207	acetyltransferase [Spodoptera exigua]	KT261714.1	KT261714	1039	0	Spodoptera litura putative acetyltransferase ACT7 mRNA, complete cds	K00626	E2.3.1.9, atoB	acetyl-CoA C-acetyltransferase	http://www.genome.jp/dbget-bin/www_bget?ko:K00626	Q8QZT1	1298	1.4e-141	Acetyl-CoA acetyltransferase, mitochondrial OS=Mus musculus GN=Acat1 PE=1 SV=1	PF02803//PF00108	Thiolase, C-terminal domain//Thiolase, N-terminal domain	GO:0008152	metabolic process	GO:0016747	transferase activity, transferring acyl groups other than amino-acyl groups	--	--	KOG1390	Acetyl-CoA acetyltransferase
111359335	62.9983	183.781	-1.69828	3.77e-06	0.00105538	TRUE	sp|Q5ZMC6|GSKIP_CHICK GSK3-beta interaction protein OS=Gallus gallus GN=GSKIP PE=2 SV=1//9.37967e-14	1986	11417632	XP_022830603.1	613	1.2e-60	GSK3-beta interaction protein [Spodoptera litura]	--	--	--	--	--	--	--	--	--	Q5ZMC6	173	4.6e-11	GSK3-beta interaction protein OS=Gallus gallus GN=GSKIP PE=2 SV=1	--	--	--	--	--	--	--	--	KOG3965	Uncharacterized conserved protein
Novel00638	8.55842	25.1394	-1.69696	0.000396284	0.0342138	TRUE	--	1212	--	--	--	--	--	--	--	--	--	--	--	--	--	--	--	--	--	--	PF03137	Organic Anion Transporter Polypeptide (OATP) family	GO:0006810	transport	GO:0005215	transporter activity	GO:0016020	membrane	--	--
111352265	500.046	1452.55	-1.69651	2.54e-05	0.00457256	TRUE	sp|P25708|NDUV1_BOVIN NADH dehydrogenase [ubiquinone] flavoprotein 1, mitochondrial OS=Bos taurus GN=NDUFV1 PE=1 SV=2//0	2425	11407429	XP_022820449.1	2463	4.4e-275	NADH dehydrogenase [ubiquinone] flavoprotein 1, mitochondrial [Spodoptera litura]	XM_011569941.1	XM_011569941	570	0	PREDICTED: Plutella xylostella NADH dehydrogenase [ubiquinone] flavoprotein 1, mitochondrial (LOC105397921), mRNA	K03942	NDUFV1	NADH dehydrogenase (ubiquinone) flavoprotein 1	http://www.genome.jp/dbget-bin/www_bget?ko:K03942	P25708	1912	1.3e-212	NADH dehydrogenase [ubiquinone] flavoprotein 1, mitochondrial OS=Bos taurus GN=NDUFV1 PE=1 SV=2	PF10589	NADH-ubiquinone oxidoreductase-F iron-sulfur binding region	--	--	GO:0051539	4 iron, 4 sulfur cluster binding	--	--	KOG2658	NADH:ubiquinone oxidoreductase, NDUFV1/51kDa subunit
111348993	23.5877	69.0038	-1.69566	2.01e-05	0.00388101	TRUE	-//-	1905	11422472	XP_022815712.1	602	2.2e-59	uncharacterized protein LOC111348993 [Spodoptera litura]	--	--	--	--	--	--	--	--	--	--	--	--	--	PF00104//PF04625	Ligand-binding domain of nuclear hormone receptor//DEC-1 protein, N-terminal region	GO:0007304//GO:0043401//GO:0006355	chorion-containing eggshell formation//steroid hormone mediated signaling pathway//regulation of transcription, DNA-templated	GO:0005213	structural constituent of chorion	GO:0042600//GO:0005576	chorion//extracellular region	--	--
17427394	8150.76	23531.4	-1.69082	0.000136207	0.0156012	TRUE	sp|P67793|COX1_CHOOC Cytochrome c oxidase subunit 1 OS=Choristoneura occidentalis GN=COI PE=3 SV=2//0	1471	3737351	AGZ13021.1	1637	1.6e-179	cytochrome c oxidase subunit I, partial ..mitochondrion.. [Spodoptera litura]	KF543065.1	KF543065	1471	0	Spodoptera litura mitochondrion, complete genome	--	--	--	--	P50669	1582	1.4e-174	Cytochrome c oxidase subunit 1 OS=Choristoneura fumiferana GN=COI PE=3 SV=2	--	--	--	--	--	--	--	--	KOG4769	Cytochrome c oxidase, subunit I
111349343	131.402	378.288	-1.68945	3.28e-05	0.00533876	TRUE	sp|O75489|NDUS3_HUMAN NADH dehydrogenase [ubiquinone] iron-sulfur protein 3, mitochondrial OS=Homo sapiens GN=NDUFS3 PE=1 SV=1//4.12053e-112	978	11403953	XP_022816210.1	1393	2.1e-151	NADH dehydrogenase [ubiquinone] iron-sulfur protein 3, mitochondrial-like [Spodoptera litura]	XM_014509118.1	XM_014509118	251	1.67161e-126	PREDICTED: Papilio machaon NADH dehydrogenase [ubiquinone] iron-sulfur protein 3, mitochondrial (LOC106715767), mRNA	--	--	--	--	O75489	833	6.7e-88	NADH dehydrogenase [ubiquinone] iron-sulfur protein 3, mitochondrial OS=Homo sapiens GN=NDUFS3 PE=1 SV=1	PF00329	Respiratory-chain NADH dehydrogenase, 30 Kd subunit	GO:0006120//GO:0055114//GO:0006814//GO:0006744//GO:0015992	mitochondrial electron transport, NADH to ubiquinone//oxidation-reduction process//sodium ion transport//ubiquinone biosynthetic process//proton transport	GO:0008137	NADH dehydrogenase (ubiquinone) activity	--	--	KOG1713	NADH-ubiquinone oxidoreductase, NDUFS3/30 kDa subunit
111352318	37.6779	108.168	-1.6812	1.85e-05	0.00371041	TRUE	sp|Q96I99|SUCB2_HUMAN Succinyl-CoA ligase [GDP-forming] subunit beta, mitochondrial OS=Homo sapiens GN=SUCLG2 PE=1 SV=2//2.16545e-151	1911	6235099	XP_013195321.1	1715	1.9e-188	PREDICTED: succinyl-CoA ligase [GDP-forming] subunit beta, mitochondrial [Amyelois transitella]	XM_017839168.1	XM_017839168	65	8.29254e-23	PREDICTED: Lepidothrix coronata succinate-CoA ligase GDP-forming beta subunit (SUCLG2), transcript variant X2, mRNA	K01900	LSC2	succinyl-CoA synthetase beta subunit	http://www.genome.jp/dbget-bin/www_bget?ko:K01900	Q96I99	1133	2.1e-122	Succinyl-CoA ligase [GDP-forming] subunit beta, mitochondrial OS=Homo sapiens GN=SUCLG2 PE=1 SV=2	PF00549	CoA-ligase	GO:0008152	metabolic process	GO:0003824	catalytic activity	--	--	KOG2799	Succinyl-CoA synthetase, beta subunit
111348559	75.9067	217.745	-1.67967	1.03e-05	0.00235327	TRUE	sp|Q8SPI4|NDUC2_MACFA NADH dehydrogenase [ubiquinone] 1 subunit C2 OS=Macaca fascicularis GN=NDUFC2 PE=3 SV=1//3.36254e-09	587	11421804	XP_022814984.1	615	2.1e-61	NADH dehydrogenase [ubiquinone] 1 subunit C2 [Spodoptera litura]	--	--	--	--	--	K03968	NDUFC2	NADH dehydrogenase (ubiquinone) 1 subunit C2	http://www.genome.jp/dbget-bin/www_bget?ko:K03968	Q8SPI4	136	2.7e-07	NADH dehydrogenase [ubiquinone] 1 subunit C2 OS=Macaca fascicularis GN=NDUFC2 PE=3 SV=1	PF06374	NADH-ubiquinone oxidoreductase subunit b14.5b (NDUFC2)	GO:0006120//GO:0006744//GO:0006814//GO:0015992	mitochondrial electron transport, NADH to ubiquinone//ubiquinone biosynthetic process//sodium ion transport//proton transport	GO:0008137	NADH dehydrogenase (ubiquinone) activity	GO:0005743	mitochondrial inner membrane	KOG4516	NADH:ubiquinone oxidoreductase, NDUFC2/B14.5B subunit
111348395	6.70014	19.4402	-1.67956	0.000208909	0.0209104	TRUE	sp|P54318|LIPR2_RAT Pancreatic lipase-related protein 2 OS=Rattus norvegicus GN=Pnliprp2 PE=1 SV=1//6.20308e-35	2087	11421598	XP_022814757.1	1778	1e-195	pancreatic triacylglycerol lipase-like isoform X1 [Spodoptera litura]	--	--	--	--	--	--	--	--	--	P00591	354	5e-32	Pancreatic triacylglycerol lipase OS=Sus scrofa GN=PNLIP PE=1 SV=2	PF01764//PF00975	Lipase (class 3)//Thioesterase domain	GO:0006629//GO:0009058	lipid metabolic process//biosynthetic process	GO:0016788	hydrolase activity, acting on ester bonds	--	--	--	--
111358125	20.3748	58.7043	-1.67947	5.72e-06	0.0015103	TRUE	sp|Q62651|ECH1_RAT Delta(3,5)-Delta(2,4)-dienoyl-CoA isomerase, mitochondrial OS=Rattus norvegicus GN=Ech1 PE=1 SV=2//1.8377e-80	1283	11416020	XP_022828810.1	1505	2.8e-164	delta..3,5..-Delta..2,4..-dienoyl-CoA isomerase, mitochondrial-like [Spodoptera litura]	--	--	--	--	--	K12663	ECH1	Delta3,5-Delta2,4-dienoyl-CoA isomerase	http://www.genome.jp/dbget-bin/www_bget?ko:K12663	Q62651	613	2.8e-62	Delta(3,5)-Delta(2,4)-dienoyl-CoA isomerase, mitochondrial OS=Rattus norvegicus GN=Ech1 PE=1 SV=2	PF16113//PF12567//PF00378	Enoyl-CoA hydratase/isomerase//Leukocyte receptor CD45//Enoyl-CoA hydratase/isomerase	GO:0050852//GO:0006470//GO:0006570//GO:0008152	T cell receptor signaling pathway//protein dephosphorylation//tyrosine metabolic process//metabolic process	GO:0016836//GO:0004725//GO:0003824	hydro-lyase activity//protein tyrosine phosphatase activity//catalytic activity	--	--	KOG1681	Enoyl-CoA isomerase
111362524	314.71	912.247	-1.67619	1.03e-05	0.00235327	TRUE	sp|Q9NFT7|HXK2_DROME Hexokinase type 2 OS=Drosophila melanogaster GN=Hex-t2 PE=2 SV=4//2.6392e-165	3408	6776609	ALJ94066.1	2258	3.6e-251	hexokinase [Helicoverpa armigera]	KR780750.1	KR780750	812	0	Helicoverpa armigera hexokinase (HK) mRNA, complete cds	K00844	HK	hexokinase	http://www.genome.jp/dbget-bin/www_bget?ko:K00844	Q9NFT7	1258	1.2e-136	Hexokinase type 2 OS=Drosophila melanogaster GN=Hex-t2 PE=2 SV=4	PF00349//PF03727	Hexokinase//Hexokinase	GO:0005975	carbohydrate metabolic process	GO:0016773//GO:0005524	phosphotransferase activity, alcohol group as acceptor//ATP binding	--	--	KOG1369	Hexokinase
111362570	78.7746	224.181	-1.67286	3.17e-05	0.00520049	TRUE	sp|Q8R2H9|PHOP1_MOUSE Phosphoethanolamine/phosphocholine phosphatase OS=Mus musculus GN=Phospho1 PE=2 SV=1//1.91115e-37	1207	11401616	XP_022835031.1	1314	3.7e-142	pyridoxal phosphate phosphatase PHOSPHO2-like [Spodoptera litura]	--	--	--	--	--	K13248	PHOSPHO2	pyridoxal phosphate phosphatase PHOSPHO2	http://www.genome.jp/dbget-bin/www_bget?ko:K13248	Q2KI06	340	1.2e-30	Pyridoxal phosphate phosphatase PHOSPHO2 OS=Bos taurus GN=PHOSPHO2 PE=2 SV=1	PF06888	Putative Phosphatase	GO:0008152	metabolic process	GO:0016791	phosphatase activity	--	--	KOG3120	Predicted haloacid dehalogenase-like hydrolase
111355741	66.11	188.469	-1.6677	9.94e-06	0.00232137	TRUE	sp|Q9VW12|U389_DROME UPF0389 protein CG9231 OS=Drosophila melanogaster GN=CG9231 PE=1 SV=1//8.33479e-21	789	11413099	XP_022825559.1	619	9.6e-62	UPF0389 protein CG9231 [Spodoptera litura]	--	--	--	--	--	--	--	--	--	Q9VW12	207	2.1e-15	UPF0389 protein CG9231 OS=Drosophila melanogaster GN=CG9231 PE=1 SV=1	--	--	--	--	--	--	--	--	--	--
111354960	40.5401	115.538	-1.65725	3.07e-05	0.0051293	TRUE	sp|Q9H7B4|SMYD3_HUMAN Histone-lysine N-methyltransferase SMYD3 OS=Homo sapiens GN=SMYD3 PE=1 SV=4//4.48388e-07	2889	11411432	XP_022824408.1	2642	9.2e-296	histone-lysine N-methyltransferase ASHR1 [Spodoptera litura]	XM_011550310.1	XM_011550310	120	3.35963e-53	PREDICTED: Plutella xylostella histone-lysine N-methyltransferase SMYD3 (LOC105380718), mRNA	--	--	--	--	Q9H7B4	386	1.3e-35	Histone-lysine N-methyltransferase SMYD3 OS=Homo sapiens GN=SMYD3 PE=1 SV=4	PF00856	SET domain	--	--	GO:0005515	protein binding	--	--	KOG2084	Predicted histone tail methylase containing SET domain
111348590	18.0388	51.4658	-1.65603	0.000137025	0.0156012	TRUE	sp|P18173|DHGL_DROME Glucose dehydrogenase [FAD, quinone] OS=Drosophila melanogaster GN=Gld PE=3 SV=3//9.72226e-123	2335	11421839	XP_022815022.1	3561	0	glucose dehydrogenase [FAD, quinone]-like [Spodoptera litura]	FO681386.1	FO681386	51	6.15769e-15	Spodoptera frugiperda sequence from BAC clone 65A13	K00108	betA, CHDH	choline dehydrogenase	http://www.genome.jp/dbget-bin/www_bget?ko:K00108	P18173	969	2.7e-103	Glucose dehydrogenase [FAD, quinone] OS=Drosophila melanogaster GN=Gld PE=3 SV=3	PF01266//PF05199//PF05834//PF07992//PF00732	FAD dependent oxidoreductase//GMC oxidoreductase//Lycopene cyclase protein//Pyridine nucleotide-disulphide oxidoreductase//GMC oxidoreductase	GO:0055114//GO:0016117	oxidation-reduction process//carotenoid biosynthetic process	GO:0016614//GO:0016705//GO:0050660//GO:0016491	oxidoreductase activity, acting on CH-OH group of donors//oxidoreductase activity, acting on paired donors, with incorporation or reduction of molecular oxygen//flavin adenine dinucleotide binding//oxidoreductase activity	--	--	--	--
111351344	7.33937	20.8579	-1.65361	0.000148907	0.0162433	TRUE	sp|P00258|ADX_PIG Adrenodoxin, mitochondrial OS=Sus scrofa GN=FDX1 PE=1 SV=2//1.07934e-41	1284	11406154	XP_022819019.1	812	6.5e-84	adrenodoxin [Spodoptera litura]	--	--	--	--	--	K22070	FDX1, ADX	ferredoxin-1, mitochondrial	http://www.genome.jp/dbget-bin/www_bget?ko:K22070	P10109	375	1.1e-34	Adrenodoxin, mitochondrial OS=Homo sapiens GN=FDX1 PE=1 SV=1	PF00111//PF04921	2Fe-2S iron-sulfur cluster binding domain//XAP5, circadian clock regulator	GO:0006118	obsolete electron transport	GO:0009055//GO:0051536	electron carrier activity//iron-sulfur cluster binding	GO:0005634	nucleus	KOG3309	Ferredoxin
111359004	103.58	291.659	-1.6521	1.93e-05	0.00377208	TRUE	sp|P42125|ECI1_MOUSE Enoyl-CoA delta isomerase 1, mitochondrial OS=Mus musculus GN=Eci1 PE=1 SV=2//7.32283e-67	1338	11417253	XP_022830186.1	1448	1.2e-157	enoyl-CoA delta isomerase 1, mitochondrial-like [Spodoptera litura]	--	--	--	--	--	K13238	ECI1, DCI	Delta3-Delta2-enoyl-CoA isomerase	http://www.genome.jp/dbget-bin/www_bget?ko:K13238	P42125	535	3.3e-53	Enoyl-CoA delta isomerase 1, mitochondrial OS=Mus musculus GN=Eci1 PE=1 SV=2	PF16113//PF00681//PF00378	Enoyl-CoA hydratase/isomerase//Plectin repeat//Enoyl-CoA hydratase/isomerase	GO:0008152	metabolic process	GO:0016836//GO:0003824	hydro-lyase activity//catalytic activity	GO:0005856	cytoskeleton	KOG1683	Hydroxyacyl-CoA dehydrogenase/enoyl-CoA hydratase
111353435	510.975	1436.17	-1.65163	2.53e-05	0.00457256	TRUE	sp|Q94514|COX5A_DROME Cytochrome c oxidase subunit 5A, mitochondrial OS=Drosophila melanogaster GN=CoVa PE=2 SV=2//8.69558e-59	728	11409030	XP_022822237.1	792	7.6e-82	cytochrome c oxidase subunit 5A, mitochondrial [Spodoptera litura]	JN082712.1	JN082712	197	1.28396e-96	Antheraea yamamai cytochrome c oxidase subunit Va mRNA, complete cds	K02264	COX5A	cytochrome c oxidase subunit 5a	http://www.genome.jp/dbget-bin/www_bget?ko:K02264	Q94514	458	1.5e-44	Cytochrome c oxidase subunit 5A, mitochondrial OS=Drosophila melanogaster GN=CoVa PE=2 SV=2	PF02284	Cytochrome c oxidase subunit Va	GO:0006123//GO:0015992	mitochondrial electron transport, cytochrome c to oxygen//proton transport	GO:0004129	cytochrome-c oxidase activity	GO:0045277//GO:0005743	respiratory chain complex IV//mitochondrial inner membrane	KOG4077	Cytochrome c oxidase, subunit Va/COX6
111351268	72.037	203.412	-1.64694	5.24e-05	0.00751445	TRUE	sp|Q9Y6U7|RN215_HUMAN RING finger protein 215 OS=Homo sapiens GN=RNF215 PE=3 SV=2//1.73587e-08	1446	11406009	XP_022818857.1	1036	7.7e-110	RING-H2 finger protein ATL74-like isoform X2 [Spodoptera litura]	--	--	--	--	--	--	--	--	--	Q4KLR8	148	2.7e-08	E3 ubiquitin-protein ligase ZNRF3 OS=Xenopus laevis GN=znrf3 PE=2 SV=1	PF14634//PF12678//PF17123//PF00097//PF12861//PF00628//PF09726//PF17122//PF12906//PF13639	zinc-RING finger domain//RING-H2 zinc finger//RING-like zinc finger//Zinc finger, C3HC4 type (RING finger)//Anaphase-promoting complex subunit 11 RING-H2 finger//PHD-finger//Transmembrane protein//Zinc-finger//RING-variant domain//Ring finger domain	GO:0016567	protein ubiquitination	GO:0005515//GO:0008270//GO:0046872//GO:0004842	protein binding//zinc ion binding//metal ion binding//ubiquitin-protein transferase activity	GO:0005680//GO:0016021	anaphase-promoting complex//integral component of membrane	KOG0800	FOG: Predicted E3 ubiquitin ligase
111358039	36.083	101.712	-1.64261	8.42e-06	0.00199251	TRUE	sp|Q5F4C4|SHOC2_CHICK Leucine-rich repeat protein SHOC-2 OS=Gallus gallus GN=SHOC2 PE=2 SV=1//1.31539e-06	2505	11415913	XP_022828691.1	1846	1.6e-203	plant intracellular Ras-group-related LRR protein 7-like isoform X1 [Spodoptera litura]	FO681386.1	FO681386	76	8.37483e-29	Spodoptera frugiperda sequence from BAC clone 65A13	--	--	--	--	Q8AVI4	304	3.8e-26	Leucine-rich repeat protein SHOC-2 OS=Xenopus laevis GN=shoc2 PE=2 SV=1	PF13855//PF00560	Leucine rich repeat//Leucine Rich Repeat	--	--	GO:0005515	protein binding	--	--	KOG0619	FOG: Leucine rich repeat
111352132	116.096	322.748	-1.63487	0.000104141	0.0127797	TRUE	sp|Q68F62|MP17L_XENLA Mpv17-like protein OS=Xenopus laevis GN=mpv17l PE=2 SV=1//2.51918e-22	1432	11407265	XP_022820261.1	1045	6.9e-111	mpv17-like protein [Spodoptera litura]	--	--	--	--	--	K13348	MPV17	protein Mpv17	http://www.genome.jp/dbget-bin/www_bget?ko:K13348	Q54FR4	203	1.1e-14	PXMP2/4 family protein 4 OS=Dictyostelium discoideum GN=DDB_G0290631 PE=3 SV=1	PF04117	Mpv17 / PMP22 family	--	--	--	--	GO:0016021	integral component of membrane	KOG1944	Peroxisomal membrane protein MPV17 and related proteins
111360547	24.3087	68.4151	-1.63149	2.02e-05	0.00388101	TRUE	-//-	2147	11423482	XP_022832265.1	2512	8.1e-281	uncharacterized protein LOC111360547 [Spodoptera litura]	--	--	--	--	--	--	--	--	--	--	--	--	--	PF06645	Microsomal signal peptidase 12 kDa subunit (SPC12)	GO:0006465	signal peptide processing	GO:0008233	peptidase activity	GO:0005787//GO:0016021	signal peptidase complex//integral component of membrane	--	--
111359331	46.2831	127.451	-1.62219	3.42e-05	0.0055134	TRUE	sp|P55039|DRG2_HUMAN Developmentally-regulated GTP-binding protein 2 OS=Homo sapiens GN=DRG2 PE=1 SV=1//0	2351	6222493	XP_013199813.1	1664	1.9e-182	PREDICTED: developmentally-regulated GTP-binding protein 2 [Amyelois transitella]	XM_004932515.2	XM_004932515	447	0	PREDICTED: Bombyx mori developmentally-regulated GTP-binding protein 2 (LOC101739147), mRNA	K06944	K06944	uncharacterized protein	http://www.genome.jp/dbget-bin/www_bget?ko:K06944	P55039	1429	1.2e-156	Developmentally-regulated GTP-binding protein 2 OS=Homo sapiens GN=DRG2 PE=1 SV=1	PF01926//PF02421	50S ribosome-binding GTPase//Ferrous iron transport protein B	GO:0015684	ferrous iron transport	GO:0015093//GO:0005525	ferrous iron transmembrane transporter activity//GTP binding	GO:0016021	integral component of membrane	KOG1486	GTP-binding protein DRG2 (ODN superfamily)
111357910	26.2078	72.0974	-1.60802	0.00023016	0.0220675	TRUE	sp|Q9HBH5|RDH14_HUMAN Retinol dehydrogenase 14 OS=Homo sapiens GN=RDH14 PE=1 SV=1//5.19255e-56	1368	11411807	XP_022828477.1	1742	1e-191	retinol dehydrogenase 14-like [Spodoptera litura]	FO082295.1	FO082295	55	2.13429e-17	33K20_SfBAC_fin, Spodoptera frugiperda BAC, egg DNA	K11162	RDH14	retinol dehydrogenase 14	http://www.genome.jp/dbget-bin/www_bget?ko:K11162	Q9HBH5	511	2e-50	Retinol dehydrogenase 14 OS=Homo sapiens GN=RDH14 PE=1 SV=1	PF00106	short chain dehydrogenase	GO:0008152	metabolic process	GO:0016491	oxidoreductase activity	--	--	--	--
111348362	230.956	627.81	-1.6028	3.14e-05	0.00519432	TRUE	sp|Q7ZVP8|TM38B_DANRE Trimeric intracellular cation channel type B OS=Danio rerio GN=tmem38b PE=2 SV=1//1.09947e-45	1885	11403831	XP_022814718.1	1345	1.5e-145	trimeric intracellular cation channel type 1B.1 [Spodoptera litura]	XM_013332028.1	XM_013332028	451	0	PREDICTED: Amyelois transitella trimeric intracellular cation channel type B (LOC106132579), mRNA	--	--	--	--	Q7ZVP8	419	1.3e-39	Trimeric intracellular cation channel type B OS=Danio rerio GN=tmem38b PE=2 SV=1	PF02070//PF05197	Neuromedin U//TRIC channel	GO:0015672//GO:0006940//GO:0006812	monovalent inorganic cation transport//regulation of smooth muscle contraction//cation transport	GO:0005261	cation channel activity	GO:0016020	membrane	KOG3944	Uncharacterized conserved protein
111356771	93.889	256.742	-1.60078	0.000226272	0.0219564	TRUE	sp|P92029|DNJ60_DROME DnaJ-like protein 60 OS=Drosophila melanogaster GN=DnaJ-60 PE=2 SV=1//6.50768e-21	1036	11414422	XP_022827023.1	1347	4.8e-146	dnaJ-like protein 60 [Spodoptera litura]	--	--	--	--	--	K09504	DNAJA3	DnaJ homolog subfamily A member 3	http://www.genome.jp/dbget-bin/www_bget?ko:K09504	P92029	223	3.8e-17	DnaJ-like protein 60 OS=Drosophila melanogaster GN=DnaJ-60 PE=2 SV=1	PF08540//PF15048//PF06305	Hydroxymethylglutaryl-coenzyme A synthase C terminal//Organic solute transporter subunit beta protein//Protein of unknown function (DUF1049)	GO:0006550//GO:0006574//GO:0008299//GO:0006084//GO:0015721//GO:0046950//GO:0006552//GO:0006810	isoleucine catabolic process//valine catabolic process//isoprenoid biosynthetic process//acetyl-CoA metabolic process//bile acid and bile salt transport//cellular ketone body metabolic process//leucine catabolic process//transport	GO:0005215//GO:0046982//GO:0004421	transporter activity//protein heterodimerization activity//hydroxymethylglutaryl-CoA synthase activity	GO:0005886//GO:0005887	plasma membrane//integral component of plasma membrane	KOG0714	Molecular chaperone (DnaJ superfamily)
111359538	29.4197	79.442	-1.5843	0.000111267	0.013248	TRUE	-//-	2063	11417895	XP_022830893.1	1231	2.7e-132	uncharacterized protein LOC111359538 isoform X1 [Spodoptera litura]	XM_013288161.1	XM_013288161	158	1.79374e-74	PREDICTED: Papilio polytes uncharacterized LOC106107340 (LOC106107340), transcript variant X2, mRNA	--	--	--	--	--	--	--	--	PF15208	Rab15 effector	GO:0001881	receptor recycling	--	--	--	--	--	--
111359096	119.246	316.565	-1.57254	0.000104517	0.0127797	TRUE	sp|Q0MQI7|NDUV2_PONPY NADH dehydrogenase [ubiquinone] flavoprotein 2, mitochondrial OS=Pongo pygmaeus GN=NDUFV2 PE=2 SV=1//2.06207e-104	914	11417358	XP_022830302.1	1299	1.6e-140	NADH dehydrogenase [ubiquinone] flavoprotein 2, mitochondrial [Spodoptera litura]	KR152651.1	KR152651	350	0	Helicoverpa armigera mitochondrial complex I NDUFV2 subunit mRNA, complete cds; nuclear gene for mitochondrial product	K03943	NDUFV2	NADH dehydrogenase (ubiquinone) flavoprotein 2	http://www.genome.jp/dbget-bin/www_bget?ko:K03943	Q0MQI7	775	3.3e-81	NADH dehydrogenase [ubiquinone] flavoprotein 2, mitochondrial OS=Pongo pygmaeus GN=NDUFV2 PE=2 SV=1	--	--	--	--	--	--	--	--	KOG3196	NADH:ubiquinone oxidoreductase, NDUFV2/24 kD subunit
111360440	2020.85	5390.91	-1.57027	0.000100407	0.0125281	TRUE	sp|P07764|ALF_DROME Fructose-bisphosphate aldolase OS=Drosophila melanogaster GN=Ald PE=1 SV=5//0	1612	11419384	XP_022832146.1	1880	1.2e-207	fructose-bisphosphate aldolase isoform X1 [Spodoptera litura]	XM_013328729.1	XM_013328729	666	0	PREDICTED: Amyelois transitella fructose-bisphosphate aldolase (LOC106129991), transcript variant X2, mRNA	K01623	ALDO	fructose-bisphosphate aldolase, class I	http://www.genome.jp/dbget-bin/www_bget?ko:K01623	P07764	1509	4.5e-166	Fructose-bisphosphate aldolase OS=Drosophila melanogaster GN=Ald PE=1 SV=5	PF00274//PF16649	Fructose-bisphosphate aldolase class-I//Interleukin 23 subunit alpha	GO:0006013//GO:0006096//GO:0007165//GO:0006020//GO:0006098//GO:0006000//GO:0015976//GO:0006955//GO:0006094	mannose metabolic process//glycolytic process//signal transduction//inositol metabolic process//pentose-phosphate shunt//fructose metabolic process//carbon utilization//immune response//gluconeogenesis	GO:0005125//GO:0004332	cytokine activity//fructose-bisphosphate aldolase activity	GO:0005576	extracellular region	KOG1557	Fructose-biphosphate aldolase
111362787	122.828	326.955	-1.56949	4.73e-05	0.00689934	TRUE	sp|Q02366|NDUA6_BOVIN NADH dehydrogenase [ubiquinone] 1 alpha subcomplex subunit 6 OS=Bos taurus GN=NDUFA6 PE=1 SV=2//6.8282e-40	549	11401864	XP_022835308.1	655	4.4e-66	NADH dehydrogenase [ubiquinone] 1 alpha subcomplex subunit 6 [Spodoptera litura]	--	--	--	--	--	K03950	NDUFA6	NADH dehydrogenase (ubiquinone) 1 alpha subcomplex subunit 6	http://www.genome.jp/dbget-bin/www_bget?ko:K03950	Q02366	330	7.9e-30	NADH dehydrogenase [ubiquinone] 1 alpha subcomplex subunit 6 OS=Bos taurus GN=NDUFA6 PE=1 SV=2	--	--	--	--	--	--	--	--	KOG3426	NADH:ubiquinone oxidoreductase, NDUFA6/B14 subunit
111348683	59.8832	159.662	-1.56755	1.36e-05	0.00291248	TRUE	sp|Q07130|UGPA_BOVIN UTP--glucose-1-phosphate uridylyltransferase OS=Bos taurus GN=UGP2 PE=1 SV=2//0	2417	10454569	XP_021191026.1	2467	1.5e-275	UTP--glucose-1-phosphate uridylyltransferase isoform X2 [Helicoverpa armigera]	FJ793042.1	FJ793042	1072	0	Spodoptera exigua UDP-glucose pyrophosphorylase mRNA, complete cds	K00963	UGP2, galU, galF	UTP--glucose-1-phosphate uridylyltransferase	http://www.genome.jp/dbget-bin/www_bget?ko:K00963	Q07130	1607	2.9e-177	UTP--glucose-1-phosphate uridylyltransferase OS=Bos taurus GN=UGP2 PE=1 SV=2	PF01704	UTP--glucose-1-phosphate uridylyltransferase	GO:0008152	metabolic process	GO:0070569	uridylyltransferase activity	--	--	KOG2638	UDP-glucose pyrophosphorylase
111360150	83.9864	221.734	-1.56074	0.000130794	0.0152736	TRUE	sp|Q5RAS0|ACADS_PONAB Short-chain specific acyl-CoA dehydrogenase, mitochondrial OS=Pongo abelii GN=ACADS PE=2 SV=1//0	1378	3547428	XP_004926889.1	1760	8.2e-194	short-chain specific acyl-CoA dehydrogenase, mitochondrial isoform X1 [Bombyx mori]	KJ622078.1	KJ622078	654	0	Agrotis segetum clone 3917 short-chain specific acyl-CoA dehydrogenase mRNA, complete cds	K00248	ACADS, bcd	butyryl-CoA dehydrogenase	http://www.genome.jp/dbget-bin/www_bget?ko:K00248	Q5RAS0	1355	2.8e-148	Short-chain specific acyl-CoA dehydrogenase, mitochondrial OS=Pongo abelii GN=ACADS PE=2 SV=1	PF00441//PF02771//PF02770	Acyl-CoA dehydrogenase, C-terminal domain//Acyl-CoA dehydrogenase, N-terminal domain//Acyl-CoA dehydrogenase, middle domain	GO:0055114//GO:0006118//GO:0008152	oxidation-reduction process//obsolete electron transport//metabolic process	GO:0050660//GO:0003995//GO:0016627	flavin adenine dinucleotide binding//acyl-CoA dehydrogenase activity//oxidoreductase activity, acting on the CH-CH group of donors	--	--	KOG0139	Short-chain acyl-CoA dehydrogenase
111351372	38.369	101.976	-1.5569	2.15e-05	0.00403206	TRUE	sp|Q8C767|PPR3B_MOUSE Protein phosphatase 1 regulatory subunit 3B OS=Mus musculus GN=Ppp1r3b PE=1 SV=1//5.14213e-28	2024	11406186	XP_022819054.1	1446	3.1e-157	protein phosphatase 1 regulatory subunit 3C [Spodoptera litura]	--	--	--	--	--	K07189	PPP1R3	protein phosphatase 1 regulatory subunit 3A/B/C/D/E	http://www.genome.jp/dbget-bin/www_bget?ko:K07189	Q8C767	290	1.3e-24	Protein phosphatase 1 regulatory subunit 3B OS=Mus musculus GN=Ppp1r3b PE=1 SV=1	PF16760//PF03370	Starch/carbohydrate-binding module (family 53)//Carbohydrate/starch-binding module (family 21)	--	--	GO:2001070//GO:0005515	starch binding//protein binding	--	--	KOG3986	Protein phosphatase, regulatory subunit PPP1R3C/D
111358028	8.04405	21.221	-1.55673	0.000536967	0.0421548	TRUE	sp|P37193|ADXH_DROME Adrenodoxin-like protein, mitochondrial OS=Drosophila melanogaster GN=Fdxh PE=2 SV=3//7.05898e-77	1418	11415902	XP_022828679.1	900	4.5e-94	adrenodoxin-like protein, mitochondrial [Spodoptera litura]	XM_002432389.1	XM_002432389	130	4.49755e-59	Pediculus humanus corporis adrenodoxin, putative, mRNA	K22071	FDX2	ferredoxin-2, mitochondrial	http://www.genome.jp/dbget-bin/www_bget?ko:K22071	P37193	611	5.4e-62	Adrenodoxin-like protein, mitochondrial OS=Drosophila melanogaster GN=Fdxh PE=2 SV=3	PF00111	2Fe-2S iron-sulfur cluster binding domain	GO:0006118	obsolete electron transport	GO:0009055//GO:0051536	electron carrier activity//iron-sulfur cluster binding	--	--	KOG3309	Ferredoxin
Novel00406	8.13441	21.5393	-1.55169	0.000275476	0.0254738	TRUE	--	245	--	--	--	--	--	FO681368.1	FO681368	161	4.036e-77	Spodoptera frugiperda sequence from BAC clone 75E05	--	--	--	--	--	--	--	--	--	--	--	--	--	--	--	--	--	--
111351583	10952.5	28606.8	-1.54399	5.37e-05	0.00764923	TRUE	sp|Q7PPA5|ATC1_ANOGA Calcium-transporting ATPase sarcoplasmic/endoplasmic reticulum type OS=Anopheles gambiae GN=Ca-P60A PE=3 SV=5//0	4953	11915707	XP_024084170.1	4680	0	calcium-transporting ATPase sarcoplasmic..endoplasmic reticulum type isoform X1 [Cimex lectularius]	AF115572.1	AF115572	2272	0	Heliothis virescens sarco(endo)plasmic reticulum-type calcium ATPase mRNA, complete cds	K05853	ATP2A	Ca2+ transporting ATPase, sarcoplasmic/endoplasmic reticulum	http://www.genome.jp/dbget-bin/www_bget?ko:K05853	Q7PPA5	4590	0	Calcium-transporting ATPase sarcoplasmic/endoplasmic reticulum type OS=Anopheles gambiae GN=Ca-P60A PE=3 SV=5	PF00122	E1-E2 ATPase	--	--	GO:0000166//GO:0046872	nucleotide binding//metal ion binding	--	--	KOG0202	Ca2+ transporting ATPase
111352984	52.0773	134.801	-1.53666	0.000292465	0.026773	TRUE	sp|Q6DD21|CBPC1_XENLA Cytosolic carboxypeptidase 1 OS=Xenopus laevis GN=agtpbp1 PE=2 SV=1//1.87561e-18	4318	11408372	XP_022821506.1	6084	0	cytosolic carboxypeptidase 4-like isoform X1 [Spodoptera litura]	AK380464.1	AK380464	777	0	Bombyx mori mRNA, clone: ftes49F22	--	--	--	--	Q6DD21	1245	5e-135	Cytosolic carboxypeptidase 1 OS=Xenopus laevis GN=agtpbp1 PE=2 SV=1	PF00246//PF03581	Zinc carboxypeptidase//Herpesvirus UL33-like protein	GO:0006508//GO:0019073	proteolysis//viral DNA genome packaging	GO:0008270//GO:0004181	zinc ion binding//metallocarboxypeptidase activity	--	--	KOG3641	Zinc carboxypeptidase
111349252	80.9942	212.636	-1.53159	0.000172178	0.0181305	TRUE	sp|P35502|ESTF_MYZPE Esterase FE4 OS=Myzus persicae PE=1 SV=1//1.26395e-76	3629	9775605	APD13881.1	2968	0	putative carboxylesterase CXE23 [Spodoptera litura]	KU375439.1	KU375439	1695	0	Spodoptera litura putative carboxylesterase CXE23 mRNA, complete cds	--	--	--	--	P35502	664	9.8e-68	Esterase FE4 OS=Myzus persicae PE=1 SV=1	PF07859	alpha/beta hydrolase fold	GO:0008152	metabolic process	GO:0016787	hydrolase activity	--	--	--	--
111360072	29.2584	75.5623	-1.52172	3.98e-05	0.00613704	TRUE	sp|Q9VYA8|TNG2_DROME Transport and Golgi organization protein 2 OS=Drosophila melanogaster GN=Tango2 PE=2 SV=2//1.42316e-42	1155	11418954	XP_022831661.1	1458	7.2e-159	transport and Golgi organization protein 2 [Spodoptera litura]	--	--	--	--	--	--	--	--	--	Q9VYA8	378	4.6e-35	Transport and Golgi organization protein 2 OS=Drosophila melanogaster GN=Tango2 PE=2 SV=2	--	--	--	--	--	--	--	--	KOG2342	Uncharacterized conserved protein
111360625	236.514	613.447	-1.51467	0.000226591	0.0219564	TRUE	sp|P52486|UBCD4_DROME Ubiquitin-conjugating enzyme E2-22 kDa OS=Drosophila melanogaster GN=UbcD4 PE=1 SV=2//3.28724e-91	2837	11423614	XP_022832411.1	1034	2.6e-109	ubiquitin-conjugating enzyme E2-22 kDa [Spodoptera litura]	--	--	--	--	--	K04649	HIP2, UBC1	ubiquitin-conjugating enzyme (huntingtin interacting protein 2)	http://www.genome.jp/dbget-bin/www_bget?ko:K04649	P52486	778	4.6e-81	Ubiquitin-conjugating enzyme E2-22 kDa OS=Drosophila melanogaster GN=UbcD4 PE=1 SV=2	PF05773	RWD domain	--	--	GO:0005515	protein binding	--	--	KOG0418	Ubiquitin-protein ligase
17427404	2176.19	5550.97	-1.5137	0.00039504	0.0342138	TRUE	sp|Q8M0K7|CYB_SAMRI Cytochrome b OS=Samia ricini GN=MT-CYB PE=3 SV=1//0	1149	3786325	YP_008757632.1	1491	1.1e-162	cytochrome b ..mitochondrion.. [Spodoptera litura]	KF543065.1	KF543065	1149	0	Spodoptera litura mitochondrion, complete genome	--	--	--	--	Q8M0K7	1366	1.2e-149	Cytochrome b OS=Samia ricini GN=MT-CYB PE=3 SV=1	PF00032//PF13631	Cytochrome b(C-terminal)/b6/petD//Cytochrome b(N-terminal)/b6/petB	GO:0006118	obsolete electron transport	GO:0016491//GO:0009055	oxidoreductase activity//electron carrier activity	GO:0016020	membrane	KOG4663	Cytochrome b
111348635	217.916	553.146	-1.50672	0.000167524	0.0178467	TRUE	sp|Q9D3D9|ATPD_MOUSE ATP synthase subunit delta, mitochondrial OS=Mus musculus GN=Atp5d PE=1 SV=1//4.11178e-39	675	11421945	XP_022815137.1	661	1.1e-66	ATP synthase subunit delta, mitochondrial [Spodoptera litura]	FO681383.1	FO681383	144	3.44023e-67	Spodoptera frugiperda sequence from BAC clone 74P15	K02134	ATPeF1D, ATP5D, ATP16	F-type H+-transporting ATPase subunit delta	http://www.genome.jp/dbget-bin/www_bget?ko:K02134	Q9D3D9	335	2.6e-30	ATP synthase subunit delta, mitochondrial OS=Mus musculus GN=Atp5d PE=1 SV=1	PF02823	ATP synthase, Delta/Epsilon chain, beta-sandwich domain	GO:0015986//GO:0006119//GO:0015992	ATP synthesis coupled proton transport//oxidative phosphorylation//proton transport	GO:0046933//GO:0046961	proton-transporting ATP synthase activity, rotational mechanism//proton-transporting ATPase activity, rotational mechanism	GO:0045259//GO:0045261	proton-transporting ATP synthase complex//proton-transporting ATP synthase complex, catalytic core F(1)	KOG1758	Mitochondrial F1F0-ATP synthase, subunit delta/ATP16
111354005	37.5777	95.2606	-1.50219	0.000156736	0.0168951	TRUE	sp|Q5R839|S41A1_PONAB Solute carrier family 41 member 1 OS=Pongo abelii GN=SLC41A1 PE=2 SV=1//2.67314e-128	2201	11409737	XP_022823027.1	1926	7.4e-213	solute carrier family 41 member 1-like [Spodoptera litura]	--	--	--	--	--	K15122	SLC41A	solute carrier family 41	http://www.genome.jp/dbget-bin/www_bget?ko:K15122	Q8IVJ1	1002	3.8e-107	Solute carrier family 41 member 1 OS=Homo sapiens GN=SLC41A1 PE=2 SV=2	PF01734//PF01769	Patatin-like phospholipase//Divalent cation transporter	GO:0006812//GO:0006629	cation transport//lipid metabolic process	GO:0008324	cation transmembrane transporter activity	--	--	KOG3788	Predicted divalent cation transporter
111353854	142.919	362.235	-1.49994	0.000211435	0.0210476	TRUE	sp|Q8IXF9|AQ12A_HUMAN Aquaporin-12A OS=Homo sapiens GN=AQP12A PE=2 SV=1//5.95499e-10	2366	11409549	XP_022822819.1	1624	8.3e-178	aquaporin-11 isoform X1 [Spodoptera litura]	XM_013345424.1	XM_013345424	404	0	PREDICTED: Amyelois transitella aquaporin-12 (LOC106143364), transcript variant X2, mRNA	K08596	SENP7	sentrin-specific protease 7	http://www.genome.jp/dbget-bin/www_bget?ko:K08596	--	--	--	--	PF00230	Major intrinsic protein	GO:0006810	transport	GO:0005215	transporter activity	GO:0016020	membrane	--	--
111348822	24.7797	63.0561	-1.49897	3.51e-05	0.00555353	TRUE	sp|Q960E8|TF2H1_DROME General transcription factor IIH subunit 1 OS=Drosophila melanogaster GN=Tfb1 PE=2 SV=1//4.89489e-168	4113	11422269	XP_022815489.1	2569	3.8e-287	general transcription factor IIH subunit 1 [Spodoptera litura]	XM_013310705.1	XM_013310705	514	0	PREDICTED: Papilio xuthus probable RNA polymerase II transcription factor B subunit 1-3 (LOC106116732), transcript variant X2, mRNA	K03141	TFIIH1, GTF2H1, TFB1	transcription initiation factor TFIIH subunit 1	http://www.genome.jp/dbget-bin/www_bget?ko:K03141	Q960E8	1270	6e-138	General transcription factor IIH subunit 1 OS=Drosophila melanogaster GN=Tfb1 PE=2 SV=1	--	--	--	--	--	--	--	--	KOG2074	RNA polymerase II transcription initiation/nucleotide excision repair factor TFIIH, subunit TFB1
111357327	45.354	115.654	-1.4968	2.67e-05	0.00470232	TRUE	sp|Q7PIR5|TRET1_ANOGA Facilitated trehalose transporter Tret1 OS=Anopheles gambiae GN=Tret1 PE=1 SV=3//7.81325e-95	2533	11415049	XP_022827727.1	2417	9.9e-270	facilitated trehalose transporter Tret1-like [Spodoptera litura]	XM_002598098.1	XM_002598098	44	5.20686e-11	Branchiostoma floridae hypothetical protein, mRNA	K08145	SLC2A8, GLUT8	MFS transporter, SP family, solute carrier family 2 (facilitated glucose transporter), member 8	http://www.genome.jp/dbget-bin/www_bget?ko:K08145	Q7PIR5	819	7.3e-86	Facilitated trehalose transporter Tret1 OS=Anopheles gambiae GN=Tret1 PE=1 SV=3	PF07690//PF00083	Major Facilitator Superfamily//Sugar (and other) transporter	GO:0055085	transmembrane transport	GO:0022857	transmembrane transporter activity	GO:0016021	integral component of membrane	KOG0254	Predicted transporter (major facilitator superfamily)
111359817	65.9332	167.729	-1.49614	3.7e-05	0.00575736	TRUE	sp|O02437|YELL_DROSU Protein yellow OS=Drosophila subobscura GN=y PE=3 SV=1//1.49021e-66	2206	11418390	XP_022831247.1	2528	1.2e-282	L-dopachrome tautomerase yellow-f2-like [Spodoptera litura]	--	--	--	--	--	K22203	DCE	dopachrome tautomerase	http://www.genome.jp/dbget-bin/www_bget?ko:K22203	O02437	597	3.5e-60	Protein yellow OS=Drosophila subobscura GN=y PE=3 SV=1	--	--	--	--	--	--	--	--	--	--
111352536	109.753	279.408	-1.49591	6.96e-05	0.00960916	TRUE	sp|O55236|MCE1_MOUSE mRNA-capping enzyme OS=Mus musculus GN=Rngtt PE=1 SV=1//0	2699	11407785	XP_022820846.1	2999	0	mRNA-capping enzyme isoform X1 [Spodoptera litura]	XM_013345235.1	XM_013345235	183	2.98438e-88	PREDICTED: Amyelois transitella mRNA-capping enzyme (LOC106143209), mRNA	K13917	RNGTT	mRNA-capping enzyme	http://www.genome.jp/dbget-bin/www_bget?ko:K13917	O60942	1664	8.1e-184	mRNA-capping enzyme OS=Homo sapiens GN=RNGTT PE=1 SV=1	PF01068//PF03919//PF01331//PF00782//PF00102	ATP dependent DNA ligase domain//mRNA capping enzyme, C-terminal domain//mRNA capping enzyme, catalytic domain//Dual specificity phosphatase, catalytic domain//Protein-tyrosine phosphatase	GO:0006370//GO:0006570//GO:0006281//GO:0006397//GO:0006260//GO:0006310//GO:0006470	7-methylguanosine mRNA capping//tyrosine metabolic process//DNA repair//mRNA processing//DNA replication//DNA recombination//protein dephosphorylation	GO:0004484//GO:0003910//GO:0005524//GO:0004725//GO:0008138	mRNA guanylyltransferase activity//DNA ligase (ATP) activity//ATP binding//protein tyrosine phosphatase activity//protein tyrosine/serine/threonine phosphatase activity	--	--	KOG2386	mRNA capping enzyme, guanylyltransferase (alpha) subunit
111349059	10.3439	26.271	-1.49265	0.000201196	0.0204759	TRUE	sp|Q9V5M6|LOLA5_DROME Longitudinals lacking protein, isoforms J/P/Q/S/Z OS=Drosophila melanogaster GN=lola PE=1 SV=4//9.22056e-16	3319	11422536	XP_022815788.1	1378	3.9e-149	broad-complex core protein isoforms 1..2..3..4..5 isoform X1 [Spodoptera litura]	XM_013318230.1	XM_013318230	140	2.94661e-64	PREDICTED: Papilio xuthus protein abrupt (LOC106122293), mRNA	--	--	--	--	Q86B87	192	4.8e-13	Modifier of mdg4 OS=Drosophila melanogaster GN=mod(mdg4) PE=1 SV=1	PF00096//PF13912//PF01363//PF00651	Zinc finger, C2H2 type//C2H2-type zinc finger//FYVE zinc finger//BTB/POZ domain	--	--	GO:0005515//GO:0046872	protein binding//metal ion binding	--	--	--	--
111347772	284.99	717.097	-1.48962	6.99e-05	0.00960916	TRUE	sp|Q9TTT7|CX6A1_RABIT Cytochrome c oxidase subunit 6A1, mitochondrial OS=Oryctolagus cuniculus GN=COX6A1 PE=3 SV=1//5.43304e-23	510	11420804	XP_022813873.1	420	7.3e-39	cytochrome c oxidase subunit 6A1, mitochondrial [Spodoptera litura]	XM_011563687.1	XM_011563687	107	9.45199e-47	PREDICTED: Plutella xylostella cytochrome c oxidase subunit 6A1, mitochondrial (LOC105392094), mRNA	K02266	COX6A	cytochrome c oxidase subunit 6a	http://www.genome.jp/dbget-bin/www_bget?ko:K02266	Q9TTT7	219	5.5e-17	Cytochrome c oxidase subunit 6A1, mitochondrial OS=Oryctolagus cuniculus GN=COX6A1 PE=3 SV=1	PF02046	Cytochrome c oxidase subunit VIa	GO:0015992//GO:0006123	proton transport//mitochondrial electron transport, cytochrome c to oxygen	GO:0004129	cytochrome-c oxidase activity	GO:0045277//GO:0005743//GO:0005751	respiratory chain complex IV//mitochondrial inner membrane//mitochondrial respiratory chain complex IV	KOG3469	Cytochrome c oxidase, subunit VIa/COX13
111352499	24.52	61.6266	-1.48733	6.01e-05	0.00842235	TRUE	-//-	1360	11407742	XP_022820799.1	574	2.7e-56	uncharacterized protein LOC111352499 [Spodoptera litura]	--	--	--	--	--	--	--	--	--	--	--	--	--	--	--	--	--	--	--	--	--	--	--
111359441	310.638	776.751	-1.47182	0.000127812	0.0150216	TRUE	sp|Q3UJK4|GTPB2_MOUSE GTP-binding protein 2 OS=Mus musculus GN=Gtpbp2 PE=2 SV=1//3.42628e-16	2444	11418346	XP_022830776.1	2158	1e-239	GTP-binding protein 2-like [Spodoptera litura]	XM_013308017.1	XM_013308017	138	2.79577e-63	PREDICTED: Papilio xuthus GTP-binding protein 2-like (LOC106114713), transcript variant X2, mRNA	--	--	--	--	Q9BX10	564	2.6e-56	GTP-binding protein 2 OS=Homo sapiens GN=GTPBP2 PE=1 SV=1	PF03144	Elongation factor Tu domain 2	--	--	GO:0005525	GTP binding	--	--	KOG1143	Predicted translation elongation factor
111348684	516.614	1279.52	-1.4706	0.00021437	0.0212238	TRUE	sp|Q94516|AT5F1_DROME ATP synthase subunit b, mitochondrial OS=Drosophila melanogaster GN=ATPsyn-b PE=2 SV=2//1.62402e-100	891	11422021	XP_022815221.1	1159	2.6e-124	LOW QUALITY PROTEIN: ATP synthase subunit b, mitochondrial [Spodoptera litura]	FJ524854.1	FJ524854	652	0	Spodoptera exigua ATP synthase b mRNA, complete cds	K02127	ATPeF0B, ATP5F1, ATP4	F-type H+-transporting ATPase subunit b	http://www.genome.jp/dbget-bin/www_bget?ko:K02127	Q94516	737	8.2e-77	ATP synthase subunit b, mitochondrial OS=Drosophila melanogaster GN=ATPsyn-b PE=2 SV=2	PF05405//PF06433//PF02049	Mitochondrial ATP synthase B chain precursor (ATP-synt_B)//Methylamine dehydrogenase heavy chain (MADH)//Flagellar hook-basal body complex protein FliE	GO:0015986//GO:0071973//GO:0015947//GO:0055114//GO:0015992	ATP synthesis coupled proton transport//bacterial-type flagellum-dependent cell motility//methane metabolic process//oxidation-reduction process//proton transport	GO:0030058//GO:0003774//GO:0015078//GO:0005198	amine dehydrogenase activity//motor activity//hydrogen ion transmembrane transporter activity//structural molecule activity	GO:0009288//GO:0042597	bacterial-type flagellum//periplasmic space	KOG3976	Mitochondrial F1F0-ATP synthase, subunit b/ATP4
111354320	136.468	339.447	-1.46977	5.83e-05	0.00823326	TRUE	-//-	3980	11410147	XP_022823487.1	1722	6.1e-189	uncharacterized protein LOC111354320 [Spodoptera litura]	XM_014513680.1	XM_014513680	223	2.56769e-110	PREDICTED: Papilio machaon uncharacterized LOC106719350 (LOC106719350), mRNA	--	--	--	--	--	--	--	--	--	--	--	--	--	--	--	--	--	--
111357440	97.522	243.2	-1.46869	7.22e-05	0.00974357	TRUE	sp|Q6GPQ3|MFSD8_XENLA Major facilitator superfamily domain-containing protein 8 OS=Xenopus laevis GN=mfsd8 PE=2 SV=1//1.29104e-70	2095	11415212	XP_022827908.1	2109	4.3e-234	major facilitator superfamily domain-containing protein 8 [Spodoptera litura]	XM_013340590.1	XM_013340590	650	0	PREDICTED: Amyelois transitella major facilitator superfamily domain-containing protein 8 (LOC106139199), mRNA	K12307	MSFD8, CLN7	MFS transporter, ceroid-lipofuscinosis neuronal protein 7	http://www.genome.jp/dbget-bin/www_bget?ko:K12307	Q6GPQ3	498	1e-48	Major facilitator superfamily domain-containing protein 8 OS=Xenopus laevis GN=mfsd8 PE=2 SV=1	PF07690	Major Facilitator Superfamily	GO:0055085	transmembrane transport	--	--	GO:0016021	integral component of membrane	KOG2325	Predicted transporter/transmembrane protein
111360015	97.5933	241.807	-1.4671	8.68e-05	0.0111339	TRUE	sp|Q6TLE6|CRCM1_DANRE Calcium release-activated calcium channel protein 1 OS=Danio rerio GN=orai1 PE=2 SV=2//1.07379e-53	2824	11418866	XP_022831564.1	1925	1.2e-212	uncharacterized protein LOC111360015 isoform X1 [Spodoptera litura]	XM_013289417.1	XM_013289417	390	0	PREDICTED: Papilio polytes calcium release-activated calcium channel protein 1-like (LOC106108287), transcript variant X1, mRNA	K16056	ORAI1	calcium release-activated calcium channel protein 1	http://www.genome.jp/dbget-bin/www_bget?ko:K16056	Q9U6B8	523	1.7e-51	Calcium release-activated calcium channel protein 1 OS=Drosophila melanogaster GN=olf186-F PE=1 SV=1	--	--	--	--	--	--	--	--	KOG4298	CAP-binding protein complex interacting protein 2
111356136	10.4782	26.2945	-1.46557	0.000572679	0.0434687	TRUE	sp|Q8I034|EST5A_FELCA Carboxylesterase 5A OS=Felis catus GN=CES5A PE=1 SV=1//2.12041e-31	2362	11413650	XP_022826163.1	3078	0	carboxylesterase 4A isoform X1 [Spodoptera litura]	KU375442.1	KU375442	1965	0	Spodoptera litura putative carboxylesterase CXE30 mRNA, complete cds	--	--	--	--	Q8I034	318	8.4e-28	Carboxylesterase 5A OS=Felis catus GN=CES5A PE=1 SV=1	PF07859	alpha/beta hydrolase fold	GO:0008152	metabolic process	GO:0016787	hydrolase activity	--	--	--	--
111352452	76.2481	188.525	-1.46481	0.000106064	0.0128811	TRUE	sp|Q19724|NDUS6_CAEEL Probable NADH dehydrogenase [ubiquinone] iron-sulfur protein 6, mitochondrial OS=Caenorhabditis elegans GN=nduf-6 PE=3 SV=1//3.60177e-29	622	11407682	XP_022820733.1	691	3.4e-70	probable NADH dehydrogenase [ubiquinone] iron-sulfur protein 6, mitochondrial [Spodoptera litura]	--	--	--	--	--	K03939	NDUFS6	NADH dehydrogenase (ubiquinone) Fe-S protein 6	http://www.genome.jp/dbget-bin/www_bget?ko:K03939	Q19724	268	1.4e-22	Probable NADH dehydrogenase [ubiquinone] iron-sulfur protein 6, mitochondrial OS=Caenorhabditis elegans GN=nduf-6 PE=3 SV=1	PF02101	Ocular albinism type 1 protein	--	--	--	--	GO:0016020	membrane	KOG3456	NADH:ubiquinone oxidoreductase, NDUFS6/13 kDa subunit
111349669	389.075	963.539	-1.45522	0.000471081	0.0384829	TRUE	sp|P83099|KPC4_DROME Putative protein kinase C delta type homolog OS=Drosophila melanogaster GN=Pkcdelta PE=2 SV=3//5.52433e-174	4949	11423307	XP_022816636.1	6865	0	serine..threonine-protein kinase CST20 isoform X1 [Spodoptera litura]	XM_013329031.1	XM_013329031	550	0	PREDICTED: Amyelois transitella serine/threonine-protein kinase STE20-like (LOC106130233), transcript variant X2, mRNA	K06068	PRKCD	novel protein kinase C delta type	http://www.genome.jp/dbget-bin/www_bget?ko:K06068	P83099	1378	2.2e-150	Putative protein kinase C delta type homolog OS=Drosophila melanogaster GN=Pkcdelta PE=2 SV=3	PF06293//PF00433//PF07562//PF00069//PF07714	Lipopolysaccharide kinase (Kdo/WaaP) family//Protein kinase C terminal domain//Nine Cysteines Domain of family 3 GPCR//Protein kinase domain//Protein tyrosine kinase	GO:0009069//GO:0006468//GO:0007186//GO:0016310	serine family amino acid metabolic process//protein phosphorylation//G-protein coupled receptor signaling pathway//phosphorylation	GO:0004930//GO:0005524//GO:0004672//GO:0016773//GO:0004674	G-protein coupled receptor activity//ATP binding//protein kinase activity//phosphotransferase activity, alcohol group as acceptor//protein serine/threonine kinase activity	GO:0016020	membrane	KOG0694	Serine/threonine protein kinase
111365036	24.4806	59.6664	-1.44257	9.19e-05	0.0116256	TRUE	sp|B0R0T1|VWA8_DANRE von Willebrand factor A domain-containing protein 8 OS=Danio rerio GN=si:dkey-18l1.1 PE=3 SV=1//5.938e-109	5188	11420613	XP_022837963.1	6572	0	von Willebrand factor A domain-containing protein 8 [Spodoptera litura]	XM_013338864.1	XM_013338864	1239	0	PREDICTED: Amyelois transitella von Willebrand factor A domain-containing protein 8 (LOC106137912), transcript variant X1, mRNA	--	--	--	--	B0R0T1	2598	7.7e-292	von Willebrand factor A domain-containing protein 8 OS=Danio rerio GN=si:dkey-18l1.1 PE=3 SV=1	PF00004//PF07724//PF07728//PF00005//PF00910//PF07726//PF08477	ATPase family associated with various cellular activities (AAA)//AAA domain (Cdc48 subfamily)//AAA domain (dynein-related subfamily)//ABC transporter//RNA helicase//ATPase family associated with various cellular activities (AAA)//Ras of Complex, Roc, domain of DAPkinase	GO:0007264	small GTPase mediated signal transduction	GO:0003724//GO:0005524//GO:0005525//GO:0016887//GO:0003723	RNA helicase activity//ATP binding//GTP binding//ATPase activity//RNA binding	--	--	KOG1808	AAA ATPase containing von Willebrand factor type A (vWA) domain
111354405	11.0158	26.9874	-1.4403	0.000540992	0.0421548	TRUE	sp|Q297N8|HPS5_DROPS Hermansky-Pudlak syndrome 5 protein homolog OS=Drosophila pseudoobscura pseudoobscura GN=p PE=3 SV=1//3.53156e-55	3367	11410264	XP_022823619.1	5026	0	Hermansky-Pudlak syndrome 5 protein homolog [Spodoptera litura]	AB542959.1	AB542959	52	2.4806e-15	Bombyx mori BmHPS5 mRNA for Hermansky-Pudlak syndrome 5, complete cds, strain: o56	K20191	HPS5	Hermansky-Pudlak syndrome 5 protein	http://www.genome.jp/dbget-bin/www_bget?ko:K20191	Q297N8	530	3.1e-52	Hermansky-Pudlak syndrome 5 protein homolog OS=Drosophila pseudoobscura pseudoobscura GN=p PE=3 SV=1	PF17123//PF14634//PF12678//PF00097//PF13639//PF17122	RING-like zinc finger//zinc-RING finger domain//RING-H2 zinc finger//Zinc finger, C3HC4 type (RING finger)//Ring finger domain//Zinc-finger	--	--	GO:0005515//GO:0008270//GO:0046872	protein binding//zinc ion binding//metal ion binding	--	--	KOG3621	WD40 repeat-containing protein
111352495	391.244	950.697	-1.43862	0.000132424	0.0153196	TRUE	sp|Q9V3U9|SLMO_DROME Protein slowmo OS=Drosophila melanogaster GN=slmo PE=2 SV=1//3.13788e-102	2340	11407738	XP_022820794.1	1181	1.9e-126	protein slowmo [Spodoptera litura]	FO681368.1	FO681368	57	2.85088e-18	Spodoptera frugiperda sequence from BAC clone 75E05	--	--	--	--	Q9V3U9	799	1.4e-83	Protein slowmo OS=Drosophila melanogaster GN=slmo PE=2 SV=1	--	--	--	--	--	--	--	--	KOG3336	Predicted member of the intramitochondrial sorting protein family
Novel00167	173.467	421.306	-1.43779	0.000132871	0.0153196	TRUE	PREDICTED: cytochrome c oxidase subunit 7C, mitochondrial-like [Bombyx mori]	519	11152893	PCG71955.1	357	1.5e-31	hypothetical protein B5V51_1306 [Heliothis virescens]	--	--	--	--	--	--	--	--	--	P80432	143	3.6e-08	Cytochrome c oxidase subunit 7C, mitochondrial OS=Rattus norvegicus GN=Cox7c PE=1 SV=2	PF02935	Cytochrome c oxidase subunit VIIc	GO:0006123//GO:0015992	mitochondrial electron transport, cytochrome c to oxygen//proton transport	GO:0004129	cytochrome-c oxidase activity	GO:0045277	respiratory chain complex IV	--	--
111353246	514.936	1241.56	-1.42831	0.000506746	0.0405909	TRUE	sp|Q148D5|SUCB1_BOVIN Succinyl-CoA ligase [ADP-forming] subunit beta, mitochondrial OS=Bos taurus GN=SUCLA2 PE=2 SV=1//3.03415e-179	2683	11411200	XP_022821965.1	2268	2e-252	succinate--CoA ligase [ADP-forming] subunit beta, mitochondrial [Spodoptera litura]	XM_017437530.1	XM_017437530	62	5.4421e-21	PREDICTED: Kryptolebias marmoratus succinate-CoA ligase ADP-forming beta subunit (sucla2), mRNA	K01900	LSC2	succinyl-CoA synthetase beta subunit	http://www.genome.jp/dbget-bin/www_bget?ko:K01900	O97580	1312	5.3e-143	Succinyl-CoA ligase [ADP-forming] subunit beta, mitochondrial (Fragment) OS=Sus scrofa GN=SUCLA2 PE=2 SV=1	PF00549	CoA-ligase	GO:0008152	metabolic process	GO:0003824	catalytic activity	--	--	KOG2799	Succinyl-CoA synthetase, beta subunit
111364835	61.4105	147.84	-1.42714	0.000305397	0.0276787	TRUE	sp|Q29MA5|RM24_DROPS Probable 39S ribosomal protein L24, mitochondrial OS=Drosophila pseudoobscura pseudoobscura GN=mRpL24 PE=3 SV=1//7.09927e-106	896	11420339	XP_022837658.1	1337	6e-145	probable 39S ribosomal protein L24, mitochondrial [Spodoptera litura]	--	--	--	--	--	K02895	RP-L24, MRPL24, rplX	large subunit ribosomal protein L24	http://www.genome.jp/dbget-bin/www_bget?ko:K02895	Q29MA5	801	3.1e-84	Probable 39S ribosomal protein L24, mitochondrial OS=Drosophila pseudoobscura pseudoobscura GN=mRpL24 PE=3 SV=1	--	--	--	--	--	--	--	--	KOG1708	Mitochondrial/chloroplast ribosomal protein L24
111352038	159.266	383.897	-1.42549	0.000680585	0.0480036	TRUE	-//-	2839	11407133	XP_022820115.1	3178	0	neurofilament heavy polypeptide isoform X1 [Spodoptera litura]	--	--	--	--	--	--	--	--	--	--	--	--	--	PF09329	Primase zinc finger	GO:0006260	DNA replication	--	--	GO:0005634	nucleus	--	--
111356186	652.539	1564.02	-1.41987	0.000377056	0.0328652	TRUE	sp|Q62425|NDUA4_MOUSE Cytochrome c oxidase subunit NDUFA4 OS=Mus musculus GN=Ndufa4 PE=1 SV=2//1.50327e-19	444	11413707	XP_022826227.1	441	2.3e-41	cytochrome c oxidase subunit NDUFA4 [Spodoptera litura]	--	--	--	--	--	K03948	NDUFA4	NADH dehydrogenase (ubiquinone) 1 alpha subcomplex subunit 4	http://www.genome.jp/dbget-bin/www_bget?ko:K03948	Q62425	200	7.6e-15	Cytochrome c oxidase subunit NDUFA4 OS=Mus musculus GN=Ndufa4 PE=1 SV=2	--	--	--	--	--	--	--	--	--	--
111358818	33.1232	79.3572	-1.41513	0.00018493	0.0190332	TRUE	-//-	1755	10446070	XP_021181576.1	958	1e-100	putative E3 ubiquitin-protein ligase SINAT1 isoform X1 [Helicoverpa armigera]	--	--	--	--	--	--	--	--	--	--	--	--	--	PF03145	Seven in absentia protein family	GO:0006511//GO:0007275	ubiquitin-dependent protein catabolic process//multicellular organismal development	--	--	GO:0005634	nucleus	--	--
111350683	11.0064	26.5726	-1.41127	0.000675508	0.0478822	TRUE	-//-	3585	11405308	XP_022818097.1	3418	0	nose resistant to fluoxetine protein 6-like isoform X1 [Spodoptera litura]	--	--	--	--	--	--	--	--	--	--	--	--	--	PF01757	Acyltransferase family	--	--	GO:0016747	transferase activity, transferring acyl groups other than amino-acyl groups	--	--	--	--
111351079	195.629	464.428	-1.40597	0.000205662	0.0208142	TRUE	sp|Q710D6|COX5B_VULVU Cytochrome c oxidase subunit 5B, mitochondrial OS=Vulpes vulpes GN=COX5B PE=1 SV=1//6.14336e-26	700	11405796	XP_022818617.1	668	1.8e-67	cytochrome c oxidase subunit 5B, mitochondrial-like [Spodoptera litura]	AK383695.1	AK383695	218	2.61114e-108	Bombyx mori mRNA, clone: MFB-18L06	K02265	COX5B	cytochrome c oxidase subunit 5b	http://www.genome.jp/dbget-bin/www_bget?ko:K02265	Q710D6	246	5.6e-20	Cytochrome c oxidase subunit 5B, mitochondrial OS=Vulpes vulpes GN=COX5B PE=1 SV=1	PF01215	Cytochrome c oxidase subunit Vb	GO:0015992//GO:0006123	proton transport//mitochondrial electron transport, cytochrome c to oxygen	GO:0004129	cytochrome-c oxidase activity	GO:0045277//GO:0005740	respiratory chain complex IV//mitochondrial envelope	KOG3352	Cytochrome c oxidase, subunit Vb/COX4
111356741	20.594	48.9594	-1.40508	0.000284872	0.0262097	TRUE	sp|Q95108|THIOM_BOVIN Thioredoxin, mitochondrial OS=Bos taurus GN=TXN2 PE=1 SV=2//8.22551e-26	2043	11414385	XP_022826982.1	767	1.7e-78	thioredoxin, mitochondrial isoform X1 [Spodoptera litura]	--	--	--	--	--	K03671	trxA	thioredoxin 1	http://www.genome.jp/dbget-bin/www_bget?ko:K03671	P97615	264	1.3e-21	Thioredoxin, mitochondrial OS=Rattus norvegicus GN=Txn2 PE=2 SV=1	PF00085//PF08534//PF01529//PF00578	Thioredoxin//Redoxin//DHHC palmitoyltransferase//AhpC/TSA family	GO:0055114//GO:0045454	oxidation-reduction process//cell redox homeostasis	GO:0016209//GO:0016491//GO:0008270	antioxidant activity//oxidoreductase activity//zinc ion binding	--	--	KOG0910	Thioredoxin-like protein
111359829	195.861	462.786	-1.40203	0.000313377	0.0282614	TRUE	sp|Q9W141|ATPK_DROME Putative ATP synthase subunit f, mitochondrial OS=Drosophila melanogaster GN=CG4692 PE=1 SV=1//1.20413e-60	520	11418226	XP_022831262.1	611	5.3e-61	putative ATP synthase subunit f, mitochondrial [Spodoptera litura]	XM_014512175.1	XM_014512175	156	5.56676e-74	PREDICTED: Papilio machaon putative ATP synthase subunit f, mitochondrial (LOC106718165), mRNA	K02130	ATPeF0F, ATP5J2	F-type H+-transporting ATPase subunit f	http://www.genome.jp/dbget-bin/www_bget?ko:K02130	Q9W141	504	5e-50	Putative ATP synthase subunit f, mitochondrial OS=Drosophila melanogaster GN=CG4692 PE=1 SV=1	--	--	--	--	--	--	--	--	--	--
111350313	33.8245	79.9065	-1.39237	0.000143749	0.0159474	TRUE	sp|P13129|LUCI_LUCCR Luciferin 4-monooxygenase OS=Luciola cruciata PE=1 SV=1//1.2577e-118	1837	11404858	XP_022817593.1	2703	4.9e-303	4-coumarate--CoA ligase 1-like [Spodoptera litura]	--	--	--	--	--	K01904	4CL	4-coumarate--CoA ligase	http://www.genome.jp/dbget-bin/www_bget?ko:K01904	P13129	941	3.8e-100	Luciferin 4-monooxygenase OS=Luciola cruciata PE=1 SV=1	PF00501	AMP-binding enzyme	GO:0008152	metabolic process	GO:0003824	catalytic activity	--	--	KOG1176	Acyl-CoA synthetase
111359481	40.8562	95.6177	-1.3847	0.000235355	0.0223305	TRUE	sp|Q9Y6N5|SQRD_HUMAN Sulfide:quinone oxidoreductase, mitochondrial OS=Homo sapiens GN=SQRDL PE=1 SV=1//2.00334e-104	2653	11417834	XP_022830825.1	4238	0	sulfide:quinone oxidoreductase, mitochondrial [Spodoptera litura]	--	--	--	--	--	K22470	SQOR	eukaryotic sulfide quinone oxidoreductase	http://www.genome.jp/dbget-bin/www_bget?ko:K22470	Q9Y6N5	891	3.4e-94	Sulfide:quinone oxidoreductase, mitochondrial OS=Homo sapiens GN=SQRDL PE=1 SV=1	PF01134//PF00649//PF05834//PF00070//PF01266//PF00899//PF07992	Glucose inhibited division protein A//Copper fist DNA binding domain//Lycopene cyclase protein//Pyridine nucleotide-disulphide oxidoreductase//FAD dependent oxidoreductase//ThiF family//Pyridine nucleotide-disulphide oxidoreductase	GO:0016117//GO:0055114//GO:0008033//GO:0006355	carotenoid biosynthetic process//oxidation-reduction process//tRNA processing//regulation of transcription, DNA-templated	GO:0003677//GO:0008641//GO:0016705//GO:0003700//GO:0005507//GO:0016491//GO:0050660	DNA binding//small protein activating enzyme activity//oxidoreductase activity, acting on paired donors, with incorporation or reduction of molecular oxygen//transcription factor activity, sequence-specific DNA binding//copper ion binding//oxidoreductase activity//flavin adenine dinucleotide binding	GO:0005667//GO:0005634	transcription factor complex//nucleus	KOG3851	Sulfide:quinone oxidoreductase/flavo-binding protein
111353395	78.1347	182.465	-1.3794	0.000247939	0.0230444	TRUE	sp|Q58CX2|FAKD3_BOVIN FAST kinase domain-containing protein 3 OS=Bos taurus GN=FASTKD3 PE=2 SV=2//8.20432e-16	3238	11408970	XP_022822170.1	3286	0	FAST kinase domain-containing protein 3, mitochondrial-like [Spodoptera litura]	FO681376.1	FO681376	1732	0	Spodoptera frugiperda sequence from BAC clone 83D20	--	--	--	--	Q14CZ7	226	5.4e-17	FAST kinase domain-containing protein 3 OS=Homo sapiens GN=FASTKD3 PE=1 SV=2	PF06743	FAST kinase-like protein, subdomain 1	--	--	GO:0004672	protein kinase activity	--	--	--	--
111357199	93.8051	218.909	-1.37848	0.000232552	0.0221801	TRUE	sp|Q18120|TWK18_CAEEL TWiK family of potassium channels protein 18 OS=Caenorhabditis elegans GN=twk-18 PE=1 SV=2//3.63795e-19	3803	11414902	XP_022827564.1	4463	0	uncharacterized protein LOC111357199 [Spodoptera litura]	XM_013282597.1	XM_013282597	316	4.91118e-162	PREDICTED: Papilio polytes uncharacterized LOC106102972 (LOC106102972), mRNA	K20007	KCNK18, K2P18.1	potassium channel subfamily K member 18	http://www.genome.jp/dbget-bin/www_bget?ko:K20007	Q23435	225	8.3e-17	TWiK family of potassium channels protein 9 OS=Caenorhabditis elegans GN=twk-9 PE=2 SV=2	PF00520	Ion transport protein	GO:0055085//GO:0006811	transmembrane transport//ion transport	GO:0005216	ion channel activity	GO:0016020	membrane	--	--
111352474	53.205	124.083	-1.37723	0.000224241	0.0219564	TRUE	sp|Q9VKD3|NFS1_DROME Probable cysteine desulfurase, mitochondrial OS=Drosophila melanogaster GN=CG12264 PE=2 SV=1//0	2157	11877160	XP_023936655.1	1948	2e-215	probable cysteine desulfurase, mitochondrial [Bicyclus anynana]	FO681370.1	FO681370	601	0	Spodoptera frugiperda sequence from BAC clone 74M02	K04487	iscS, NFS1	cysteine desulfurase	http://www.genome.jp/dbget-bin/www_bget?ko:K04487	Q9VKD3	1709	3.9e-189	Probable cysteine desulfurase, mitochondrial OS=Drosophila melanogaster GN=CG12264 PE=2 SV=1	PF01212//PF02949//PF00282//PF01059//PF01053	Beta-eliminating lyase//7tm Odorant receptor//Pyridoxal-dependent decarboxylase conserved domain//NADH-ubiquinone oxidoreductase chain 4, amino terminus//Cys/Met metabolism PLP-dependent enzyme	GO:0007608//GO:0007187//GO:0019752//GO:0006520//GO:0006120//GO:0055114	sensory perception of smell//G-protein coupled receptor signaling pathway, coupled to cyclic nucleotide second messenger//carboxylic acid metabolic process//cellular amino acid metabolic process//mitochondrial electron transport, NADH to ubiquinone//oxidation-reduction process	GO:0030170//GO:0005549//GO:0016829//GO:0016831//GO:0004984	pyridoxal phosphate binding//odorant binding//lyase activity//carboxy-lyase activity//olfactory receptor activity	GO:0016020	membrane	KOG1549	Cysteine desulfurase NFS1
111358765	282.129	652.981	-1.37372	0.000500299	0.0403272	TRUE	sp|P22695|QCR2_HUMAN Cytochrome b-c1 complex subunit 2, mitochondrial OS=Homo sapiens GN=UQCRC2 PE=1 SV=3//2.12792e-68	1567	11416908	XP_022829809.1	2029	6e-225	cytochrome b-c1 complex subunit 2, mitochondrial-like [Spodoptera litura]	--	--	--	--	--	K00415	QCR2, UQCRC2	ubiquinol-cytochrome c reductase core subunit 2	http://www.genome.jp/dbget-bin/www_bget?ko:K00415	P22695	582	1.4e-58	Cytochrome b-c1 complex subunit 2, mitochondrial OS=Homo sapiens GN=UQCRC2 PE=1 SV=3	--	--	--	--	--	--	--	--	KOG2583	Ubiquinol cytochrome c reductase, subunit QCR2
111355045	176.149	401.247	-1.34842	0.000508027	0.0405909	TRUE	sp|Q95KV7|NDUAD_BOVIN NADH dehydrogenase [ubiquinone] 1 alpha subcomplex subunit 13 OS=Bos taurus GN=NDUFA13 PE=1 SV=3//2.89045e-13	628	11412181	XP_022824534.1	736	2.1e-75	NADH dehydrogenase [ubiquinone] 1 alpha subcomplex subunit 13 [Spodoptera litura]	HM369463.1	HM369463	279	2.86701e-142	Helicoverpa armigera GRIM-19 mRNA, complete cds	K11353	NDUFA13	NADH dehydrogenase (ubiquinone) 1 alpha subcomplex subunit 13	http://www.genome.jp/dbget-bin/www_bget?ko:K11353	Q95KV7	164	1.6e-10	NADH dehydrogenase [ubiquinone] 1 alpha subcomplex subunit 13 OS=Bos taurus GN=NDUFA13 PE=1 SV=3	--	--	--	--	--	--	--	--	KOG3300	NADH:ubiquinone oxidoreductase, B16.6 subunit/cell death-regulatory protein
111348612	230.456	524.611	-1.34838	0.000566714	0.043196	TRUE	sp|Q9VHS2|COX7A_DROME Probable cytochrome c oxidase subunit 7A, mitochondrial OS=Drosophila melanogaster GN=CG9603 PE=1 SV=1//2.64239e-12	572	11421861	XP_022815046.1	662	7.1e-67	cytochrome c oxidase subunit 7A2, mitochondrial-like [Spodoptera litura]	--	--	--	--	--	--	--	--	--	Q9VHS2	150	6.2e-09	Probable cytochrome c oxidase subunit 7A, mitochondrial OS=Drosophila melanogaster GN=CG9603 PE=1 SV=1	PF00537	Scorpion toxin-like domain	GO:0006810	transport	GO:0008200	ion channel inhibitor activity	GO:0005576	extracellular region	--	--
111358199	50.3699	115.193	-1.34825	0.000229889	0.0220675	TRUE	sp|P28347|TEAD1_HUMAN Transcriptional enhancer factor TEF-1 OS=Homo sapiens GN=TEAD1 PE=1 SV=2//0	2194	11416115	XP_022828916.1	2171	2.9e-241	transcriptional enhancer factor TEF-1 isoform X2 [Spodoptera litura]	XM_013319790.1	XM_013319790	862	0	PREDICTED: Papilio xuthus protein scalloped (LOC106123453), transcript variant X2, mRNA	--	--	--	--	P28347	1326	1e-144	Transcriptional enhancer factor TEF-1 OS=Homo sapiens GN=TEAD1 PE=1 SV=2	PF01285	TEA/ATTS domain family	GO:0006355	regulation of transcription, DNA-templated	GO:0003700	transcription factor activity, sequence-specific DNA binding	GO:0005634//GO:0005667	nucleus//transcription factor complex	KOG3841	TEF-1 and related transcription factor, TEAD family
111356092	324.528	743.367	-1.34665	0.000580969	0.0438872	TRUE	sp|Q7L1I2|SV2B_HUMAN Synaptic vesicle glycoprotein 2B OS=Homo sapiens GN=SV2B PE=1 SV=1//2.39704e-47	1980	11413594	XP_022826101.1	2534	2.1e-283	synaptic vesicle glycoprotein 2C-like [Spodoptera litura]	XM_004926552.2	XM_004926552	530	0	PREDICTED: Bombyx mori synaptic vesicle glycoprotein 2C-like (LOC101741524), mRNA	K06258	SV2	MFS transporter, VNT family, synaptic vesicle glycoprotein 2	http://www.genome.jp/dbget-bin/www_bget?ko:K06258	Q02563	454	1.2e-43	Synaptic vesicle glycoprotein 2A OS=Rattus norvegicus GN=Sv2a PE=1 SV=2	PF07690//PF00083//PF03137	Major Facilitator Superfamily//Sugar (and other) transporter//Organic Anion Transporter Polypeptide (OATP) family	GO:0055085//GO:0006810	transmembrane transport//transport	GO:0005215//GO:0022857	transporter activity//transmembrane transporter activity	GO:0016021//GO:0016020	integral component of membrane//membrane	--	--
111355151	87.1116	197.567	-1.3355	0.000174996	0.0182166	TRUE	sp|Q9R0I8|PI42A_RAT Phosphatidylinositol 5-phosphate 4-kinase type-2 alpha OS=Rattus norvegicus GN=Pip4k2a PE=1 SV=1//1.11141e-131	4005	11412307	XP_022824674.1	2242	3.1e-249	phosphatidylinositol 5-phosphate 4-kinase type-2 alpha isoform X1 [Spodoptera litura]	XM_013314339.1	XM_013314339	662	0	PREDICTED: Papilio xuthus phosphatidylinositol 5-phosphate 4-kinase type-2 alpha (LOC106119395), mRNA	K00920	PIP4K2	1-phosphatidylinositol-5-phosphate 4-kinase	http://www.genome.jp/dbget-bin/www_bget?ko:K00920	Q9R0I8	713	2.3e-73	Phosphatidylinositol 5-phosphate 4-kinase type-2 alpha OS=Rattus norvegicus GN=Pip4k2a PE=1 SV=1	PF03739//PF01504//PF05413	Predicted permease YjgP/YjgQ family//Phosphatidylinositol-4-phosphate 5-Kinase//Putative closterovirus papain-like endopeptidase	GO:0019079//GO:0046488//GO:0006144	viral genome replication//phosphatidylinositol metabolic process//purine nucleobase metabolic process	GO:0003968//GO:0003723//GO:0016307//GO:0005524	RNA-directed RNA polymerase activity//RNA binding//phosphatidylinositol phosphate kinase activity//ATP binding	GO:0016021//GO:0031379	integral component of membrane//RNA-directed RNA polymerase complex	KOG0229	Phosphatidylinositol-4-phosphate 5-kinase
111357928	62.0578	140.229	-1.33315	0.000541201	0.0421548	TRUE	sp|A6H630|ARMT1_MOUSE Protein-glutamate O-methyltransferase OS=Mus musculus GN=Armt1 PE=2 SV=1//2.12715e-19	2982	11415733	XP_022828492.1	4316	0	uncharacterized protein LOC111357928 [Spodoptera litura]	--	--	--	--	--	--	--	--	--	A6H630	447	1.2e-42	Protein-glutamate O-methyltransferase OS=Mus musculus GN=Armt1 PE=2 SV=1	--	--	--	--	--	--	--	--	--	--
111358695	95.8646	217.121	-1.33192	0.000169328	0.017934	TRUE	sp|O60841|IF2P_HUMAN Eukaryotic translation initiation factor 5B OS=Homo sapiens GN=EIF5B PE=1 SV=4//0	4748	11891145	XP_023952265.1	3163	0	eukaryotic translation initiation factor 5B isoform X3 [Bicyclus anynana]	XM_013306167.1	XM_013306167	926	0	PREDICTED: Papilio xuthus eukaryotic translation initiation factor 5B (LOC106113424), transcript variant X4, mRNA	K03243	EIF5B	translation initiation factor 5B	http://www.genome.jp/dbget-bin/www_bget?ko:K03243	O60841	2239	3e-250	Eukaryotic translation initiation factor 5B OS=Homo sapiens GN=EIF5B PE=1 SV=4	PF03144//PF08477//PF01926	Elongation factor Tu domain 2//Ras of Complex, Roc, domain of DAPkinase//50S ribosome-binding GTPase	GO:0007264	small GTPase mediated signal transduction	GO:0005525	GTP binding	--	--	KOG1144	Translation initiation factor 5B (eIF-5B)
111364920	327.005	745.692	-1.33154	0.000223245	0.0219564	TRUE	sp|P32754|HPPD_HUMAN 4-hydroxyphenylpyruvate dioxygenase OS=Homo sapiens GN=HPD PE=1 SV=2//1.46895e-166	1486	11143563	PCG62625.1	1822	5.7e-201	hypothetical protein B5V51_14051, partial [Heliothis virescens]	XM_014514176.1	XM_014514176	319	4.06724e-164	PREDICTED: Papilio machaon 4-hydroxyphenylpyruvate dioxygenase-like (LOC106719736), mRNA	K00457	HPD, hppD	4-hydroxyphenylpyruvate dioxygenase	http://www.genome.jp/dbget-bin/www_bget?ko:K00457	P32754	1207	4.4e-131	4-hydroxyphenylpyruvate dioxygenase OS=Homo sapiens GN=HPD PE=1 SV=2	PF15180	Neuropeptides B and W	GO:0007165	signal transduction	GO:0001664	G-protein coupled receptor binding	--	--	KOG0638	4-hydroxyphenylpyruvate dioxygenase
111355014	42.0637	93.9724	-1.3085	0.00043288	0.036529	TRUE	sp|Q6INQ6|S246A_XENLA Solute carrier family 25 member 46-A OS=Xenopus laevis GN=slc25a46-a PE=2 SV=1//1.46072e-80	1798	11412148	XP_022824496.1	2086	1.7e-231	solute carrier family 25 member 46-like [Spodoptera litura]	--	--	--	--	--	K03454	SLC25A46	solute carrier family 25, member 46	http://www.genome.jp/dbget-bin/www_bget?ko:K03454	Q96AG3	674	3.4e-69	Solute carrier family 25 member 46 OS=Homo sapiens GN=SLC25A46 PE=1 SV=1	--	--	--	--	--	--	--	--	KOG2954	Mitochondrial carrier protein
111362367	22.6806	50.142	-1.29641	0.000636293	0.0469653	TRUE	sp|Q8BYF6|SC5A8_MOUSE Sodium-coupled monocarboxylate transporter 1 OS=Mus musculus GN=Slc5a8 PE=1 SV=1//1.20634e-59	3019	11401422	XP_022834807.1	3033	0	sodium-coupled monocarboxylate transporter 1 [Spodoptera litura]	--	--	--	--	--	--	--	--	--	Q8N695	586	9e-59	Sodium-coupled monocarboxylate transporter 1 OS=Homo sapiens GN=SLC5A8 PE=1 SV=2	PF00474//PF05767	Sodium:solute symporter family//Poxvirus virion envelope protein A14	GO:0006810//GO:0055085	transport//transmembrane transport	GO:0005215	transporter activity	GO:0016020//GO:0019031	membrane//viral envelope	--	--
111355234	109.926	243.051	-1.29543	0.000433126	0.036529	TRUE	sp|Q8BUZ1|ABRA_MOUSE Actin-binding Rho-activating protein OS=Mus musculus GN=Abra PE=1 SV=1//1.40126e-20	890	11412402	XP_022824779.1	991	7.9e-105	actin-binding Rho-activating protein-like [Spodoptera litura]	--	--	--	--	--	--	--	--	--	Q8BUZ1	218	1.3e-16	Actin-binding Rho-activating protein OS=Mus musculus GN=Abra PE=1 SV=1	--	--	--	--	--	--	--	--	KOG3376	Uncharacterized conserved protein
111357941	105.092	230.655	-1.2936	0.000663373	0.0476618	TRUE	sp|P0CB85|NDUB8_PONAB NADH dehydrogenase [ubiquinone] 1 beta subcomplex subunit 8, mitochondrial OS=Pongo abelii GN=NDUFB8 PE=2 SV=1//2.08913e-30	658	11411811	XP_022828518.1	958	3.9e-101	NADH dehydrogenase [ubiquinone] 1 beta subcomplex subunit 8, mitochondrial [Spodoptera litura]	FP340414.1	FP340414	195	1.49338e-95	82A05_SfBAC_fin, Spodoptera frugiperda BAC, egg DNA	K03964	NDUFB8	NADH dehydrogenase (ubiquinone) 1 beta subcomplex subunit 8	http://www.genome.jp/dbget-bin/www_bget?ko:K03964	P0CB86	305	7.6e-27	NADH dehydrogenase [ubiquinone] 1 beta subcomplex subunit 8, mitochondrial OS=Pongo pygmaeus GN=NDUFB8 PE=2 SV=1	PF05821//PF06816	NADH-ubiquinone oxidoreductase ASHI subunit (CI-ASHI or NDUFB8)//NOTCH protein	GO:0006744//GO:0006814//GO:0030154//GO:0015992//GO:0006120//GO:0006118	ubiquinone biosynthetic process//sodium ion transport//cell differentiation//proton transport//mitochondrial electron transport, NADH to ubiquinone//obsolete electron transport	GO:0003954//GO:0008137	NADH dehydrogenase activity//NADH dehydrogenase (ubiquinone) activity	GO:0016021//GO:0005739	integral component of membrane//mitochondrion	KOG4040	NADH:ubiquinone oxidoreductase, NDUFB8/ASHI subunit
111357121	60.4422	132.78	-1.28075	0.000556758	0.0426556	TRUE	sp|Q5RCF0|LMA2L_PONAB VIP36-like protein OS=Pongo abelii GN=LMAN2L PE=3 SV=1//4.90771e-96	1905	11414808	XP_022827457.1	1629	1.8e-178	vesicular integral-membrane protein VIP36 [Spodoptera litura]	XM_004933008.2	XM_004933008	276	4.198e-140	PREDICTED: Bombyx mori vesicular integral-membrane protein VIP36 (LOC101742130), mRNA	K10082	LMAN2, VIP36	lectin, mannose-binding 2	http://www.genome.jp/dbget-bin/www_bget?ko:K10082	P49256	770	2.6e-80	Vesicular integral-membrane protein VIP36 OS=Canis familiaris GN=LMAN2 PE=1 SV=1	PF15168//PF03388	Triple QxxK/R motif-containing protein family//Legume-like lectin family	--	--	--	--	GO:0005789//GO:0016020	endoplasmic reticulum membrane//membrane	KOG3839	Lectin VIP36, involved in the transport of glycoproteins carrying high mannose-type glycans
111349327	138.589	301.537	-1.28	0.000594514	0.0444669	TRUE	sp|Q61102|ABCB7_MOUSE ATP-binding cassette sub-family B member 7, mitochondrial OS=Mus musculus GN=Abcb7 PE=1 SV=3//0	3280	10453651	XP_021189996.1	3144	0	ATP-binding cassette sub-family B member 7, mitochondrial isoform X1 [Helicoverpa armigera]	XM_013322636.1	XM_013322636	807	0	PREDICTED: Papilio xuthus ATP-binding cassette sub-family B member 7, mitochondrial (LOC106125437), transcript variant X1, mRNA	K05662	ABCB7	ATP-binding cassette, subfamily B (MDR/TAP), member 7	http://www.genome.jp/dbget-bin/www_bget?ko:K05662	Q61102	1855	7e-206	ATP-binding cassette sub-family B member 7, mitochondrial OS=Mus musculus GN=Abcb7 PE=1 SV=3	PF00005//PF13304//PF00485//PF00664	ABC transporter//AAA domain, putative AbiEii toxin, Type IV TA system//Phosphoribulokinase / Uridine kinase family//ABC transporter transmembrane region	GO:0055085//GO:0006810//GO:0008152	transmembrane transport//transport//metabolic process	GO:0016301//GO:0016887//GO:0005524//GO:0042626	kinase activity//ATPase activity//ATP binding//ATPase activity, coupled to transmembrane movement of substances	GO:0016021	integral component of membrane	KOG0057	Mitochondrial Fe/S cluster exporter, ABC superfamily
111357203	43.8879	94.1277	-1.24932	0.000595594	0.0444669	TRUE	sp|Q7SXR3|MAEA_DANRE Macrophage erythroblast attacher OS=Danio rerio GN=maea PE=2 SV=2//1.31691e-108	2301	11414907	XP_022827569.1	1830	1e-201	macrophage erythroblast attacher isoform X1 [Spodoptera litura]	XM_013309876.1	XM_013309876	400	0	PREDICTED: Papilio xuthus macrophage erythroblast attacher (LOC106116136), mRNA	K18624	MAEA, EMP	macrophage erythroblast attacher	http://www.genome.jp/dbget-bin/www_bget?ko:K18624	Q7SXR3	838	4.1e-88	Macrophage erythroblast attacher OS=Danio rerio GN=maea PE=2 SV=2	PF04564//PF03255	U-box domain//Acetyl co-enzyme A carboxylase carboxyltransferase alpha subunit	GO:0006090//GO:0016567//GO:0006633	pyruvate metabolic process//protein ubiquitination//fatty acid biosynthetic process	GO:0004842//GO:0003989	ubiquitin-protein transferase activity//acetyl-CoA carboxylase activity	GO:0009317	acetyl-CoA carboxylase complex	KOG0396	Uncharacterized conserved protein
111358174	148.783	317.274	-1.24694	0.000636792	0.0469653	TRUE	sp|Q9W391|KPBA_DROME Probable phosphorylase b kinase regulatory subunit alpha OS=Drosophila melanogaster GN=CG7766 PE=1 SV=2//0	4866	11416073	XP_022828870.1	6062	0	probable phosphorylase b kinase regulatory subunit alpha isoform X1 [Spodoptera litura]	XM_013319809.1	XM_013319809	1413	0	PREDICTED: Papilio xuthus probable phosphorylase b kinase regulatory subunit alpha (LOC106123465), transcript variant X3, mRNA	K07190	PHKA_B	phosphorylase kinase alpha/beta subunit	http://www.genome.jp/dbget-bin/www_bget?ko:K07190	Q9W391	4420	0	Probable phosphorylase b kinase regulatory subunit alpha OS=Drosophila melanogaster GN=CG7766 PE=1 SV=2	PF15001	AP-5 complex subunit sigma-1	GO:0016197//GO:0000724	endosomal transport//double-strand break repair via homologous recombination	--	--	GO:0030119	AP-type membrane coat adaptor complex	KOG3635	Phosphorylase kinase
111354734	66.003	140.792	-1.2375	0.000453411	0.0377159	TRUE	sp|Q7RTY7|OVCH1_HUMAN Ovochymase-1 OS=Homo sapiens GN=OVCH1 PE=2 SV=2//2.47141e-12	5388	11410635	XP_022824038.1	1915	3.4e-211	uncharacterized protein LOC111354734 [Spodoptera litura]	XM_013329997.1	XM_013329997	241	3.4337e-120	PREDICTED: Amyelois transitella uncharacterized LOC106131018 (LOC106131018), mRNA	--	--	--	--	Q7RTY7	235	8.1e-18	Ovochymase-1 OS=Homo sapiens GN=OVCH1 PE=2 SV=2	PF00089	Trypsin	GO:0006508	proteolysis	GO:0004252	serine-type endopeptidase activity	--	--	--	--
111363366	57.8477	123.132	-1.23571	0.000549534	0.0425994	TRUE	sp|Q7M3M8|CAS_DROME Transcription factor castor OS=Drosophila melanogaster GN=cas PE=1 SV=2//1.58488e-07	6418	11419664	XP_022835958.1	8049	0	uncharacterized protein LOC111363366 isoform X1 [Spodoptera litura]	XM_013339019.1	XM_013339019	1871	0	PREDICTED: Amyelois transitella uncharacterized LOC106138037 (LOC106138037), mRNA	--	--	--	--	Q7M3M8	803	1.3e-83	Transcription factor castor OS=Drosophila melanogaster GN=cas PE=1 SV=2	PF01139//PF02178	tRNA-splicing ligase RtcB//AT hook motif	GO:0006396	RNA processing	GO:0008452//GO:0003677	RNA ligase activity//DNA binding	--	--	--	--
111362601	292.712	114.124	1.20518	0.000682491	0.0480036	TRUE	sp|Q6ZSS7|MFSD6_HUMAN Major facilitator superfamily domain-containing protein 6 OS=Homo sapiens GN=MFSD6 PE=1 SV=2//1.05707e-107	2456	11401649	XP_022835067.1	3054	0	major facilitator superfamily domain-containing protein 6 [Spodoptera litura]	XM_013334033.1	XM_013334033	960	0	PREDICTED: Amyelois transitella major facilitator superfamily domain-containing protein 6-A (LOC106134076), mRNA	--	--	--	--	B0UYT5	706	8.9e-73	Major facilitator superfamily domain-containing protein 6-B OS=Danio rerio GN=mfsd6b PE=3 SV=1	PF01306//PF07690	LacY proton/sugar symporter//Major Facilitator Superfamily	GO:0006810//GO:0055085	transport//transmembrane transport	--	--	GO:0016021//GO:0016020	integral component of membrane//membrane	KOG3762	Predicted transporter
111358616	62.7846	24.4281	1.21854	0.000643204	0.0470572	TRUE	sp|Q92832|NELL1_HUMAN Protein kinase C-binding protein NELL1 OS=Homo sapiens GN=NELL1 PE=1 SV=4//1.06276e-159	3010	6226530	XP_013185824.1	3528	0	PREDICTED: protein kinase C-binding protein NELL1 [Amyelois transitella]	XM_013330370.1	XM_013330370	957	0	PREDICTED: Amyelois transitella protein kinase C-binding protein NELL1 (LOC106131307), mRNA	--	--	--	--	Q92832	1413	1.1e-154	Protein kinase C-binding protein NELL1 OS=Homo sapiens GN=NELL1 PE=1 SV=4	PF05375//PF07645//PF00093//PF07174//PF16093//PF00649//PF00008	Pacifastin inhibitor (LCMII)//Calcium-binding EGF domain//von Willebrand factor type C domain//Fibronectin-attachment protein (FAP)//Proteasome assembly chaperone 4//Copper fist DNA binding domain//EGF-like domain	GO:0006355//GO:0043248	regulation of transcription, DNA-templated//proteasome assembly	GO:0003677//GO:0050840//GO:0005515//GO:0005509//GO:0005507//GO:0003700//GO:0030414	DNA binding//extracellular matrix binding//protein binding//calcium ion binding//copper ion binding//transcription factor activity, sequence-specific DNA binding//peptidase inhibitor activity	GO:0005576//GO:0005667//GO:0005634	extracellular region//transcription factor complex//nucleus	KOG1217	Fibrillins and related proteins containing Ca2+-binding EGF-like domains
111355960	159.94	61.0437	1.23884	0.000483316	0.0393061	TRUE	sp|O70244|CUBN_RAT Cubilin OS=Rattus norvegicus GN=Cubn PE=1 SV=2//3.72543e-11	3644	6228608	XP_013188118.1	3729	0	PREDICTED: cubilin [Amyelois transitella]	XM_012697846.1	XM_012697846	1085	0	PREDICTED: Bombyx mori cubilin (LOC101742530), transcript variant X2, mRNA	--	--	--	--	Q9JLB4	356	5.1e-32	Cubilin OS=Mus musculus GN=Cubn PE=1 SV=3	PF03861	ANTAR domain	--	--	GO:0003723	RNA binding	--	--	KOG4292	Cubilin, multiligand receptor mediating cobalamin absorption
111360842	64.007	24.2861	1.24391	0.000663464	0.0476618	TRUE	-//-	1490	--	--	--	--	--	--	--	--	--	--	--	--	--	--	--	--	--	--	PF02283	Cobinamide kinase / cobinamide phosphate guanyltransferase	GO:0051188//GO:0009236	cofactor biosynthetic process//cobalamin biosynthetic process	GO:0043752//GO:0000166	adenosylcobinamide kinase activity//nucleotide binding	--	--	--	--
111356461	586.385	222.359	1.24718	0.00052787	0.0419922	TRUE	sp|Q24212|STNB_DROME Protein stoned-B OS=Drosophila melanogaster GN=stnB PE=1 SV=4//9.28242e-09	7185	10445600	XP_021181052.1	3694	0	protein stoned-B-like [Helicoverpa armigera]	XM_013338888.1	XM_013338888	1003	0	PREDICTED: Amyelois transitella protein stoned-B-like (LOC106137935), mRNA	K20067	STON1_2	stonin-1/2	http://www.genome.jp/dbget-bin/www_bget?ko:K20067	Q24212	2321	1.4e-259	Protein stoned-B OS=Drosophila melanogaster GN=stnB PE=1 SV=4	--	--	--	--	--	--	--	--	KOG2677	Stoned B synaptic vesicle biogenesis protein
111361923	699.44	265.206	1.25729	0.000468041	0.0384068	TRUE	sp|P10076|ZFP26_MOUSE Zinc finger protein 26 OS=Mus musculus GN=Zfp26 PE=2 SV=2//9.33645e-06	4396	11419462	XP_022834150.1	3054	0	zinc finger and BTB domain-containing protein 41-like [Spodoptera litura]	FO681381.1	FO681381	56	1.94035e-17	Spodoptera frugiperda sequence from BAC clone 68E14	--	--	--	--	Q9CXE0	297	4.3e-25	PR domain zinc finger protein 5 OS=Mus musculus GN=Prdm5 PE=2 SV=2	PF13912//PF00096//PF13465	C2H2-type zinc finger//Zinc finger, C2H2 type//Zinc-finger double domain	--	--	GO:0046872	metal ion binding	--	--	--	--
111360929	184.53	69.1998	1.26005	0.000458821	0.0379924	TRUE	-//-	376	--	--	--	--	--	--	--	--	--	--	--	--	--	--	--	--	--	--	--	--	--	--	--	--	--	--	--	--
111353423	320.852	120.908	1.26358	0.000663778	0.0476618	TRUE	-//-	868	11409020	XP_022822226.1	527	4.9e-51	mid1-interacting protein 1A [Spodoptera litura]	--	--	--	--	--	--	--	--	--	--	--	--	--	--	--	--	--	--	--	--	--	--	--
111354958	45.8203	17.1374	1.27288	0.000612793	0.0455643	TRUE	sp|P30432|FUR2_DROME Furin-like protease 2 OS=Drosophila melanogaster GN=Fur2 PE=2 SV=2//0	5943	11412051	XP_022824390.1	7032	0	furin-like protease 2 isoform X1 [Spodoptera litura]	XM_013345345.1	XM_013345345	1322	0	PREDICTED: Amyelois transitella furin-like protease 2 (LOC106143297), mRNA	K08654	PCSK5	proprotein convertase subtilisin/kexin type 5	http://www.genome.jp/dbget-bin/www_bget?ko:K08654	P30432	3951	0	Furin-like protease 2 OS=Drosophila melanogaster GN=Fur2 PE=2 SV=2	PF01483//PF00757//PF00082	Proprotein convertase P-domain//Furin-like cysteine rich region//Subtilase family	GO:0006468//GO:0007169//GO:0006508	protein phosphorylation//transmembrane receptor protein tyrosine kinase signaling pathway//proteolysis	GO:0004714//GO:0005524//GO:0004252	transmembrane receptor protein tyrosine kinase activity//ATP binding//serine-type endopeptidase activity	GO:0016020	membrane	KOG3525	Subtilisin-like proprotein convertase
111348873	90.8931	33.5515	1.28811	0.000557284	0.0426556	TRUE	sp|P85831|PROH4_APIME Prohormone-4 OS=Apis mellifera PE=1 SV=1//4.32672e-101	2548	11422333	XP_022815559.1	940	1.8e-98	IDLSRF-like peptide [Spodoptera litura]	XM_004923235.1	XM_004923235	304	1.53452e-155	PREDICTED: Bombyx mori prohormone-4 (LOC101742922), mRNA	--	--	--	--	P85831	797	2.6e-83	Prohormone-4 OS=Apis mellifera PE=1 SV=1	PF00057	Low-density lipoprotein receptor domain class A	--	--	GO:0005515	protein binding	--	--	--	--
111362058	55.8734	20.2159	1.31183	0.000583011	0.0438872	TRUE	-//-	296	--	--	--	--	--	--	--	--	--	--	--	--	--	--	--	--	--	--	--	--	--	--	--	--	--	--	--	--
111355566	50.515	18.0013	1.33529	0.000422534	0.0359687	TRUE	-//-	2218	11412883	XP_022825313.1	2105	1.3e-233	uncharacterized protein LOC111355566 [Spodoptera litura]	XM_013344739.1	XM_013344739	338	1.67615e-174	PREDICTED: Amyelois transitella uncharacterized LOC106142833 (LOC106142833), mRNA	--	--	--	--	--	--	--	--	--	--	--	--	--	--	--	--	--	--
111364657	64.2435	22.3551	1.36983	0.000207286	0.0208626	TRUE	sp|A4QNI8|ELAV4_XENTR ELAV-like protein 4 OS=Xenopus tropicalis GN=elavl4 PE=2 SV=1//1.43781e-127	3748	10447279	XP_021182923.1	1622	2.3e-177	ELAV-like protein 2 [Helicoverpa armigera]	XM_014509697.1	XM_014509697	650	0	PREDICTED: Papilio machaon ELAV-like protein 2 (LOC106716194), mRNA	K13208	ELAVL2_3_4	ELAV like protein 2/3/4	http://www.genome.jp/dbget-bin/www_bget?ko:K13208	P16914	1006	2.2e-107	Protein elav OS=Drosophila melanogaster GN=elav PE=2 SV=1	PF08675//PF16367//PF00076//PF04625	RNA binding domain//RNA recognition motif//RNA recognition motif. (a.k.a. RRM, RBD, or RNP domain)//DEC-1 protein, N-terminal region	GO:0006402//GO:0007304//GO:0051252	mRNA catabolic process//chorion-containing eggshell formation//regulation of RNA metabolic process	GO:0003676//GO:0004535//GO:0005213//GO:0046872//GO:0003723	nucleic acid binding//poly(A)-specific ribonuclease activity//structural constituent of chorion//metal ion binding//RNA binding	GO:0005634//GO:0005737//GO:0042600//GO:0005576	nucleus//cytoplasm//chorion//extracellular region	KOG0145	RNA-binding protein ELAV/HU (RRM superfamily)
111362060	40.2916	13.8266	1.3954	0.000451106	0.0377159	TRUE	-//-	1215	--	--	--	--	--	--	--	--	--	--	--	--	--	--	--	--	--	--	--	--	--	--	--	--	--	--	--	--
111353894	47.3395	16.2739	1.39563	0.000405116	0.0348113	TRUE	-//-	2590	11409593	XP_022822867.1	2028	1.3e-224	uncharacterized protein LOC111353894 [Spodoptera litura]	XM_013292712.1	XM_013292712	199	3.6505e-97	PREDICTED: Papilio polytes uncharacterized LOC106110804 (LOC106110804), mRNA	--	--	--	--	--	--	--	--	--	--	--	--	--	--	--	--	--	--
111352503	59.3631	19.931	1.42616	0.0001825	0.0188898	TRUE	sp|Q9TTK7|OLR1_PIG Oxidized low-density lipoprotein receptor 1 OS=Sus scrofa GN=OLR1 PE=2 SV=1//1.49936e-06	1910	11411097	XP_022820816.1	2002	9.9e-222	uncharacterized protein LOC111352503 isoform X1 [Spodoptera litura]	XM_013326009.1	XM_013326009	68	1.78141e-24	PREDICTED: Papilio xuthus uncharacterized LOC106127773 (LOC106127773), transcript variant X2, mRNA	--	--	--	--	--	--	--	--	--	--	--	--	--	--	--	--	--	--
Novel00258	273.561	91.0005	1.43691	0.000140847	0.0158384	TRUE	--	13489	--	--	--	--	--	FO681382.1	FO681382	124	9.45998e-55	Spodoptera frugiperda sequence from BAC clone 36K19	--	--	--	--	--	--	--	--	PF00610	Domain found in Dishevelled, Egl-10, and Pleckstrin (DEP)	GO:0035556	intracellular signal transduction	--	--	--	--	--	--
111361107	35.4025	11.7456	1.4395	0.000460968	0.0379976	TRUE	-//-	1435	5415225	XP_011569316.1	395	1.6e-35	PREDICTED: insulin-degrading enzyme-like [Plutella xylostella]	--	--	--	--	--	--	--	--	--	--	--	--	--	PF05893//PF02820	Acyl-CoA reductase (LuxC)//mbt repeat	GO:0006355//GO:0006118//GO:0008218//GO:0055114	regulation of transcription, DNA-templated//obsolete electron transport//bioluminescence//oxidation-reduction process	GO:0003995	acyl-CoA dehydrogenase activity	GO:0005634	nucleus	--	--
111352954	26.2686	8.62174	1.46256	0.000556403	0.0426556	TRUE	sp|Q9VS29|DSCL_DROME Down syndrome cell adhesion molecule-like protein Dscam2 OS=Drosophila melanogaster GN=Dscam2 PE=2 SV=3//6.48581e-44	2137	11408319	XP_022821448.1	2097	1.1e-232	Down syndrome cell adhesion molecule-like protein Dscam2 [Spodoptera litura]	--	--	--	--	--	--	--	--	--	Q9VS29	438	9.3e-42	Down syndrome cell adhesion molecule-like protein Dscam2 OS=Drosophila melanogaster GN=Dscam2 PE=2 SV=3	PF13895//PF00041	Immunoglobulin domain//Fibronectin type III domain	--	--	GO:0005515	protein binding	--	--	--	--
111358368	68.5165	22.3806	1.46554	8.32e-05	0.0108041	TRUE	sp|Q17PR1|JING_AEDAE Zinc finger protein jing homolog OS=Aedes aegypti GN=AAEL000263 PE=3 SV=1//1.5699e-55	4164	11416418	XP_022829254.1	5889	0	uncharacterized protein LOC111358368 [Spodoptera litura]	XM_013306213.1	XM_013306213	289	5.49727e-147	PREDICTED: Papilio xuthus zinc finger protein jing homolog (LOC106113449), transcript variant X1, mRNA	K17452	AEBP2	zinc finger protein AEBP2	http://www.genome.jp/dbget-bin/www_bget?ko:K17452	Q17PR1	534	1.3e-52	Zinc finger protein jing homolog OS=Aedes aegypti GN=AAEL000263 PE=3 SV=1	PF00096//PF13465	Zinc finger, C2H2 type//Zinc-finger double domain	--	--	GO:0046872	metal ion binding	--	--	--	--
111360010	68.4681	22.204	1.47362	9.33e-05	0.0117218	TRUE	sp|Q03426|KIME_HUMAN Mevalonate kinase OS=Homo sapiens GN=MVK PE=1 SV=1//3.071e-46	3044	11418857	XP_022831554.1	2130	2.3e-236	mevalonate kinase isoform X1 [Spodoptera litura]	XM_012692594.1	XM_012692594	294	6.65581e-150	PREDICTED: Bombyx mori mevalonate kinase (Mk), transcript variant X2, mRNA	K00869	E2.7.1.36, MVK, mvaK1	mevalonate kinase	http://www.genome.jp/dbget-bin/www_bget?ko:K00869	Q03426	483	8e-47	Mevalonate kinase OS=Homo sapiens GN=MVK PE=1 SV=1	PF00288	GHMP kinases N terminal domain	--	--	GO:0005524	ATP binding	--	--	KOG1511	Mevalonate kinase MVK/ERG12
111348138	291.091	93.8694	1.47758	4.34e-05	0.0065401	TRUE	-//-	1928	11421293	XP_022814415.1	1446	3e-157	nascent polypeptide-associated complex subunit alpha, muscle-specific form [Spodoptera litura]	XM_012690983.1	XM_012690983	204	4.49708e-100	PREDICTED: Bombyx mori guanine nucleotide binding protein (LOC692993), transcript variant X4, mRNA	--	--	--	--	--	--	--	--	PF01213//PF00057	Adenylate cyclase associated (CAP) N terminal//Low-density lipoprotein receptor domain class A	GO:0007010	cytoskeleton organization	GO:0005515//GO:0003779	protein binding//actin binding	--	--	--	--
111358340	91.0873	29.2595	1.49149	0.00015401	0.0167	TRUE	sp|B3IUE0|DIH45_BOMMO Diuretic hormone 45 OS=Bombyx mori GN=dh45 PE=2 SV=1//5.10908e-53	1662	11411873	XP_022829215.1	680	1.7e-68	diuretic hormone 45 isoform X1 [Spodoptera litura]	XM_013339535.1	XM_013339535	107	3.22976e-46	PREDICTED: Amyelois transitella IQ domain-containing protein G-like (LOC106138398), mRNA	--	--	--	--	B3IUE0	458	3.5e-44	Diuretic hormone 45 OS=Bombyx mori GN=dh45 PE=2 SV=1	PF00473	Corticotropin-releasing factor family	GO:0007165	signal transduction	GO:0005179	hormone activity	GO:0005576	extracellular region	--	--
111364918	110.834	35.1277	1.5133	3.45e-05	0.0055134	TRUE	sp|P47948|TNNC2_DROME Troponin C, isoform 2 OS=Drosophila melanogaster GN=TpnC47D PE=2 SV=2//1.54543e-38	646	10443739	XP_021199017.1	700	3.1e-71	troponin C-like isoform X1 [Helicoverpa armigera]	XM_001356776.3	XM_001356776	48	7.6311e-14	Drosophila pseudoobscura pseudoobscura troponin C II (Dpse\TpnCII), mRNA	--	--	--	--	P47948	336	1.9e-30	Troponin C, isoform 2 OS=Drosophila melanogaster GN=TpnC47D PE=2 SV=2	PF13499//PF13833//PF13202//PF13405//PF12763//PF00036	EF-hand domain pair//EF-hand domain pair//EF hand//EF-hand domain//Cytoskeletal-regulatory complex EF hand//EF hand	--	--	GO:0005509//GO:0005515	calcium ion binding//protein binding	--	--	KOG0027	Calmodulin and related proteins (EF-Hand superfamily)
111349002	34.5291	10.7588	1.52579	0.000370203	0.0325797	TRUE	-//-	984	11422480	XP_022815721.1	289	2.2e-23	myosuppressin-like isoform X1 [Spodoptera litura]	AM778834.1	AM778834	609	0	Spodoptera littoralis partial mRNA for myosuppressin precursor (FLRFa gene)	--	--	--	--	--	--	--	--	--	--	--	--	--	--	--	--	--	--
111362507	107.777	33.536	1.53071	4.1e-05	0.00627648	TRUE	-//-	2869	11401547	XP_022834951.1	3293	0	uncharacterized protein LOC111362507 [Spodoptera litura]	XM_004924159.2	XM_004924159	682	0	PREDICTED: Bombyx mori uncharacterized LOC101739495 (LOC101739495), mRNA	--	--	--	--	--	--	--	--	PF00057	Low-density lipoprotein receptor domain class A	--	--	GO:0005515	protein binding	--	--	--	--
111362732	43.7315	13.0923	1.59016	0.000104528	0.0127797	TRUE	sp|Q8WMY2|FPPS_BOVIN Farnesyl pyrophosphate synthase OS=Bos taurus GN=FDPS PE=1 SV=1//1.6658e-78	1323	11403628	XP_022835273.1	1993	7.6e-221	farnesyl pyrophosphate synthase-like [Spodoptera litura]	--	--	--	--	--	K00787	FDPS	farnesyl diphosphate synthase	http://www.genome.jp/dbget-bin/www_bget?ko:K00787	Q8WMY2	631	2.4e-64	Farnesyl pyrophosphate synthase OS=Bos taurus GN=FDPS PE=1 SV=1	PF00348	Polyprenyl synthetase	GO:0008299	isoprenoid biosynthetic process	--	--	--	--	KOG0711	Polyprenyl synthetase
111356237	33.5538	9.99937	1.59356	7.76e-05	0.0102482	TRUE	sp|A1L162|ERIC2_HUMAN Glutamate-rich protein 2 OS=Homo sapiens GN=ERICH2 PE=1 SV=1//5.66138e-07	2213	11413771	XP_022826298.1	1089	8.5e-116	serine..arginine repetitive matrix protein 1 isoform X2 [Spodoptera litura]	XM_013334929.1	XM_013334929	107	4.32025e-46	PREDICTED: Amyelois transitella serine/arginine repetitive matrix protein 1-like (LOC106134792), mRNA	--	--	--	--	A1L162	132	2.9e-06	Glutamate-rich protein 2 OS=Homo sapiens GN=ERICH2 PE=1 SV=1	--	--	--	--	--	--	--	--	--	--
111363651	46.1441	13.6915	1.59987	4.37e-05	0.0065401	TRUE	sp|P51842|GUC2F_RAT Retinal guanylyl cyclase 2 OS=Rattus norvegicus GN=Gucy2f PE=2 SV=1//3.67623e-179	3915	11402695	XP_022836265.1	3315	0	uncharacterized protein LOC111363651, partial [Spodoptera litura]	XM_013341556.1	XM_013341556	780	0	PREDICTED: Amyelois transitella retinal guanylyl cyclase 2 (LOC106140038), transcript variant X2, mRNA	K12322	GUCY2F	guanylate cyclase 2F	http://www.genome.jp/dbget-bin/www_bget?ko:K12322	O19179	1445	2.9e-158	Retinal guanylyl cyclase 1 OS=Canis familiaris GN=GUCY2D PE=2 SV=1	PF00211//PF00069//PF07701//PF07714	Adenylate and Guanylate cyclase catalytic domain//Protein kinase domain//Heme NO binding associated//Protein tyrosine kinase	GO:0035556//GO:0006144//GO:0006182//GO:0006468//GO:0009190//GO:0046039	intracellular signal transduction//purine nucleobase metabolic process//cGMP biosynthetic process//protein phosphorylation//cyclic nucleotide biosynthetic process//GTP metabolic process	GO:0005524//GO:0004672//GO:0016849//GO:0004383	ATP binding//protein kinase activity//phosphorus-oxygen lyase activity//guanylate cyclase activity	--	--	KOG1023	Natriuretic peptide receptor, guanylate cyclase
111352614	26.5138	7.76663	1.61967	0.000144443	0.0159474	TRUE	sp|A2AJ76|HMCN2_MOUSE Hemicentin-2 OS=Mus musculus GN=Hmcn2 PE=2 SV=1//7.04061e-06	2164	11407899	XP_022820972.1	3303	0	nephrin [Spodoptera litura]	XM_013323270.1	XM_013323270	1018	0	PREDICTED: Papilio xuthus nephrin-like (LOC106125860), partial mRNA	--	--	--	--	P36335	232	7.3e-18	Neural cell adhesion molecule 1-B OS=Xenopus laevis GN=ncam1-b PE=2 SV=1	PF05790//PF13895	Immunoglobulin C2-set domain//Immunoglobulin domain	GO:0007155	cell adhesion	GO:0005515	protein binding	GO:0016021	integral component of membrane	--	--
Novel00493	38.6941	10.9389	1.67267	2.76e-05	0.00474774	TRUE	--	3645	--	--	--	--	--	--	--	--	--	--	--	--	--	--	--	--	--	--	--	--	--	--	--	--	--	--	--	--
111364514	65.2067	18.1864	1.68456	1.45e-05	0.003074	TRUE	-//-	1905	11419921	XP_022837188.1	1536	1.1e-167	uncharacterized protein LOC111364514, partial [Spodoptera litura]	--	--	--	--	--	--	--	--	--	--	--	--	--	--	--	--	--	--	--	--	--	--	--
111358892	41.8235	11.2261	1.74357	4.68e-05	0.00687327	TRUE	sp|C0SPF7|C15C1_BOMMO Farnesoate epoxidase OS=Bombyx mori GN=CYP15C1 PE=1 SV=2//0	1699	11417117	XP_022830043.1	2399	8.1e-268	farnesoate epoxidase-like [Spodoptera litura]	--	--	--	--	--	K14937	CYP15A1_C1	methyl farnesoate epoxidase / farnesoate epoxidase	http://www.genome.jp/dbget-bin/www_bget?ko:K14937	C0SPF7	1722	9.5e-191	Farnesoate epoxidase OS=Bombyx mori GN=CYP15C1 PE=1 SV=2	PF00067//PF00525//PF03213	Cytochrome P450//Alpha crystallin A chain, N terminal//Poxvirus P35 protein	GO:0007423//GO:0055114	sensory organ development//oxidation-reduction process	GO:0020037//GO:0005506//GO:0005212//GO:0016705	heme binding//iron ion binding//structural constituent of eye lens//oxidoreductase activity, acting on paired donors, with incorporation or reduction of molecular oxygen	GO:0019031	viral envelope	--	--
111348890	25.2006	5.62338	2.02067	1.23e-05	0.00270441	TRUE	sp|Q14DH7|ACSS3_MOUSE Acyl-CoA synthetase short-chain family member 3, mitochondrial OS=Mus musculus GN=Acss3 PE=1 SV=2//0	3442	11422359	XP_022815588.1	3515	0	acyl-CoA synthetase short-chain family member 3, mitochondrial isoform X1 [Spodoptera litura]	XM_013310885.1	XM_013310885	426	0	PREDICTED: Papilio xuthus acyl-CoA synthetase short-chain family member 3, mitochondrial (LOC106116839), mRNA	K01908	prpE	propionyl-CoA synthetase	http://www.genome.jp/dbget-bin/www_bget?ko:K01908	Q14DH7	1698	1.2e-187	Acyl-CoA synthetase short-chain family member 3, mitochondrial OS=Mus musculus GN=Acss3 PE=1 SV=2	PF00322//PF00501	Endothelin family//AMP-binding enzyme	GO:0019229//GO:0008152	regulation of vasoconstriction//metabolic process	GO:0003824	catalytic activity	GO:0005576	extracellular region	KOG1175	Acyl-CoA synthetase
111349203	9.63546	1.96723	2.14605	0.000667166	0.0476618	TRUE	sp|O02464|OPS1_MANSE Opsin-1 OS=Manduca sexta GN=OP1 PE=1 SV=2//0	1694	10441895	XP_021193573.1	1786	9.8e-197	opsin-1 [Helicoverpa armigera]	KJ010187.1	KJ010187	683	0	Agrotis ipsilon long-wavelength opsin 2 mRNA, complete cds	K04255	OPN4, Rh2_7	r-opsin	http://www.genome.jp/dbget-bin/www_bget?ko:K04255	Q17292	1549	1.1e-170	Rhodopsin OS=Camponotus atriceps PE=2 SV=1	PF00001	7 transmembrane receptor (rhodopsin family)	GO:0007186	G-protein coupled receptor signaling pathway	GO:0004930	G-protein coupled receptor activity	GO:0016021	integral component of membrane	--	--
Novel00510	70.9431	14.0131	2.18781	7.49e-09	9.09e-06	TRUE	--	449	--	--	--	--	--	--	--	--	--	--	--	--	--	--	--	--	--	--	--	--	--	--	--	--	--	--	--	--
111352604	5.4444	1.00918	2.27819	0.000365765	0.0323454	TRUE	sp|Q90370|MAFB_COTJA Transcription factor MafB OS=Coturnix coturnix japonica GN=MAFB PE=1 SV=1//4.61114e-25	1383	11407884	XP_022820955.1	1389	8.6e-151	neural retina-specific leucine zipper protein-like [Spodoptera litura]	AK387367.1	AK387367	472	0	Bombyx mori mRNA, clone: bmov14I13	K09036	MAFB	transcription factor MAFB	http://www.genome.jp/dbget-bin/www_bget?ko:K09036	Q504L8	302	3.5e-26	Transcription factor MafB OS=Xenopus tropicalis GN=mafb PE=2 SV=1	PF07716//PF00170//PF03131	Basic region leucine zipper//bZIP transcription factor//bZIP Maf transcription factor	GO:0006355	regulation of transcription, DNA-templated	GO:0003677//GO:0043565//GO:0003700	DNA binding//sequence-specific DNA binding//transcription factor activity, sequence-specific DNA binding	GO:0005667//GO:0005634	transcription factor complex//nucleus	--	--
111364455	12.2022	1.91694	2.52194	0.000538529	0.0421548	TRUE	sp|P82147|L2EFL_DROME Protein lethal(2)essential for life OS=Drosophila melanogaster GN=l(2)efl PE=1 SV=1//6.64519e-42	839	11419848	XP_022837107.1	804	3.6e-83	protein lethal..2..essential for life-like [Spodoptera litura]	--	--	--	--	--	K09542	CRYAB	crystallin, alpha B	http://www.genome.jp/dbget-bin/www_bget?ko:K09542	P82147	360	4e-33	Protein lethal(2)essential for life OS=Drosophila melanogaster GN=l(2)efl PE=1 SV=1	--	--	--	--	--	--	--	--	--	--
111349289	80.2428	10.2485	2.82242	1.85e-07	0.000101577	TRUE	sp|O97125|HSP68_DROME Heat shock protein 68 OS=Drosophila melanogaster GN=Hsp68 PE=1 SV=1//0	2230	1677086	ACV32640.1	2859	0	heat shock protein 70 [Helicoverpa zea]	EU430480.1	EU430480	894	0	Sesamia nonagrioides heat shock protein 70 (Hsp70) mRNA, complete cds	K03283	HSPA1s	heat shock 70kDa protein 1/2/6/8	http://www.genome.jp/dbget-bin/www_bget?ko:K03283	O97125	2493	5e-280	Heat shock protein 68 OS=Drosophila melanogaster GN=Hsp68 PE=1 SV=1	PF02664//PF01968//PF02207//PF02782//PF06723	S-Ribosylhomocysteinase (LuxS)//Hydantoinase/oxoprolinase//Putative zinc finger in N-recognin (UBR box)//FGGY family of carbohydrate kinases, C-terminal domain//MreB/Mbl protein	GO:0009372//GO:0000902//GO:0005975	quorum sensing//cell morphogenesis//carbohydrate metabolic process	GO:0043768//GO:0005506//GO:0016787//GO:0008270//GO:0016773	S-ribosylhomocysteine lyase activity//iron ion binding//hydrolase activity//zinc ion binding//phosphotransferase activity, alcohol group as acceptor	--	--	KOG0101	Molecular chaperones HSP70/HSC70, HSP70 superfamily
111357548	2.00026	0.215645	3.04357	0.000167212	0.0178467	TRUE	-//-	365	--	--	--	--	--	--	--	--	--	--	--	--	--	--	--	--	--	--	PF06451	Moricin	GO:0042742	defense response to bacterium	--	--	GO:0005576	extracellular region	--	--
Novel00512	19.6561	1.54638	3.52202	2.84e-11	8.63e-08	TRUE	--	543	--	--	--	--	--	--	--	--	--	--	--	--	--	--	--	--	--	--	PF06451	Moricin	GO:0042742	defense response to bacterium	--	--	GO:0005576	extracellular region	--	--
111353850	1.66592	0.119329	3.61207	7.18e-05	0.00974357	TRUE	sp|Q5M8J5|SPB5_XENTR Serpin B5 OS=Xenopus tropicalis GN=serpinb5 PE=2 SV=1//1.16848e-07	2338	11411280	XP_022822816.1	1642	6.7e-180	uncharacterized protein LOC111353850 [Spodoptera litura]	--	--	--	--	--	--	--	--	--	Q5M8J5	134	1.8e-06	Serpin B5 OS=Xenopus tropicalis GN=serpinb5 PE=2 SV=1	PF03153	Transcription factor IIA, alpha/beta subunit	GO:0006367	transcription initiation from RNA polymerase II promoter	--	--	GO:0005672	transcription factor TFIIA complex	--	--
111350068	1.62713	0.0230138	5.77383	4.14e-07	0.00017961	TRUE	-//-	509	11404552	XP_022817257.1	607	1.5e-60	uncharacterized protein LOC111350068 [Spodoptera litura]	--	--	--	--	--	--	--	--	--	--	--	--	--	--	--	--	--	--	--	--	--	--	--
111361908	0.718526	0	7.83218	7.63e-05	0.0101478	TRUE	sp|Q6US81|ACO11_SPOLI Acyl-CoA Delta(11) desaturase OS=Spodoptera littoralis PE=1 SV=1//6.4889e-97	1819	11400818	XP_022834122.1	2036	1.1e-225	acyl-CoA Delta..11.. desaturase [Spodoptera litura]	KP008122.1	KP008122	366	0	Helicoverpa assulta acyl-CoA desaturase 3 (DES3) mRNA, complete cds	K00507	SCD, desC	stearoyl-CoA desaturase (Delta-9 desaturase)	http://www.genome.jp/dbget-bin/www_bget?ko:K00507	Q6US81	792	7.1e-83	Acyl-CoA Delta(11) desaturase OS=Spodoptera littoralis PE=1 SV=1	PF11815	Domain of unknown function (DUF3336)	GO:0006629//GO:0016042//GO:0046486	lipid metabolic process//lipid catabolic process//glycerolipid metabolic process	GO:0004806	triglyceride lipase activity	--	--	KOG1600	Fatty acid desaturase
111349938	2.86642	0	9.82595	0.000375634	0.0328652	TRUE	sp|Q28DR4|H4_XENTR Histone H4 OS=Xenopus tropicalis GN=TGas006m08.1 PE=3 SV=1//7.80618e-52	440	8470402	XP_017008549.1	410	9.1e-38	PREDICTED: histone H4-like, partial [Drosophila takahashii]	EF087539.1	EF087539	112	1.33955e-49	Picea sitchensis clone WS02750_I04 unknown mRNA	K11254	H4	histone H4	http://www.genome.jp/dbget-bin/www_bget?ko:K11254	P62790	361	1.6e-33	Histone H4 OS=Sterkiella nova PE=3 SV=2	PF02291//PF00125//PF02969	Transcription initiation factor IID, 31kD subunit//Core histone H2A/H2B/H3/H4//TATA box binding protein associated factor (TAF)	GO:0006352	DNA-templated transcription, initiation	GO:0003677	DNA binding	GO:0005634	nucleus	--	--
111353897	16.248	0	12.3282	4.32e-08	3.75e-05	TRUE	sp|P29981|CP4C1_BLADI Cytochrome P450 4C1 OS=Blaberus discoidalis GN=CYP4C1 PE=2 SV=1//8.77528e-72	1634	11409596	XP_022822871.1	2573	5.2e-288	cytochrome P450 4C1-like [Spodoptera litura]	JX310097.1	JX310097	1196	0	Spodoptera littoralis cytochrome CYP366D1 mRNA, complete cds	--	--	--	--	P29981	601	8.9e-61	Cytochrome P450 4C1 OS=Blaberus discoidalis GN=CYP4C1 PE=2 SV=1	PF00067	Cytochrome P450	GO:0055114	oxidation-reduction process	GO:0020037//GO:0016705//GO:0005506	heme binding//oxidoreductase activity, acting on paired donors, with incorporation or reduction of molecular oxygen//iron ion binding	--	--	--	--
