# Supplementary material for: Mating-Induced Differential Expression in Genes Related to Reproduction and Immunity in Spodoptera litura (Lepidoptera: Noctuidae) Female Moths
Source: J Insect Sci. 2020 Feb 24;20(1):10. doi: 10.1093/jisesa/ieaa003 (PMC7039226; doi:10.1093/jisesa/ieaa003)
Supplement: ieaa003_suppl_Supplementary_Table_S10 [file ieaa003_suppl_supplementary_table_s10.xlsx]

## Sheet: GO_enrichment
Table S10 GO enrichment of DEGs in Mated-6h vs Virgin-6h group
GO_accession	Description	Term_type	Over_represented_pValue	Corrected_pValue	DEG_item	DEG_list	Bg_item	Bg_list	Up	Up_Gene_names	Down	Down_Gene_names
GO:0015718	monocarboxylic acid transport	biological_process	1.4589e-05	0.011083	4	192	11	12781	0		4	111348730|111356035|111356771|111349669
GO:0006820	anion transport	biological_process	0.00031397	0.068147	7	192	88	12781	0		7	111348730|111356035|111364705|111356771|111361999|111349669|111360687
GO:0006848	pyruvate transport	biological_process	0.0006585	0.12006	2	192	3	12781	0		2	111356035|111348730
GO:0006850	mitochondrial pyruvate transport	biological_process	0.0006585	0.12006	2	192	3	12781	0		2	111356035|111348730
GO:0015711	organic anion transport	biological_process	0.0018377	0.2792	5	192	59	12781	0		5	111349669|111356771|111364705|111356035|111348730
GO:0015849	organic acid transport	biological_process	0.0018377	0.2792	5	192	59	12781	0		5	111348730|111364705|111356035|111356771|111349669
GO:0046942	carboxylic acid transport	biological_process	0.0018377	0.2792	5	192	59	12781	0		5	111356771|111349669|111348730|111356035|111364705
GO:0046034	ATP metabolic process	biological_process	0.0029774	0.42409	7	192	127	12781	0		7	111352474|111360440|111357017|111348559|111348684|111348635|111360043
GO:0009126	purine nucleoside monophosphate metabolic process	biological_process	0.0045419	0.50967	7	192	137	12781	0		7	111352474|111360440|111348559|111357017|111348684|111348635|111360043
GO:0009167	purine ribonucleoside monophosphate metabolic process	biological_process	0.0045419	0.50967	7	192	137	12781	0		7	111360043|111348684|111348635|111360440|111348559|111357017|111352474
GO:0009144	purine nucleoside triphosphate metabolic process	biological_process	0.0045846	0.50967	7	192	137	12781	0		7	111348635|111348684|111360043|111352474|111348559|111357017|111360440
GO:0009199	ribonucleoside triphosphate metabolic process	biological_process	0.0045846	0.50967	7	192	137	12781	0		7	111357017|111348559|111360440|111352474|111360043|111348635|111348684
GO:0009205	purine ribonucleoside triphosphate metabolic process	biological_process	0.0045846	0.50967	7	192	137	12781	0		7	111348559|111357017|111360440|111352474|111360043|111348635|111348684
GO:0009161	ribonucleoside monophosphate metabolic process	biological_process	0.0047361	0.51398	7	192	138	12781	0		7	111348635|111348684|111360043|111352474|111348559|111357017|111360440
GO:0009123	nucleoside monophosphate metabolic process	biological_process	0.0049366	0.52328	7	192	139	12781	0		7	111352474|111360440|111357017|111348559|111348684|111348635|111360043
GO:0009141	nucleoside triphosphate metabolic process	biological_process	0.0051541	0.53392	7	192	140	12781	0		7	111348684|111348635|111360043|111352474|111360440|111348559|111357017
GO:0009150	purine ribonucleotide metabolic process	biological_process	0.0066504	0.63296	8	192	187	12781	1	111363651	7	111360440|111348559|111352474|111348635|111357017|111360043|111348684
GO:0009259	ribonucleotide metabolic process	biological_process	0.0068755	0.63296	8	192	188	12781	1	111363651	7	111360440|111348559|111352474|111348635|111357017|111360043|111348684
GO:0006163	purine nucleotide metabolic process	biological_process	0.007741	0.68158	8	192	192	12781	1	111363651	7	111348635|111352474|111348559|111360440|111348684|111360043|111357017
GO:0042278	purine nucleoside metabolic process	biological_process	0.0079254	0.68158	7	192	152	12781	0		7	111348559|111357017|111360440|111352474|111360043|111348635|111348684
GO:0046128	purine ribonucleoside metabolic process	biological_process	0.0079254	0.68158	7	192	152	12781	0		7	111360440|111357017|111348559|111352474|111360043|111348684|111348635
GO:0019693	ribose phosphate metabolic process	biological_process	0.0082774	0.6924	8	192	194	12781	1	111363651	7	111348635|111360440|111348559|111352474|111360043|111348684|111357017
GO:0006120	mitochondrial electron transport, NADH to ubiquinone	biological_process	0.0083741	0.6924	2	192	10	12781	0		2	111348559|111352474
GO:0006119	oxidative phosphorylation	biological_process	0.0086588	0.6924	3	192	29	12781	0		3	111348559|111352474|111360043
GO:0042773	ATP synthesis coupled electron transport	biological_process	0.0086588	0.6924	3	192	29	12781	0		3	111360043|111352474|111348559
GO:0044057	regulation of system process	biological_process	0.0089679	0.70183	2	192	11	12781	1	111348890	1	111348362
GO:0051274	beta-glucan biosynthetic process	biological_process	0.0097205	0.71461	2	192	10	12781	0		2	111356035|111359430
GO:0072521	purine-containing compound metabolic process	biological_process	0.010108	0.73134	8	192	201	12781	1	111363651	7	111357017|111360043|111348684|111360440|111348559|111352474|111348635
GO:0009119	ribonucleoside metabolic process	biological_process	0.011044	0.77447	7	192	162	12781	0		7	111348684|111348635|111360043|111352474|111360440|111357017|111348559
GO:0046411	2-keto-3-deoxygluconate transport	biological_process	0.012846	0.87389	1	192	1	12781	0		1	111349669
GO:0006629	lipid metabolic process	biological_process	0.015693	0.97305	16	192	580	12781	2	111362732|111361908	14	111354005|111355151|111352208|111354379|111359481|111356771|111348590|111354384|111350838|111355723|111348395|111358201|111360269|111357203
GO:0006077	(1->6)-beta-D-glucan metabolic process	biological_process	0.015799	0.97305	1	192	1	12781	0		1	111359430
GO:0006078	(1->6)-beta-D-glucan biosynthetic process	biological_process	0.015799	0.97305	1	192	1	12781	0		1	111359430
GO:0009250	glucan biosynthetic process	biological_process	0.016573	0.97305	2	192	13	12781	0		2	111356035|111359430
GO:0019637	organophosphate metabolic process	biological_process	0.016791	0.97305	12	192	399	12781	1	111363651	11	111357017|111360316|111348684|111360043|111352474|111360440|111355373|111348559|111355151|111355723|111348635
GO:0006720	isoprenoid metabolic process	biological_process	0.016865	0.97305	6	192	132	12781	1	111362732	5	111359481|111356771|111354384|111348590|111354379
GO:0008299	isoprenoid biosynthetic process	biological_process	0.016865	0.97305	6	192	132	12781	1	111362732	5	111354379|111354384|111348590|111356771|111359481
GO:0022904	respiratory electron transport chain	biological_process	0.018541	0.98454	3	192	38	12781	0		3	111348559|111352474|111360043
GO:0051273	beta-glucan metabolic process	biological_process	0.018576	0.98454	2	192	14	12781	0		2	111359430|111356035
GO:0008610	lipid biosynthetic process	biological_process	0.019656	1	10	192	306	12781	1	111362732	9	111355723|111354384|111348590|111356771|111350838|111359481|111357203|111354379|111358201
GO:0009116	nucleoside metabolic process	biological_process	0.025438	1	7	192	191	12781	0		7	111360043|111348684|111348635|111360440|111357017|111348559|111352474
GO:1901657	glycosyl compound metabolic process	biological_process	0.026785	1	7	192	193	12781	0		7	111352474|111360440|111357017|111348559|111348684|111348635|111360043
GO:0042873	aldonate transport	biological_process	0.028489	1	1	192	2	12781	0		1	111349669
GO:0009117	nucleotide metabolic process	biological_process	0.029332	1	8	192	244	12781	1	111363651	7	111348635|111360440|111348559|111352474|111360043|111348684|111357017
GO:0006839	mitochondrial transport	biological_process	0.02956	1	2	192	19	12781	0		2	111356035|111348730
GO:0006073	cellular glucan metabolic process	biological_process	0.030008	1	2	192	18	12781	0		2	111359430|111356035
GO:0044042	glucan metabolic process	biological_process	0.030008	1	2	192	18	12781	0		2	111359430|111356035
GO:0050852	T cell receptor signaling pathway	biological_process	0.031268	1	1	192	2	12781	0		1	111358125
GO:0042775	mitochondrial ATP synthesis coupled electron transport	biological_process	0.031386	1	2	192	19	12781	0		2	111352474|111348559
GO:0006753	nucleoside phosphate metabolic process	biological_process	0.032036	1	8	192	248	12781	1	111363651	7	111348635|111352474|111360440|111348559|111348684|111360043|111357017
GO:0044255	cellular lipid metabolic process	biological_process	0.034294	1	11	192	385	12781	1	111362732	10	111357203|111359481|111354379|111352208|111355151|111355723|111350838|111356771|111348590|111354384
GO:0003012	muscle system process	biological_process	0.044556	1	1	192	3	12781	0		1	111348362
GO:0006936	muscle contraction	biological_process	0.044556	1	1	192	3	12781	0		1	111348362
GO:0006937	regulation of muscle contraction	biological_process	0.044556	1	1	192	3	12781	0		1	111348362
GO:0006939	smooth muscle contraction	biological_process	0.044556	1	1	192	3	12781	0		1	111348362
GO:0006940	regulation of smooth muscle contraction	biological_process	0.044556	1	1	192	3	12781	0		1	111348362
GO:0090257	regulation of muscle system process	biological_process	0.044556	1	1	192	3	12781	0		1	111348362
GO:0015700	arsenite transport	biological_process	0.045182	1	1	192	3	12781	0		1	111361999
GO:0055114	oxidation-reduction process	biological_process	0.04596	1	25	192	1156	12781	3	111361107|111353897|111358892	22	111356741|111349343|111360043|111353597|111348684|111359481|111355726|111364950|111352208|111354379|111358206|111359981|111355373|111352474|111349292|111360150|111358204|111358201|111360574|111348559|111354947|111348590
GO:0001881	receptor recycling	biological_process	0.046268	1	1	192	3	12781	0		1	111359538
GO:0002429	immune response-activating cell surface receptor signaling pathway	biological_process	0.046621	1	1	192	3	12781	0		1	111358125
GO:0002757	immune response-activating signal transduction	biological_process	0.046621	1	1	192	3	12781	0		1	111358125
GO:0002768	immune response-regulating cell surface receptor signaling pathway	biological_process	0.046621	1	1	192	3	12781	0		1	111358125
GO:0050851	antigen receptor-mediated signaling pathway	biological_process	0.046621	1	1	192	3	12781	0		1	111358125
GO:0033692	cellular polysaccharide biosynthetic process	biological_process	0.049902	1	2	192	24	12781	0		2	111356035|111359430
GO:0019073	viral DNA genome packaging	biological_process	0.053583	1	1	192	4	12781	0		1	111352984
GO:1902590	multi-organism organelle organization	biological_process	0.053583	1	1	192	4	12781	0		1	111352984
GO:0022900	electron transport chain	biological_process	0.05394	1	3	192	58	12781	0		3	111348559|111352474|111360043
GO:0000724	double-strand break repair via homologous recombination	biological_process	0.053944	1	1	192	4	12781	0		1	111358174
GO:0002764	immune response-regulating signaling pathway	biological_process	0.057356	1	1	192	4	12781	0		1	111358125
GO:0006370	7-methylguanosine mRNA capping	biological_process	0.059055	1	1	192	4	12781	0		1	111352536
GO:0000271	polysaccharide biosynthetic process	biological_process	0.061386	1	2	192	27	12781	0		2	111356035|111359430
GO:0006955	immune response	biological_process	0.063655	1	3	192	62	12781	0		3	111358125|111364396|111360440
GO:0044765	single-organism transport	biological_process	0.067292	1	30	192	1523	12781	1	111362601	29	111359331|111350204|111348684|111348362|111348730|111359852|111353849|111357440|111355726|111357199|111357017|111356035|111351031|111348635|111351873|111356092|111354005|111360445|111358174|111364705|111362367|111349327|111354469|111363495|111349669|111361999|111356771|111357327|111360687
GO:0002115	store-operated calcium entry	biological_process	0.067314	1	1	192	5	12781	0		1	111360687
GO:0051924	regulation of calcium ion transport	biological_process	0.067314	1	1	192	5	12781	0		1	111360687
GO:2001256	regulation of store-operated calcium entry	biological_process	0.067314	1	1	192	5	12781	0		1	111360687
GO:0015985	energy coupled proton transport, down electrochemical gradient	biological_process	0.067811	1	3	192	63	12781	0		3	111357017|111348635|111348684
GO:0015986	ATP synthesis coupled proton transport	biological_process	0.067811	1	3	192	63	12781	0		3	111348635|111348684|111357017
GO:0044264	cellular polysaccharide metabolic process	biological_process	0.069311	1	2	192	29	12781	0		2	111356035|111359430
GO:0006811	ion transport	biological_process	0.072734	1	16	192	724	12781	0		16	111364705|111360687|111349669|111361999|111356771|111348684|111348362|111348730|111350204|111359331|111357017|111357199|111356035|111348635|111360445|111354005
GO:1902578	single-organism localization	biological_process	0.074654	1	30	192	1539	12781	1	111362601	29	111348684|111348362|111348730|111359852|111353849|111359331|111350204|111357440|111357199|111357017|111355726|111351031|111356035|111348635|111351873|111360445|111358174|111356092|111354005|111364705|111362367|111349327|111354469|111363495|111357327|111360687|111349669|111356771|111361999
GO:0019229	regulation of vasoconstriction	biological_process	0.07517	1	1	192	6	12781	1	111348890	0
GO:0042310	vasoconstriction	biological_process	0.07517	1	1	192	6	12781	1	111348890	0
GO:0006754	ATP biosynthetic process	biological_process	0.075415	1	3	192	66	12781	0		3	111348684|111348635|111357017
GO:0007007	inner mitochondrial membrane organization	biological_process	0.076195	1	1	192	5	12781	0		1	111357274
GO:0042407	cristae formation	biological_process	0.076195	1	1	192	5	12781	0		1	111357274
GO:0055086	nucleobase-containing small molecule metabolic process	biological_process	0.077191	1	8	192	297	12781	1	111363651	7	111348559|111360440|111352474|111348635|111357017|111360043|111348684
GO:0006721	terpenoid metabolic process	biological_process	0.077757	1	4	192	104	12781	0		4	111359481|111348590|111354384|111354379
GO:0016114	terpenoid biosynthetic process	biological_process	0.077757	1	4	192	104	12781	0		4	111359481|111354384|111348590|111354379
GO:0044711	single-organism biosynthetic process	biological_process	0.079142	1	17	192	773	12781	3	111363651|111360842|111362732	14	111358201|111357203|111348590|111354384|111356771|111350838|111355723|111357017|111354379|111359430|111348684|111359481|111356035|111348635
GO:0019072	viral genome packaging	biological_process	0.080653	1	1	192	6	12781	0		1	111352984
GO:0000725	recombinational repair	biological_process	0.083699	1	1	192	6	12781	0		1	111358174
GO:1901135	carbohydrate derivative metabolic process	biological_process	0.085741	1	12	192	514	12781	1	111363651	11	111357017|111355653|111348684|111350126|111360043|111352474|111355373|111348559|111360440|111348635|111355723
GO:0019722	calcium-mediated signaling	biological_process	0.087082	1	1	192	6	12781	0		1	111353733
GO:0019932	second-messenger-mediated signaling	biological_process	0.087082	1	1	192	6	12781	0		1	111353733
GO:0015721	bile acid and bile salt transport	biological_process	0.087268	1	1	192	6	12781	0		1	111356771
GO:0015850	organic hydroxy compound transport	biological_process	0.087268	1	1	192	6	12781	0		1	111356771
GO:0034637	cellular carbohydrate biosynthetic process	biological_process	0.087284	1	2	192	33	12781	0		2	111356035|111359430
GO:0015749	monosaccharide transport	biological_process	0.088534	1	1	192	6	12781	0		1	111349669
GO:0006323	DNA packaging	biological_process	0.091177	1	2	192	37	12781	0		2	111352984|111351647
GO:0008218	bioluminescence	biological_process	0.091353	1	1	192	6	12781	1	111361107	0
GO:0045333	cellular respiration	biological_process	0.093352	1	3	192	73	12781	0		3	111360043|111348559|111352474
GO:0000394	RNA splicing, via endonucleolytic cleavage and ligation	biological_process	0.095474	1	1	192	7	12781	0		1	111354469
GO:0006388	tRNA splicing, via endonucleolytic cleavage and ligation	biological_process	0.095474	1	1	192	7	12781	0		1	111354469
GO:0003013	circulatory system process	biological_process	0.096915	1	1	192	8	12781	1	111348890	0
GO:0003018	vascular process in circulatory system	biological_process	0.096915	1	1	192	8	12781	1	111348890	0
GO:0008015	blood circulation	biological_process	0.096915	1	1	192	8	12781	1	111348890	0
GO:0035150	regulation of tube size	biological_process	0.096915	1	1	192	8	12781	1	111348890	0
GO:0050880	regulation of blood vessel size	biological_process	0.096915	1	1	192	8	12781	1	111348890	0
GO:1903522	regulation of blood circulation	biological_process	0.096915	1	1	192	8	12781	1	111348890	0
GO:0016197	endosomal transport	biological_process	0.096982	1	1	192	7	12781	0		1	111358174
GO:0009152	purine ribonucleotide biosynthetic process	biological_process	0.099375	1	4	192	119	12781	1	111363651	3	111357017|111348684|111348635
GO:0030244	cellulose biosynthetic process	biological_process	0.10181	1	1	192	7	12781	0		1	111356035
GO:0009260	ribonucleotide biosynthetic process	biological_process	0.10185	1	4	192	120	12781	1	111363651	3	111357017|111348684|111348635
GO:0046390	ribose phosphate biosynthetic process	biological_process	0.10185	1	4	192	120	12781	1	111363651	3	111348635|111348684|111357017
GO:0006633	fatty acid biosynthetic process	biological_process	0.10252	1	2	192	36	12781	0		2	111350838|111357203
GO:0051239	regulation of multicellular organismal process	biological_process	0.10393	1	2	192	39	12781	1	111348890	1	111348362
GO:0009127	purine nucleoside monophosphate biosynthetic process	biological_process	0.10473	1	3	192	76	12781	0		3	111348635|111348684|111357017
GO:0009168	purine ribonucleoside monophosphate biosynthetic process	biological_process	0.10473	1	3	192	76	12781	0		3	111357017|111348635|111348684
GO:0015980	energy derivation by oxidation of organic compounds	biological_process	0.10487	1	3	192	77	12781	0		3	111348559|111352474|111360043
GO:1902600	hydrogen ion transmembrane transport	biological_process	0.10501	1	4	192	120	12781	0		4	111360445|111357017|111348684|111348635
GO:0009142	nucleoside triphosphate biosynthetic process	biological_process	0.10547	1	3	192	76	12781	0		3	111348684|111348635|111357017
GO:0009145	purine nucleoside triphosphate biosynthetic process	biological_process	0.10547	1	3	192	76	12781	0		3	111357017|111348635|111348684
GO:0009201	ribonucleoside triphosphate biosynthetic process	biological_process	0.10547	1	3	192	76	12781	0		3	111348635|111348684|111357017
GO:0009206	purine ribonucleoside triphosphate biosynthetic process	biological_process	0.10547	1	3	192	76	12781	0		3	111357017|111348684|111348635
GO:0009156	ribonucleoside monophosphate biosynthetic process	biological_process	0.10803	1	3	192	77	12781	0		3	111357017|111348684|111348635
GO:0002253	activation of immune response	biological_process	0.10936	1	1	192	8	12781	0		1	111358125
GO:0006164	purine nucleotide biosynthetic process	biological_process	0.11107	1	4	192	124	12781	1	111363651	3	111357017|111348635|111348684
GO:1901136	carbohydrate derivative catabolic process	biological_process	0.11134	1	2	192	38	12781	0		2	111355373|111355653
GO:0009124	nucleoside monophosphate biosynthetic process	biological_process	0.11138	1	3	192	78	12781	0		3	111357017|111348635|111348684
GO:0072330	monocarboxylic acid biosynthetic process	biological_process	0.11271	1	2	192	38	12781	0		2	111357203|111350838
GO:0042546	cell wall biogenesis	biological_process	0.11351	1	1	192	8	12781	0		1	111359430
GO:0005976	polysaccharide metabolic process	biological_process	0.11959	1	2	192	40	12781	0		2	111359430|111356035
GO:0002684	positive regulation of immune system process	biological_process	0.12348	1	1	192	9	12781	0		1	111358125
GO:0050778	positive regulation of immune response	biological_process	0.12348	1	1	192	9	12781	0		1	111358125
GO:0016051	carbohydrate biosynthetic process	biological_process	0.12458	1	3	192	82	12781	0		3	111355723|111356035|111359430
GO:0070838	divalent metal ion transport	biological_process	0.12576	1	3	192	84	12781	0		3	111360687|111350204|111359331
GO:0055085	transmembrane transport	biological_process	0.12661	1	15	192	731	12781	1	111362601	14	111354469|111348635|111363495|111357327|111360445|111356092|111348684|111353849|111362367|111359852|111349327|111357440|111357199|111357017
GO:0007006	mitochondrial membrane organization	biological_process	0.12951	1	1	192	9	12781	0		1	111357274
GO:0009617	response to bacterium	biological_process	0.13153	1	2	192	42	12781	2	Novel00512|111357548	0
GO:0042742	defense response to bacterium	biological_process	0.13153	1	2	192	42	12781	2	Novel00512|111357548	0
GO:0072522	purine-containing compound biosynthetic process	biological_process	0.13425	1	4	192	133	12781	1	111363651	3	111357017|111348684|111348635
GO:0002376	immune system process	biological_process	0.13652	1	3	192	86	12781	0		3	111358125|111364396|111360440
GO:0042451	purine nucleoside biosynthetic process	biological_process	0.13812	1	3	192	86	12781	0		3	111348635|111348684|111357017
GO:0046129	purine ribonucleoside biosynthetic process	biological_process	0.13812	1	3	192	86	12781	0		3	111357017|111348635|111348684
GO:0006818	hydrogen transport	biological_process	0.1391	1	4	192	133	12781	0		4	111360445|111357017|111348684|111348635
GO:0015992	proton transport	biological_process	0.1391	1	4	192	133	12781	0		4	111360445|111357017|111348635|111348684
GO:0072511	divalent inorganic cation transport	biological_process	0.14881	1	3	192	91	12781	0		3	111360687|111350204|111359331
GO:0006750	glutathione biosynthetic process	biological_process	0.15092	1	1	192	11	12781	0		1	111348002
GO:0019184	nonribosomal peptide biosynthetic process	biological_process	0.15092	1	1	192	11	12781	0		1	111348002
GO:0030243	cellulose metabolic process	biological_process	0.15412	1	1	192	11	12781	0		1	111356035
GO:0006091	generation of precursor metabolites and energy	biological_process	0.15556	1	4	192	141	12781	0		4	111360043|111348559|111360440|111352474
GO:0006796	phosphate-containing compound metabolic process	biological_process	0.16006	1	15	192	773	12781	2	111363651|111354958	13	111357017|111360316|111348684|111360043|111352474|111360440|111349669|111355373|111348559|111355151|111355723|111352536|111348635
GO:0090407	organophosphate biosynthetic process	biological_process	0.16029	1	6	192	245	12781	1	111363651	5	111348635|111360316|111348684|111355723|111357017
GO:0009372	quorum sensing	biological_process	0.16115	1	1	192	12	12781	1	111349289	0
GO:0048872	homeostasis of number of cells	biological_process	0.16115	1	1	192	12	12781	1	111349289	0
GO:0048874	homeostasis of number of cells in a free-living population	biological_process	0.16115	1	1	192	12	12781	1	111349289	0
GO:0009163	nucleoside biosynthetic process	biological_process	0.16315	1	3	192	93	12781	0		3	111357017|111348635|111348684
GO:0042455	ribonucleoside biosynthetic process	biological_process	0.16315	1	3	192	93	12781	0		3	111348684|111348635|111357017
GO:0016108	tetraterpenoid metabolic process	biological_process	0.16336	1	3	192	90	12781	0		3	111359481|111348590|111354379
GO:0016109	tetraterpenoid biosynthetic process	biological_process	0.16336	1	3	192	90	12781	0		3	111359481|111354379|111348590
GO:0016116	carotenoid metabolic process	biological_process	0.16336	1	3	192	90	12781	0		3	111359481|111348590|111354379
GO:0016117	carotenoid biosynthetic process	biological_process	0.16336	1	3	192	90	12781	0		3	111359481|111348590|111354379
GO:0006793	phosphorus metabolic process	biological_process	0.16746	1	15	192	779	12781	2	111363651|111354958	13	111357017|111360043|111348684|111360316|111348559|111355373|111349669|111360440|111352474|111348635|111352536|111355151|111355723
GO:0044710	single-organism metabolic process	biological_process	0.16822	1	45	192	2593	12781	7	111362732|111358892|111363651|111361107|111353897|111360842|111361908	38	111349343|111359481|111352208|111364950|111357017|111358206|111356035|111352536|111355373|111358174|111352474|111357203|111358204|111348395|111360269|111348590|111354384|111356771|111354947|111350838|111360043|111356741|111359430|111348684|111353597|111355726|111354379|111355151|111348635|111359981|111354005|111349292|111360150|111358201|111355723|111360440|111360574|111348559
GO:1901659	glycosyl compound biosynthetic process	biological_process	0.17082	1	3	192	95	12781	0		3	111357017|111348684|111348635
GO:0006027	glycosaminoglycan catabolic process	biological_process	0.17289	1	1	192	12	12781	0		1	111355653
GO:0009253	peptidoglycan catabolic process	biological_process	0.17289	1	1	192	12	12781	0		1	111355653
GO:0050776	regulation of immune response	biological_process	0.17859	1	1	192	14	12781	0		1	111358125
GO:0006072	glycerol-3-phosphate metabolic process	biological_process	0.18261	1	1	192	13	12781	0		1	111355373
GO:0046168	glycerol-3-phosphate catabolic process	biological_process	0.18261	1	1	192	13	12781	0		1	111355373
GO:0007167	enzyme linked receptor protein signaling pathway	biological_process	0.18544	1	1	192	15	12781	1	111354958	0
GO:0007169	transmembrane receptor protein tyrosine kinase signaling pathway	biological_process	0.18544	1	1	192	15	12781	1	111354958	0
GO:0009307	DNA restriction-modification system	biological_process	0.18647	1	1	192	15	12781	0		1	111353395
GO:0044355	clearance of foreign intracellular DNA	biological_process	0.18647	1	1	192	15	12781	0		1	111353395
GO:0009245	lipid A biosynthetic process	biological_process	0.18883	1	1	192	14	12781	0		1	111355723
GO:0046493	lipid A metabolic process	biological_process	0.18883	1	1	192	14	12781	0		1	111355723
GO:1901269	lipooligosaccharide metabolic process	biological_process	0.18883	1	1	192	14	12781	0		1	111355723
GO:1901271	lipooligosaccharide biosynthetic process	biological_process	0.18883	1	1	192	14	12781	0		1	111355723
GO:0030261	chromosome condensation	biological_process	0.19332	1	1	192	16	12781	0		1	111351647
GO:0052646	alditol phosphate metabolic process	biological_process	0.19526	1	1	192	14	12781	0		1	111355373
GO:0009165	nucleotide biosynthetic process	biological_process	0.19574	1	4	192	154	12781	1	111363651	3	111357017|111348684|111348635
GO:1901293	nucleoside phosphate biosynthetic process	biological_process	0.19574	1	4	192	154	12781	1	111363651	3	111357017|111348684|111348635
GO:0019087	transformation of host cell by virus	biological_process	0.19812	1	1	192	15	12781	0		1	111348002
GO:0010959	regulation of metal ion transport	biological_process	0.20426	1	1	192	15	12781	0		1	111360687
GO:0043269	regulation of ion transport	biological_process	0.20426	1	1	192	15	12781	0		1	111360687
GO:0043248	proteasome assembly	biological_process	0.20978	1	1	192	16	12781	1	111358616	0
GO:0006749	glutathione metabolic process	biological_process	0.21375	1	1	192	16	12781	0		1	111348002
GO:0071103	DNA conformation change	biological_process	0.21994	1	2	192	62	12781	0		2	111351647|111352984
GO:0006026	aminoglycan catabolic process	biological_process	0.22335	1	1	192	16	12781	0		1	111355653
GO:0006182	cGMP biosynthetic process	biological_process	0.2243	1	1	192	18	12781	1	111363651	0
GO:0046068	cGMP metabolic process	biological_process	0.2243	1	1	192	18	12781	1	111363651	0
GO:0015684	ferrous iron transport	biological_process	0.23252	1	2	192	60	12781	0		2	111350204|111359331
GO:0048869	cellular developmental process	biological_process	0.23842	1	4	192	165	12781	2	111364657|111349289	2	111357941|111348993
GO:0006816	calcium ion transport	biological_process	0.2388	1	1	192	21	12781	0		1	111360687
GO:0044262	cellular carbohydrate metabolic process	biological_process	0.24115	1	2	192	63	12781	0		2	111359430|111356035
GO:0002682	regulation of immune system process	biological_process	0.24974	1	1	192	20	12781	0		1	111358125
GO:0043112	receptor metabolic process	biological_process	0.25072	1	1	192	20	12781	0		1	111359538
GO:0006826	iron ion transport	biological_process	0.2593	1	2	192	65	12781	0		2	111350204|111359331
GO:0006302	double-strand break repair	biological_process	0.2596	1	1	192	20	12781	0		1	111358174
GO:0009452	7-methylguanosine RNA capping	biological_process	0.2684	1	1	192	20	12781	0		1	111352536
GO:0036260	RNA capping	biological_process	0.2684	1	1	192	20	12781	0		1	111352536
GO:0032787	monocarboxylic acid metabolic process	biological_process	0.27365	1	4	192	172	12781	0		4	111357203|111352208|111360440|111350838
GO:0098660	inorganic ion transmembrane transport	biological_process	0.27375	1	4	192	178	12781	0		4	111357017|111360445|111348635|111348684
GO:0098662	inorganic cation transmembrane transport	biological_process	0.27375	1	4	192	178	12781	0		4	111348635|111348684|111360445|111357017
GO:0071554	cell wall organization or biogenesis	biological_process	0.27391	1	1	192	22	12781	0		1	111359430
GO:0006465	signal peptide processing	biological_process	0.27407	1	1	192	21	12781	0		1	111360547
GO:0098655	cation transmembrane transport	biological_process	0.27623	1	4	192	179	12781	0		4	111348635|111348684|111360445|111357017
GO:0000270	peptidoglycan metabolic process	biological_process	0.27895	1	1	192	21	12781	0		1	111355653
GO:0098542	defense response to other organism	biological_process	0.27931	1	2	192	69	12781	2	111357548|Novel00512	0
GO:0006835	dicarboxylic acid transport	biological_process	0.2831	1	1	192	22	12781	0		1	111364705
GO:0032324	molybdopterin cofactor biosynthetic process	biological_process	0.28731	1	1	192	22	12781	0		1	111360316
GO:0043545	molybdopterin cofactor metabolic process	biological_process	0.28731	1	1	192	22	12781	0		1	111360316
GO:0090066	regulation of anatomical structure size	biological_process	0.28956	1	1	192	24	12781	1	111348890	0
GO:0052652	cyclic purine nucleotide metabolic process	biological_process	0.3066	1	1	192	26	12781	1	111363651	0
GO:0009057	macromolecule catabolic process	biological_process	0.30846	1	4	192	188	12781	1	111364657	3	111358818|111355653|111362831
GO:0006952	defense response	biological_process	0.311	1	3	192	133	12781	2	111357548|Novel00512	1	111353395
GO:0044699	single-organism process	biological_process	0.31809	1	83	192	5299	12781	14	111353897|111360842|111364657|111361908|111349289|111348890|111362732|111362601|111361107|Novel00258|111349203|111354958|111363651|111358892	69	111353597|111358695|111356741|111350204|111354379|111355726|111351873|111358125|111349292|111354005|111363495|111355723|111357941|111357327|111360574|111353733|111348362|111364950|111352536|111352474|111358174|111355373|111356092|111357203|111360269|111348395|111354947|111349669|111359852|111348684|111359430|111348993|111360043|111357199|111357440|111348635|111359981|111362831|111355151|111362367…
GO:0044767	single-organism developmental process	biological_process	0.31968	1	6	192	312	12781	2	111349289|111364657	4	111348993|111357941|111358818|111362831
GO:0030154	cell differentiation	biological_process	0.32	1	3	192	132	12781	1	111364657	2	111357941|111348993
GO:0006096	glycolytic process	biological_process	0.32978	1	1	192	26	12781	0		1	111360440
GO:0006757	ATP generation from ADP	biological_process	0.32978	1	1	192	26	12781	0		1	111360440
GO:0009135	purine nucleoside diphosphate metabolic process	biological_process	0.32978	1	1	192	26	12781	0		1	111360440
GO:0009179	purine ribonucleoside diphosphate metabolic process	biological_process	0.32978	1	1	192	26	12781	0		1	111360440
GO:0009185	ribonucleoside diphosphate metabolic process	biological_process	0.32978	1	1	192	26	12781	0		1	111360440
GO:0046031	ADP metabolic process	biological_process	0.32978	1	1	192	26	12781	0		1	111360440
GO:0051189	prosthetic group metabolic process	biological_process	0.33	1	1	192	26	12781	0		1	111360316
GO:0001539	cilium or flagellum-dependent cell motility	biological_process	0.33137	1	1	192	26	12781	0		1	111348684
GO:0071973	bacterial-type flagellum-dependent cell motility	biological_process	0.33137	1	1	192	26	12781	0		1	111348684
GO:0097588	archaeal or bacterial-type flagellum-dependent cell motility	biological_process	0.33137	1	1	192	26	12781	0		1	111348684
GO:0006631	fatty acid metabolic process	biological_process	0.33332	1	3	192	132	12781	0		3	111357203|111350838|111352208
GO:0015698	inorganic anion transport	biological_process	0.33534	1	1	192	28	12781	0		1	111361999
GO:0046434	organophosphate catabolic process	biological_process	0.33652	1	1	192	28	12781	0		1	111355373
GO:0007166	cell surface receptor signaling pathway	biological_process	0.34389	1	2	192	84	12781	1	111354958	1	111358125
GO:0016310	phosphorylation	biological_process	0.34606	1	7	192	398	12781	2	111354958|111363651	5	111360043|111348559|111349669|111360440|111352474
GO:0051049	regulation of transport	biological_process	0.34666	1	1	192	28	12781	0		1	111360687
GO:0006090	pyruvate metabolic process	biological_process	0.3509	1	1	192	28	12781	0		1	111360440
GO:0006810	transport	biological_process	0.35228	1	32	192	1997	12781	1	111362601	31	111357440|111357199|111355726|Novel00638|111350204|111348684|111359852|111354005|111351873|111348635|111349327|111362367|111357327|111360687|111354469|111363495|111357017|111359331|111348362|111348730|111353849|111356092|111358174|111360445|111356035|111351031|111364705|111349669|111361999|111356771|111353854
GO:0044265	cellular macromolecule catabolic process	biological_process	0.35302	1	3	192	141	12781	1	111364657	2	111362831|111358818
GO:0009306	protein secretion	biological_process	0.3548	1	1	192	29	12781	0		1	111355726
GO:0032502	developmental process	biological_process	0.35488	1	6	192	326	12781	2	111364657|111349289	4	111358818|111348993|111357941|111362831
GO:0003008	system process	biological_process	0.36276	1	3	192	138	12781	1	111348890	2	111352474|111348362
GO:0051234	establishment of localization	biological_process	0.36366	1	32	192	2007	12781	1	111362601	31	111360687|111357327|111363495|111354469|111349327|111362367|111354005|111351873|111348635|111355726|111357199|111357440|Novel00638|111350204|111359852|111348684|111356771|111361999|111349669|111353854|111364705|111356092|111360445|111358174|111356035|111351031|111357017|111359331|111348730|111353849|111348362
GO:0048584	positive regulation of response to stimulus	biological_process	0.36952	1	1	192	31	12781	0		1	111358125
GO:0034220	ion transmembrane transport	biological_process	0.37122	1	4	192	207	12781	0		4	111357017|111360445|111348635|111348684
GO:0009190	cyclic nucleotide biosynthetic process	biological_process	0.37372	1	1	192	33	12781	1	111363651	0
GO:1901575	organic substance catabolic process	biological_process	0.37532	1	6	192	333	12781	1	111364657	5	111362831|111355653|111358818|111355373|111360440
GO:0009236	cobalamin biosynthetic process	biological_process	0.38173	1	1	192	31	12781	1	111360842	0
GO:0006402	mRNA catabolic process	biological_process	0.38711	1	1	192	33	12781	1	111364657	0
GO:0045893	positive regulation of transcription, DNA-templated	biological_process	0.38711	1	1	192	34	12781	0		1	111359430
GO:0045935	positive regulation of nucleobase-containing compound metabolic process	biological_process	0.38711	1	1	192	34	12781	0		1	111359430
GO:0051254	positive regulation of RNA metabolic process	biological_process	0.38711	1	1	192	34	12781	0		1	111359430
GO:1902680	positive regulation of RNA biosynthetic process	biological_process	0.38711	1	1	192	34	12781	0		1	111359430
GO:1903508	positive regulation of nucleic acid-templated transcription	biological_process	0.38711	1	1	192	34	12781	0		1	111359430
GO:0030203	glycosaminoglycan metabolic process	biological_process	0.38749	1	1	192	32	12781	0		1	111355653
GO:0046148	pigment biosynthetic process	biological_process	0.38777	1	3	192	145	12781	0		3	111354379|111348590|111359481
GO:0006511	ubiquitin-dependent protein catabolic process	biological_process	0.38796	1	2	192	89	12781	0		2	111362831|111358818
GO:1901137	carbohydrate derivative biosynthetic process	biological_process	0.39057	1	5	192	275	12781	1	111363651	4	111355723|111348684|111348635|111357017
GO:0044033	multi-organism metabolic process	biological_process	0.39149	1	1	192	35	12781	0		1	111352984
GO:0009235	cobalamin metabolic process	biological_process	0.39155	1	1	192	32	12781	1	111360842	0
GO:0002064	epithelial cell development	biological_process	0.39344	1	2	192	88	12781	1	111364657	1	111348993
GO:0002065	columnar/cuboidal epithelial cell differentiation	biological_process	0.39344	1	2	192	88	12781	1	111364657	1	111348993
GO:0002066	columnar/cuboidal epithelial cell development	biological_process	0.39344	1	2	192	88	12781	1	111364657	1	111348993
GO:0007292	female gamete generation	biological_process	0.39344	1	2	192	88	12781	1	111364657	1	111348993
GO:0007304	chorion-containing eggshell formation	biological_process	0.39344	1	2	192	88	12781	1	111364657	1	111348993
GO:0030703	eggshell formation	biological_process	0.39344	1	2	192	88	12781	1	111364657	1	111348993
GO:0030707	ovarian follicle cell development	biological_process	0.39344	1	2	192	88	12781	1	111364657	1	111348993
GO:0048477	oogenesis	biological_process	0.39344	1	2	192	88	12781	1	111364657	1	111348993
GO:0019941	modification-dependent protein catabolic process	biological_process	0.39346	1	2	192	90	12781	0		2	111362831|111358818
GO:0043632	modification-dependent macromolecule catabolic process	biological_process	0.39346	1	2	192	90	12781	0		2	111362831|111358818
GO:0006401	RNA catabolic process	biological_process	0.39477	1	1	192	34	12781	1	111364657	0
GO:0009187	cyclic nucleotide metabolic process	biological_process	0.39505	1	1	192	36	12781	1	111363651	0
GO:0009891	positive regulation of biosynthetic process	biological_process	0.39673	1	1	192	35	12781	0		1	111359430
GO:0010557	positive regulation of macromolecule biosynthetic process	biological_process	0.39673	1	1	192	35	12781	0		1	111359430
GO:0031328	positive regulation of cellular biosynthetic process	biological_process	0.39673	1	1	192	35	12781	0		1	111359430
GO:0051173	positive regulation of nitrogen compound metabolic process	biological_process	0.39673	1	1	192	35	12781	0		1	111359430
GO:0019068	virion assembly	biological_process	0.39701	1	1	192	35	12781	0		1	111352984
GO:0044272	sulfur compound biosynthetic process	biological_process	0.39728	1	1	192	34	12781	0		1	111348002
GO:0030855	epithelial cell differentiation	biological_process	0.39821	1	2	192	89	12781	1	111364657	1	111348993
GO:0010628	positive regulation of gene expression	biological_process	0.40512	1	1	192	36	12781	0		1	111359430
GO:1902582	single-organism intracellular transport	biological_process	0.40858	1	5	192	283	12781	0		5	111358174|111356035|111351031|111351873|111348730
GO:0007281	germ cell development	biological_process	0.4093	1	2	192	91	12781	1	111364657	1	111348993
GO:0060429	epithelium development	biological_process	0.4222	1	2	192	94	12781	1	111364657	1	111348993
GO:0044724	single-organism carbohydrate catabolic process	biological_process	0.42562	1	1	192	36	12781	0		1	111360440
GO:0006165	nucleoside diphosphate phosphorylation	biological_process	0.42672	1	1	192	36	12781	0		1	111360440
GO:0046939	nucleotide phosphorylation	biological_process	0.42672	1	1	192	36	12781	0		1	111360440
GO:0006022	aminoglycan metabolic process	biological_process	0.42821	1	2	192	97	12781	0		2	111355653|111350126
GO:0000041	transition metal ion transport	biological_process	0.42867	1	2	192	96	12781	0		2	111359331|111350204
GO:0006812	cation transport	biological_process	0.43028	1	9	192	544	12781	0		9	111357017|111348362|111348684|111350204|111359331|111360445|111360687|111354005|111348635
GO:0009312	oligosaccharide biosynthetic process	biological_process	0.43089	1	1	192	37	12781	0		1	111355723
GO:0043207	response to external biotic stimulus	biological_process	0.43242	1	2	192	98	12781	2	Novel00512|111357548	0
GO:0051707	response to other organism	biological_process	0.43242	1	2	192	98	12781	2	Novel00512|111357548	0
GO:0051179	localization	biological_process	0.43566	1	32	192	2070	12781	1	111362601	31	111349327|111362367|111360687|111357327|111363495|111354469|111357199|111355726|111357440|Novel00638|111350204|111359852|111348684|111354005|111351873|111348635|111364705|111361999|111356771|111349669|111353854|111357017|111359331|111353849|111348730|111348362|111356092|111360445|111358174|111356035|111351031
GO:0022412	cellular process involved in reproduction in multicellular organism	biological_process	0.44005	1	2	192	97	12781	1	111364657	1	111348993
GO:0009653	anatomical structure morphogenesis	biological_process	0.4431	1	3	192	161	12781	2	111364657|111349289	1	111348993
GO:0019048	modulation by virus of host morphology or physiology	biological_process	0.44425	1	1	192	40	12781	0		1	111348002
GO:0051186	cofactor metabolic process	biological_process	0.45009	1	4	192	223	12781	1	111360842	3	111360316|111360440|111355726
GO:0044257	cellular protein catabolic process	biological_process	0.45171	1	2	192	101	12781	0		2	111362831|111358818
GO:0051603	proteolysis involved in cellular protein catabolic process	biological_process	0.45171	1	2	192	101	12781	0		2	111362831|111358818
GO:0048468	cell development	biological_process	0.45404	1	2	192	100	12781	1	111364657	1	111348993
GO:0042440	pigment metabolic process	biological_process	0.45792	1	3	192	162	12781	0		3	111359481|111354379|111348590
GO:0003006	developmental process involved in reproduction	biological_process	0.45936	1	2	192	101	12781	1	111364657	1	111348993
GO:0009132	nucleoside diphosphate metabolic process	biological_process	0.46228	1	1	192	40	12781	0		1	111360440
GO:0032879	regulation of localization	biological_process	0.46932	1	1	192	42	12781	0		1	111360687
GO:0019362	pyridine nucleotide metabolic process	biological_process	0.47628	1	1	192	42	12781	0		1	111360440
GO:0046496	nicotinamide nucleotide metabolic process	biological_process	0.47628	1	1	192	42	12781	0		1	111360440
GO:0044723	single-organism carbohydrate metabolic process	biological_process	0.47682	1	4	192	236	12781	0		4	111360440|111359430|111356035|111355723
GO:0009607	response to biotic stimulus	biological_process	0.48151	1	2	192	108	12781	2	111357548|Novel00512	0
GO:0009888	tissue development	biological_process	0.48534	1	2	192	107	12781	1	111364657	1	111348993
GO:0006304	DNA modification	biological_process	0.48692	1	1	192	45	12781	0		1	111353395
GO:0007276	gamete generation	biological_process	0.48758	1	2	192	108	12781	1	111364657	1	111348993
GO:0030163	protein catabolic process	biological_process	0.49153	1	2	192	109	12781	0		2	111358818|111362831
GO:0033014	tetrapyrrole biosynthetic process	biological_process	0.49182	1	2	192	107	12781	1	111360842	1	111355726
GO:0051188	cofactor biosynthetic process	biological_process	0.49246	1	3	192	171	12781	1	111360842	2	111355726|111360316
GO:0006644	phospholipid metabolic process	biological_process	0.49273	1	2	192	111	12781	0		2	111355723|111355151
GO:0009311	oligosaccharide metabolic process	biological_process	0.49342	1	1	192	45	12781	0		1	111355723
GO:0016052	carbohydrate catabolic process	biological_process	0.49696	1	1	192	45	12781	0		1	111360440
GO:0048646	anatomical structure formation involved in morphogenesis	biological_process	0.49939	1	2	192	109	12781	1	111364657	1	111348993
GO:0048609	multicellular organismal reproductive process	biological_process	0.50481	1	2	192	112	12781	1	111364657	1	111348993
GO:0009247	glycolipid biosynthetic process	biological_process	0.50597	1	1	192	47	12781	0		1	111355723
GO:0046467	membrane lipid biosynthetic process	biological_process	0.50597	1	1	192	47	12781	0		1	111355723
GO:0019079	viral genome replication	biological_process	0.50954	1	1	192	47	12781	0		1	111355151
GO:0006367	transcription initiation from RNA polymerase II promoter	biological_process	0.51555	1	1	192	48	12781	1	111353850	0
GO:0006733	oxidoreduction coenzyme metabolic process	biological_process	0.51659	1	1	192	47	12781	0		1	111360440
GO:0006606	protein import into nucleus	biological_process	0.52196	1	1	192	48	12781	0		1	111351031
GO:0034504	protein localization to nucleus	biological_process	0.52196	1	1	192	48	12781	0		1	111351031
GO:0044744	protein targeting to nucleus	biological_process	0.52196	1	1	192	48	12781	0		1	111351031
GO:0051170	nuclear import	biological_process	0.52196	1	1	192	48	12781	0		1	111351031
GO:1902593	single-organism nuclear import	biological_process	0.52196	1	1	192	48	12781	0		1	111351031
GO:0072524	pyridine-containing compound metabolic process	biological_process	0.52426	1	1	192	48	12781	0		1	111360440
GO:0016567	protein ubiquitination	biological_process	0.52647	1	1	192	49	12781	0		1	111357203
GO:0044702	single organism reproductive process	biological_process	0.52907	1	2	192	117	12781	1	111364657	1	111348993
GO:0010604	positive regulation of macromolecule metabolic process	biological_process	0.52989	1	1	192	51	12781	0		1	111359430
GO:0032504	multicellular organism reproduction	biological_process	0.53245	1	2	192	118	12781	1	111364657	1	111348993
GO:0008380	RNA splicing	biological_process	0.53336	1	1	192	51	12781	0		1	111354469
GO:0006576	cellular biogenic amine metabolic process	biological_process	0.53889	1	1	192	51	12781	0		1	111354469
GO:0044106	cellular amine metabolic process	biological_process	0.53889	1	1	192	51	12781	0		1	111354469
GO:0032446	protein modification by small protein conjugation	biological_process	0.53981	1	1	192	51	12781	0		1	111357203
GO:0042592	homeostatic process	biological_process	0.54742	1	2	192	121	12781	1	111349289	1	111356741
GO:0044003	modification by symbiont of host morphology or physiology	biological_process	0.55039	1	1	192	54	12781	0		1	111348002
GO:0051817	modification of morphology or physiology of other organism involved in symbiotic interaction	biological_process	0.55039	1	1	192	54	12781	0		1	111348002
GO:0034655	nucleobase-containing compound catabolic process	biological_process	0.55198	1	1	192	55	12781	1	111364657	0
GO:0006352	DNA-templated transcription, initiation	biological_process	0.55613	1	2	192	124	12781	2	111349938|111353850	0
GO:0035821	modification of morphology or physiology of other organism	biological_process	0.55735	1	1	192	55	12781	0		1	111348002
GO:0009308	amine metabolic process	biological_process	0.55778	1	1	192	54	12781	0		1	111354469
GO:0019953	sexual reproduction	biological_process	0.5585	1	2	192	124	12781	1	111364657	1	111348993
GO:0044703	multi-organism reproductive process	biological_process	0.56262	1	2	192	125	12781	1	111364657	1	111348993
GO:0015672	monovalent inorganic cation transport	biological_process	0.56487	1	5	192	331	12781	0		5	111348362|111348684|111348635|111357017|111360445
GO:0006470	protein dephosphorylation	biological_process	0.56655	1	1	192	57	12781	0		1	111352536
GO:0005975	carbohydrate metabolic process	biological_process	0.57144	1	8	192	538	12781	1	111349289	7	111356035|111355723|111360440|111355373|111362524|111359430|111348245
GO:0009110	vitamin biosynthetic process	biological_process	0.57276	1	1	192	55	12781	1	111360842	0
GO:0042364	water-soluble vitamin biosynthetic process	biological_process	0.57276	1	1	192	55	12781	1	111360842	0
GO:0016485	protein processing	biological_process	0.57448	1	1	192	57	12781	0		1	111360547
GO:0051604	protein maturation	biological_process	0.57448	1	1	192	57	12781	0		1	111360547
GO:0033013	tetrapyrrole metabolic process	biological_process	0.577	1	2	192	125	12781	1	111360842	1	111355726
GO:0007264	small GTPase mediated signal transduction	biological_process	0.57864	1	3	192	206	12781	0		3	111365036|111358695|111350204
GO:0048856	anatomical structure development	biological_process	0.57891	1	3	192	199	12781	2	111364657|111349289	1	111348993
GO:0006766	vitamin metabolic process	biological_process	0.57956	1	1	192	56	12781	1	111360842	0
GO:0006767	water-soluble vitamin metabolic process	biological_process	0.57956	1	1	192	56	12781	1	111360842	0
GO:0045454	cell redox homeostasis	biological_process	0.58214	1	1	192	56	12781	0		1	111356741
GO:0015988	energy coupled proton transmembrane transport, against electrochemical gradient	biological_process	0.58348	1	1	192	58	12781	0		1	111360445
GO:0015991	ATP hydrolysis coupled proton transport	biological_process	0.58348	1	1	192	58	12781	0		1	111360445
GO:0042398	cellular modified amino acid biosynthetic process	biological_process	0.58634	1	1	192	57	12781	0		1	111348002
GO:0032940	secretion by cell	biological_process	0.59164	1	1	192	60	12781	0		1	111355726
GO:0046903	secretion	biological_process	0.59164	1	1	192	60	12781	0		1	111355726
GO:0006913	nucleocytoplasmic transport	biological_process	0.59173	1	1	192	59	12781	0		1	111351031
GO:1901565	organonitrogen compound catabolic process	biological_process	0.59185	1	1	192	59	12781	0		1	111355653
GO:0044281	small molecule metabolic process	biological_process	0.59264	1	12	192	821	12781	2	111360842|111363651	10	111360440|111348559|111350838|111352474|111348635|111352208|111357017|111360043|111348684|111357203
GO:0007155	cell adhesion	biological_process	0.59417	1	2	192	139	12781	1	111352614	1	111354873
GO:0051169	nuclear transport	biological_process	0.59823	1	1	192	60	12781	0		1	111351031
GO:0022414	reproductive process	biological_process	0.60369	1	2	192	135	12781	1	111364657	1	111348993
GO:0032501	multicellular organismal process	biological_process	0.60379	1	7	192	488	12781	2	111364657|111348890	5	111358818|111348993|111348362|111362831|111352474
GO:0000902	cell morphogenesis	biological_process	0.61157	1	1	192	61	12781	1	111349289	0
GO:0032989	cellular component morphogenesis	biological_process	0.61157	1	1	192	61	12781	1	111349289	0
GO:0006732	coenzyme metabolic process	biological_process	0.61317	1	2	192	134	12781	0		2	111360316|111360440
GO:0065008	regulation of biological quality	biological_process	0.61539	1	4	192	285	12781	2	111349289|111348890	2	111356741|111348002
GO:0016311	dephosphorylation	biological_process	0.61703	1	1	192	66	12781	0		1	111352536
GO:0006869	lipid transport	biological_process	0.61961	1	1	192	66	12781	0		1	111356771
GO:0008643	carbohydrate transport	biological_process	0.62051	1	1	192	62	12781	0		1	111349669
GO:0006790	sulfur compound metabolic process	biological_process	0.62054	1	1	192	64	12781	0		1	111348002
GO:0006030	chitin metabolic process	biological_process	0.62367	1	1	192	65	12781	0		1	111350126
GO:1901071	glucosamine-containing compound metabolic process	biological_process	0.62367	1	1	192	65	12781	0		1	111350126
GO:0016071	mRNA metabolic process	biological_process	0.62374	1	2	192	143	12781	1	111364657	1	111352536
GO:0008654	phospholipid biosynthetic process	biological_process	0.62805	1	1	192	66	12781	0		1	111355723
GO:0022610	biological adhesion	biological_process	0.63483	1	2	192	149	12781	1	111352614	1	111354873
GO:0006575	cellular modified amino acid metabolic process	biological_process	0.63978	1	1	192	66	12781	0		1	111348002
GO:0007059	chromosome segregation	biological_process	0.64743	1	1	192	70	12781	0		1	111351647
GO:0006694	steroid biosynthetic process	biological_process	0.64928	1	1	192	66	12781	0		1	111358201
GO:0007005	mitochondrion organization	biological_process	0.64945	1	1	192	69	12781	0		1	111357274
GO:1901564	organonitrogen compound metabolic process	biological_process	0.65015	1	17	192	1204	12781	2	111363651|111360842	15	111348002|111354469|111348559|111360440|111360316|111350126|111360547|111348635|111352474|111353842|111355653|111348684|111360043|111355726|111357017
GO:0006779	porphyrin-containing compound biosynthetic process	biological_process	0.65242	1	1	192	68	12781	0		1	111355726
GO:0010876	lipid localization	biological_process	0.65424	1	1	192	72	12781	0		1	111356771
GO:0051649	establishment of localization in cell	biological_process	0.65533	1	7	192	522	12781	0		7	111356035|111351031|111359852|111348730|111351873|111355726|111358174
GO:0017038	protein import	biological_process	0.65757	1	1	192	70	12781	0		1	111351031
GO:0006664	glycolipid metabolic process	biological_process	0.65982	1	1	192	71	12781	0		1	111355723
GO:0044283	small molecule biosynthetic process	biological_process	0.66131	1	3	192	222	12781	1	111360842	2	111350838|111357203
GO:0046488	phosphatidylinositol metabolic process	biological_process	0.66153	1	1	192	72	12781	0		1	111355151
GO:0008202	steroid metabolic process	biological_process	0.66327	1	1	192	69	12781	0		1	111358201
GO:0008033	tRNA processing	biological_process	0.6642	1	3	192	225	12781	0		3	111359481|111354469|111354379
GO:0009056	catabolic process	biological_process	0.67072	1	6	192	453	12781	1	111364657	5	111355653|111362831|111358818|111360440|111355373
GO:0006040	amino sugar metabolic process	biological_process	0.67359	1	1	192	74	12781	0		1	111350126
GO:0070647	protein modification by small protein conjugation or removal	biological_process	0.68305	1	1	192	78	12781	0		1	111357203
GO:0046700	heterocycle catabolic process	biological_process	0.68367	1	1	192	77	12781	1	111364657	0
GO:0006650	glycerophospholipid metabolic process	biological_process	0.68686	1	1	192	77	12781	0		1	111355151
GO:0046486	glycerolipid metabolic process	biological_process	0.68686	1	1	192	77	12781	0		1	111355151
GO:0044270	cellular nitrogen compound catabolic process	biological_process	0.68796	1	1	192	78	12781	1	111364657	0
GO:0046907	intracellular transport	biological_process	0.68924	1	6	192	466	12781	0		6	111351031|111356035|111348730|111359852|111351873|111358174
GO:1903509	liposaccharide metabolic process	biological_process	0.69279	1	1	192	78	12781	0		1	111355723
GO:0009405	pathogenesis	biological_process	0.69376	1	2	192	164	12781	0		2	111348002|111358184
GO:0051276	chromosome organization	biological_process	0.70068	1	2	192	168	12781	0		2	111352984|111351647
GO:0051641	cellular localization	biological_process	0.70161	1	7	192	547	12781	0		7	111358174|111355726|111356035|111351031|111351873|111348730|111359852
GO:0009605	response to external stimulus	biological_process	0.70266	1	2	192	161	12781	2	Novel00512|111357548	0
GO:1901361	organic cyclic compound catabolic process	biological_process	0.71001	1	1	192	83	12781	1	111364657	0
GO:0035556	intracellular signal transduction	biological_process	0.71034	1	6	192	482	12781	2	111363651|Novel00258	4	111350204|111358695|111365036|111353733
GO:0019439	aromatic compound catabolic process	biological_process	0.71251	1	1	192	84	12781	1	111364657	0
GO:0016053	organic acid biosynthetic process	biological_process	0.71612	1	2	192	164	12781	0		2	111350838|111357203
GO:0046394	carboxylic acid biosynthetic process	biological_process	0.71612	1	2	192	164	12781	0		2	111357203|111350838
GO:0019725	cellular homeostasis	biological_process	0.71718	1	1	192	82	12781	0		1	111356741
GO:0006643	membrane lipid metabolic process	biological_process	0.71807	1	1	192	83	12781	0		1	111355723
GO:0007608	sensory perception of smell	biological_process	0.7202	1	1	192	80	12781	0		1	111352474
GO:0048518	positive regulation of biological process	biological_process	0.7266	1	2	192	171	12781	0		2	111358125|111359430
GO:0019058	viral life cycle	biological_process	0.72662	1	2	192	176	12781	0		2	111352984|111355151
GO:0006778	porphyrin-containing compound metabolic process	biological_process	0.73455	1	1	192	85	12781	0		1	111355726
GO:0048870	cell motility	biological_process	0.73725	1	1	192	87	12781	0		1	111348684
GO:0051674	localization of cell	biological_process	0.73725	1	1	192	87	12781	0		1	111348684
GO:0044764	multi-organism cellular process	biological_process	0.73965	1	4	192	345	12781	1	111349289	3	111352984|111348002|111355151
GO:0031325	positive regulation of cellular metabolic process	biological_process	0.74935	1	1	192	92	12781	0		1	111359430
GO:0015979	photosynthesis	biological_process	0.75309	1	1	192	96	12781	0		1	111348002
GO:0051704	multi-organism process	biological_process	0.76268	1	9	192	740	12781	4	111357548|111349289|111364657|Novel00512	5	111352984|111358184|111348002|111355151|111348993
GO:0006396	RNA processing	biological_process	0.77235	1	5	192	427	12781	0		5	111354379|111363366|111354469|111359481|111352536
GO:0044707	single-multicellular organism process	biological_process	0.77899	1	5	192	427	12781	1	111348890	4	111352474|111362831|111348362|111358818
GO:0034470	ncRNA processing	biological_process	0.78113	1	3	192	271	12781	0		3	111354379|111359481|111354469
GO:0023051	regulation of signaling	biological_process	0.78397	1	1	192	109	12781	0		1	111359538
GO:0071702	organic substance transport	biological_process	0.78515	1	8	192	672	12781	0		8	111359852|111348730|111364705|111355726|111351031|111356035|111356771|111349669
GO:0009893	positive regulation of metabolic process	biological_process	0.78808	1	1	192	103	12781	0		1	111359430
GO:0016032	viral process	biological_process	0.78939	1	3	192	289	12781	0		3	111348002|111355151|111352984
GO:0006397	mRNA processing	biological_process	0.79608	1	1	192	107	12781	0		1	111352536
GO:0051701	interaction with host	biological_process	0.80461	1	1	192	110	12781	0		1	111348002
GO:0007275	multicellular organismal development	biological_process	0.80548	1	2	192	201	12781	0		2	111358818|111362831
GO:0048583	regulation of response to stimulus	biological_process	0.81076	1	1	192	119	12781	0		1	111358125
GO:0006508	proteolysis	biological_process	0.81613	1	11	192	903	12781	1	111354958	10	111356621|111362663|111354734|111360547|111348949|111359021|111352984|111358818|111348002|111362831
GO:0006399	tRNA metabolic process	biological_process	0.8263	1	3	192	294	12781	0		3	111354469|111359481|111354379
GO:0006468	protein phosphorylation	biological_process	0.82784	1	3	192	315	12781	2	111354958|111363651	1	111349669
GO:0000003	reproduction	biological_process	0.83338	1	2	192	214	12781	1	111364657	1	111348993
GO:0048193	Golgi vesicle transport	biological_process	0.83392	1	1	192	120	12781	0		1	111351873
GO:0044763	single-organism cellular process	biological_process	0.83599	1	52	192	3868	12781	9	Novel00258|111364657|111354958|111349289|111349203|111360842|111363651|111362601|111362732	43	111349327|111362367|111360440|111348559|111353733|111357327|111357941|111354469|111355723|111363495|111357440|111355726|111357199|111354379|111360043|111350204|111356741|111358695|111359430|111348993|111348684|111359852|111358125|111355151|111348635|111357274|111357203|111365036|111354384|111348590|111356771|111350838|111352208|111357017|111351647|111359481|111353849|111356092|111352474|111358174…
GO:0072594	establishment of protein localization to organelle	biological_process	0.84239	1	1	192	123	12781	0		1	111351031
GO:0019752	carboxylic acid metabolic process	biological_process	0.85002	1	5	192	470	12781	0		5	111357203|111360440|111352208|111352474|111350838
GO:0044802	single-organism membrane organization	biological_process	0.85178	1	1	192	126	12781	0		1	111357274
GO:1901362	organic cyclic compound biosynthetic process	biological_process	0.85233	1	20	192	1634	12781	7	111363651|111352604|111349938|111353850|111361107|111358616|111360842	13	111358201|111360316|111350126|111358199|111354379|111355726|111357017|111348684|111359481|111359430|111360445|111348635|111351031
GO:0018130	heterocycle biosynthetic process	biological_process	0.853	1	19	192	1565	12781	7	111363651|111352604|111349938|111353850|111361107|111358616|111360842	12	111360316|111350126|111358199|111354379|111355726|111357017|111348684|111359481|111359430|111360445|111348635|111351031
GO:0007606	sensory perception of chemical stimulus	biological_process	0.8637	1	1	192	125	12781	0		1	111352474
GO:0008152	metabolic process	biological_process	0.86487	1	94	192	6721	12781	15	111349938|111363651|111358892|111354958|111361107|111358616|111362732|111353850|111348890|111352604|111349289|111364657|111361908|111360842|111353897	79	111350838|111348590|111354384|111356771|111348245|111358204|111360316|111359021|111350126|111360445|111353842|111351031|111356035|111358818|111357910|111358206|111352208|111356621|111357017|111359481|111349343|111360440|111348559|111354469|111362570|111349327|111358201|111350313|111360150|111359296|111359004|111352984|111355151|111364510|111348635|111357547|111362831|111359981|111363366|111353246…
GO:0006928	movement of cell or subcellular component	biological_process	0.86512	1	1	192	139	12781	0		1	111348684
GO:0043436	oxoacid metabolic process	biological_process	0.86701	1	5	192	484	12781	0		5	111357203|111352208|111360440|111350838|111352474
GO:0007600	sensory perception	biological_process	0.86787	1	1	192	127	12781	0		1	111352474
GO:0050877	neurological system process	biological_process	0.86787	1	1	192	127	12781	0		1	111352474
GO:0034654	nucleobase-containing compound biosynthetic process	biological_process	0.86833	1	16	192	1370	12781	6	111352604|111349938|111363651|111358616|111361107|111353850	10	111358199|111350126|111360445|111348635|111351031|111357017|111354379|111359430|111348684|111359481
GO:0006082	organic acid metabolic process	biological_process	0.86897	1	5	192	486	12781	0		5	111352474|111350838|111360440|111352208|111357203
GO:0033365	protein localization to organelle	biological_process	0.87571	1	1	192	139	12781	0		1	111351031
GO:0040011	locomotion	biological_process	0.88115	1	1	192	140	12781	0		1	111348684
GO:0019438	aromatic compound biosynthetic process	biological_process	0.8849	1	18	192	1538	12781	7	111360842|111358616|111353850|111361107|111349938|111352604|111363651	11	111351031|111348635|111360445|111359430|111359481|111348684|111357017|111355726|111354379|111358199|111350126
GO:1901566	organonitrogen compound biosynthetic process	biological_process	0.88944	1	9	192	835	12781	2	111360842|111363651	7	111353842|111348635|111348002|111357017|111355726|111360316|111348684
GO:0048522	positive regulation of cellular process	biological_process	0.89151	1	1	192	147	12781	0		1	111359430
GO:0006605	protein targeting	biological_process	0.89218	1	1	192	149	12781	0		1	111351031
GO:0034660	ncRNA metabolic process	biological_process	0.89257	1	3	192	340	12781	0		3	111354469|111359481|111354379
GO:0044403	symbiosis, encompassing mutualism through parasitism	biological_process	0.89422	1	3	192	358	12781	0		3	111352984|111355151|111348002
GO:0044419	interspecies interaction between organisms	biological_process	0.8959	1	3	192	360	12781	0		3	111355151|111348002|111352984
GO:0006366	transcription from RNA polymerase II promoter	biological_process	0.8966	1	1	192	153	12781	1	111353850	0
GO:1902580	single-organism cellular localization	biological_process	0.89708	1	1	192	151	12781	0		1	111351031
GO:0061024	membrane organization	biological_process	0.89827	1	1	192	151	12781	0		1	111357274
GO:0006281	DNA repair	biological_process	0.89899	1	2	192	256	12781	0		2	111352536|111358174
GO:0006950	response to stress	biological_process	0.89902	1	5	192	528	12781	2	Novel00512|111357548	3	111352536|111358174|111353395
GO:0044249	cellular biosynthetic process	biological_process	0.90127	1	31	192	2509	12781	8	111349938|111352604|111363651|111362732|111358616|111360842|111353850|111361107	23	111348002|111355723|111350838|111358199|111356771|111354384|111348590|111357203|111352038|111360316|111350126|111348635|111356035|111351031|111360445|111353842|111360806|111348684|111359481|111359430|111354379|111355726|111357017
GO:0007186	G-protein coupled receptor signaling pathway	biological_process	0.90192	1	2	192	259	12781	1	111349203	1	111354469
GO:0023052	signaling	biological_process	0.90493	1	11	192	1047	12781	4	111354958|111349203|Novel00258|111363651	7	111353733|111365036|111359538|111358125|111354469|111358695|111350204
GO:0044248	cellular catabolic process	biological_process	0.90504	1	3	192	358	12781	1	111364657	2	111358818|111362831
GO:0044712	single-organism catabolic process	biological_process	0.90817	1	1	192	160	12781	0		1	111360440
GO:0009058	biosynthetic process	biological_process	0.91262	1	34	192	2746	12781	8	111349938|111363651|111358616|111362732|111353850|111352604|111360842|111361107	26	111356771|111354384|111348590|111350838|111358199|111348002|111348395|111350126|111357203|111360316|111353842|111360445|111356035|111351031|111357017|111359481|111355723|111358201|111352038|111359981|111348635|111355726|111354379|111359430|111360806|111348684
GO:1901576	organic substance biosynthetic process	biological_process	0.91286	1	32	192	2605	12781	8	111363651|111349938|111353850|111362732|111358616|111352604|111361107|111360842	24	111350126|111360316|111357203|111348002|111354384|111348590|111356771|111358199|111350838|111359481|111357017|111356035|111351031|111353842|111360445|111352038|111358201|111355723|111359430|111348684|111360806|111355726|111354379|111348635
GO:0043623	cellular protein complex assembly	biological_process	0.92042	1	1	192	168	12781	1	111358616	0
GO:0016482	cytoplasmic transport	biological_process	0.92327	1	1	192	171	12781	0		1	111351031
GO:0006974	cellular response to DNA damage stimulus	biological_process	0.92538	1	2	192	281	12781	0		2	111352536|111358174
GO:0006310	DNA recombination	biological_process	0.93019	1	2	192	285	12781	0		2	111352536|111358174
GO:0006260	DNA replication	biological_process	0.93026	1	2	192	288	12781	0		2	111352038|111360806
GO:0030001	metal ion transport	biological_process	0.93117	1	3	192	383	12781	0		3	111360687|111359331|111350204
GO:1902589	single-organism organelle organization	biological_process	0.93197	1	2	192	291	12781	0		2	111357274|111351647
GO:0007165	signal transduction	biological_process	0.93675	1	10	192	1024	12781	4	111354958|111349203|Novel00258|111363651	6	111353733|111365036|111358125|111354469|111358695|111350204
GO:0034622	cellular macromolecular complex assembly	biological_process	0.93898	1	1	192	186	12781	1	111358616	0
GO:0033554	cellular response to stress	biological_process	0.94402	1	2	192	304	12781	0		2	111358174|111352536
GO:0044700	single organism signaling	biological_process	0.94469	1	10	192	1042	12781	4	111349203|111354958|Novel00258|111363651	6	111358125|111354469|111353733|111365036|111358695|111350204
GO:0006351	transcription, DNA-templated	biological_process	0.94616	1	12	192	1202	12781	5	111349938|111358616|111352604|111361107|111353850	7	111351031|111360445|111358199|111359481|111359430|111350126|111354379
GO:0097659	nucleic acid-templated transcription	biological_process	0.94616	1	12	192	1202	12781	5	111349938|111352604|111358616|111361107|111353850	7	111351031|111360445|111358199|111350126|111359430|111359481|111354379
GO:0050896	response to stimulus	biological_process	0.95042	1	17	192	1615	12781	6	111363651|Novel00258|Novel00512|111354958|111349203|111357548	11	111364396|111365036|111360440|111353733|111354469|111353395|111350204|111358695|111358174|111352536|111358125
GO:0032774	RNA biosynthetic process	biological_process	0.9535	1	12	192	1222	12781	5	111352604|111358616|111349938|111361107|111353850	7	111358199|111360445|111351031|111354379|111350126|111359430|111359481
GO:0007154	cell communication	biological_process	0.95495	1	10	192	1068	12781	4	111363651|Novel00258|111354958|111349203	6	111358695|111350204|111353733|111365036|111354469|111358125
GO:0006518	peptide metabolic process	biological_process	0.95812	1	3	192	427	12781	0		3	111348002|111360547|111353842
GO:0006355	regulation of transcription, DNA-templated	biological_process	0.96064	1	9	192	995	12781	3	111361107|111352604|111358616	6	111354379|111359430|111359481|111360445|111358199|111351031
GO:1903506	regulation of nucleic acid-templated transcription	biological_process	0.96064	1	9	192	995	12781	3	111361107|111358616|111352604	6	111359481|111359430|111354379|111351031|111360445|111358199
GO:0065007	biological regulation	biological_process	0.96087	1	26	192	2354	12781	9	111361107|111358616|111363651|Novel00258|111354958|111348890|111352604|111349289|111349203	17	111354379|111359481|111348362|111356741|111358695|111359430|111350204|111360445|111351031|111358125|111359538|111360687|111358199|111353733|111365036|111348002|111354469
GO:2001141	regulation of RNA biosynthetic process	biological_process	0.96193	1	9	192	999	12781	3	111352604|111358616|111361107	6	111351031|111360445|111358199|111359430|111359481|111354379
GO:0051252	regulation of RNA metabolic process	biological_process	0.96348	1	9	192	1004	12781	3	111358616|111352604|111361107	6	111351031|111360445|111358199|111359481|111359430|111354379
GO:0044085	cellular component biogenesis	biological_process	0.96649	1	3	192	452	12781	1	111358616	2	111359430|111352984
GO:0019219	regulation of nucleobase-containing compound metabolic process	biological_process	0.96725	1	9	192	1017	12781	3	111361107|111358616|111352604	6	111359481|111359430|111354379|111351031|111358199|111360445
GO:0015031	protein transport	biological_process	0.96732	1	3	192	457	12781	0		3	111351031|111359852|111355726
GO:2000112	regulation of cellular macromolecule biosynthetic process	biological_process	0.96769	1	9	192	1019	12781	3	111361107|111358616|111352604	6	111354379|111359481|111359430|111360445|111358199|111351031
GO:0044271	cellular nitrogen compound biosynthetic process	biological_process	0.96877	1	20	192	1902	12781	7	111352604|111349938|111363651|111360842|111358616|111353850|111361107	13	111358199|111348002|111350126|111360445|111353842|111351031|111348635|111354379|111355726|111357017|111359481|111348684|111359430
GO:0010556	regulation of macromolecule biosynthetic process	biological_process	0.96878	1	9	192	1023	12781	3	111361107|111352604|111358616	6	111354379|111359430|111359481|111360445|111358199|111351031
GO:0031326	regulation of cellular biosynthetic process	biological_process	0.96878	1	9	192	1023	12781	3	111352604|111358616|111361107	6	111351031|111358199|111360445|111359430|111359481|111354379
GO:0009889	regulation of biosynthetic process	biological_process	0.97003	1	9	192	1028	12781	3	111358616|111352604|111361107	6	111351031|111358199|111360445|111359481|111359430|111354379
GO:0051171	regulation of nitrogen compound metabolic process	biological_process	0.97084	1	9	192	1031	12781	3	111358616|111352604|111361107	6	111351031|111358199|111360445|111359481|111359430|111354379
GO:0045184	establishment of protein localization	biological_process	0.9713	1	3	192	468	12781	0		3	111355726|111351031|111359852
GO:0010468	regulation of gene expression	biological_process	0.97211	1	9	192	1036	12781	3	111361107|111358616|111352604	6	111354379|111359481|111359430|111360445|111358199|111351031
GO:0033036	macromolecule localization	biological_process	0.97213	1	4	192	573	12781	0		4	111351031|111359852|111356771|111355726
GO:0050789	regulation of biological process	biological_process	0.97278	1	24	192	2260	12781	8	111349203|111354958|111348890|111352604|111363651|Novel00258|111358616|111361107	16	111354469|111359538|111360687|111358199|111353733|111365036|111351031|111358125|111360445|111359481|111348362|111359430|111356741|111358695|111350204|111354379
GO:0006461	protein complex assembly	biological_process	0.97316	1	1	192	239	12781	1	111358616	0
GO:0070271	protein complex biogenesis	biological_process	0.97316	1	1	192	239	12781	1	111358616	0
GO:0006886	intracellular protein transport	biological_process	0.97318	1	2	192	366	12781	0		2	111359852|111351031
GO:0008150	biological_process	biological_process	0.97355	1	128	192	9303	12781	21	111364657|Novel00512|111352604|111360842|111353897|Novel00258|111354958|111363651|111358892|111349938|111361908|111348890|111349289|111362601|111352614|111353850|111358616|111362732|111349203|111361107|111357548	107	111352038|111364396|111357327|111353733|111363495|111355723|111348683|111354379|111355726|111356406|111353597|111358695|111349292|111354005|111358125|111348395|111348949|111362524|111359538|111358199|111354947|111348002|111362663|111364950|111348362|111358184|111350313|111359004|111360440|111362570|Novel00638|111357440|111359852|111352318|111355653|111359430|111348993|111352984|111357547|11136451…
GO:0022607	cellular component assembly	biological_process	0.97383	1	2	192	367	12781	1	111358616	1	111352984
GO:0051716	cellular response to stimulus	biological_process	0.97445	1	12	192	1306	12781	4	Novel00258|111363651|111354958|111349203	8	111358695|111350204|111353733|111365036|111358174|111358125|111354469|111352536
GO:0008104	protein localization	biological_process	0.9757	1	3	192	483	12781	0		3	111355726|111359852|111351031
GO:0016192	vesicle-mediated transport	biological_process	0.97601	1	1	192	250	12781	0		1	111351873
GO:0046483	heterocycle metabolic process	biological_process	0.97606	1	32	192	2862	12781	8	111364657|111352604|111361107|111360842|111363651|111349938|111353850|111358616	24	111352038|111348559|111360440|111354469|111355726|111353395|111354379|111359430|111360043|111360806|111348684|111352984|111363366|111348635|111350126|111360316|111358199|111357017|111359481|111358174|111360445|111352474|111351031|111352536
GO:1901360	organic cyclic compound metabolic process	biological_process	0.97656	1	33	192	2937	12781	8	111364657|111352604|111361107|111360842|111363651|111349938|111353850|111358616	25	111358201|111352038|111360440|111348559|111354469|111355726|111353395|111354379|111360043|111359430|111348684|111360806|111352984|111363366|111348635|111350126|111360316|111358199|111357017|111359481|111352474|111358174|111360445|111351031|111352536
GO:0065003	macromolecular complex assembly	biological_process	0.97741	1	1	192	251	12781	1	111358616	0
GO:0043603	cellular amide metabolic process	biological_process	0.97873	1	3	192	483	12781	0		3	111348002|111353842|111360547
GO:0034613	cellular protein localization	biological_process	0.98075	1	2	192	392	12781	0		2	111351031|111359852
GO:0070727	cellular macromolecule localization	biological_process	0.98075	1	2	192	392	12781	0		2	111359852|111351031
GO:0006139	nucleobase-containing compound metabolic process	biological_process	0.98165	1	29	192	2687	12781	7	111352604|111349938|111363651|111364657|111358616|111353850|111361107	22	111358199|111360440|111348559|111354469|111352038|111350126|111358174|111352984|111352474|111360445|111351031|111352536|111348635|111363366|111354379|111357017|111353395|111348684|111359481|111360806|111360043|111359430
GO:0006464	cellular protein modification process	biological_process	0.98187	1	5	192	719	12781	2	111363651|111354958	3	111349669|111352536|111357203
GO:0036211	protein modification process	biological_process	0.98187	1	5	192	719	12781	2	111363651|111354958	3	111352536|111357203|111349669
GO:0080090	regulation of primary metabolic process	biological_process	0.98312	1	9	192	1093	12781	3	111352604|111358616|111361107	6	111351031|111358199|111360445|111359430|111359481|111354379
GO:0071822	protein complex subunit organization	biological_process	0.98427	1	1	192	273	12781	1	111358616	0
GO:0043043	peptide biosynthetic process	biological_process	0.98478	1	2	192	401	12781	0		2	111348002|111353842
GO:0060255	regulation of macromolecule metabolic process	biological_process	0.98498	1	9	192	1105	12781	3	111358616|111352604|111361107	6	111358199|111360445|111351031|111354379|111359481|111359430
GO:0006725	cellular aromatic compound metabolic process	biological_process	0.98506	1	31	192	2865	12781	8	111349938|111352604|111364657|111363651|111360842|111358616|111361107|111353850	23	111354469|111360440|111348559|111358199|111350126|111352038|111363366|111351031|111352536|111348635|111358174|111352984|111352474|111360445|111360043|111359430|111359481|111348684|111360806|111353395|111357017|111355726|111354379
GO:0016070	RNA metabolic process	biological_process	0.98692	1	16	192	1712	12781	6	111353850|111361107|111358616|111364657|111349938|111352604	10	111359430|111359481|111354379|111363366|111352536|111351031|111360445|111350126|111354469|111358199
GO:0006996	organelle organization	biological_process	0.9874	1	3	192	547	12781	0		3	111351647|111352984|111357274
GO:0031323	regulation of cellular metabolic process	biological_process	0.98774	1	9	192	1127	12781	3	111361107|111358616|111352604	6	111359481|111359430|111354379|111351031|111360445|111358199
GO:0006520	cellular amino acid metabolic process	biological_process	0.98835	1	1	192	286	12781	0		1	111352474
GO:0043933	macromolecular complex subunit organization	biological_process	0.99098	1	1	192	311	12781	1	111358616	0
GO:0043412	macromolecule modification	biological_process	0.99112	1	6	192	882	12781	2	111363651|111354958	4	111349669|111353395|111352536|111357203
GO:0043604	amide biosynthetic process	biological_process	0.99202	1	2	192	447	12781	0		2	111348002|111353842
GO:0034641	cellular nitrogen compound metabolic process	biological_process	0.99233	1	34	192	3188	12781	8	111349938|111363651|111358616|111353850|111352604|111364657|111360842|111361107	26	111348002|111358199|111350126|111351031|111352536|111358174|111352474|111360445|111353842|111359481|111357017|111354469|111348559|111360440|111352038|111360547|111348635|111363366|111352984|111360806|111348684|111359430|111360043|111354379|111355726|111353395
GO:0044267	cellular protein metabolic process	biological_process	0.99362	1	10	192	1279	12781	2	111363651|111354958	8	111360547|111360316|111357203|111349669|111353842|111352536|111362831|111358818
GO:0019222	regulation of metabolic process	biological_process	0.9939	1	9	192	1203	12781	3	111361107|111352604|111358616	6	111359430|111359481|111354379|111351031|111358199|111360445
GO:0006259	DNA metabolic process	biological_process	0.99394	1	6	192	914	12781	0		6	111360806|111352536|111352038|111353395|111352984|111358174
GO:0050794	regulation of cellular process	biological_process	0.99397	1	20	192	2158	12781	7	111358616|111361107|111354958|111352604|111349203|111363651|Novel00258	13	111360445|111351031|111358125|111354379|111359481|111350204|111358695|111359430|111356741|111358199|111365036|111353733|111354469
GO:0071704	organic substance metabolic process	biological_process	0.99586	1	65	192	5491	12781	12	111353850|111358616|111362732|111361908|111364657|111352604|111349289|111360842|111363651|111349938|111354958|111361107	53	111348395|111360269|111362524|111348949|111357203|111349669|111358199|111359538|111348002|111354734|111362663|111355373|111352474|111358174|111352536|111360547|111352038|111355723|111355726|111354379|111354005|111348245|111350126|111360316|111359021|111348590|111354384|111356771|111350838|111352208|111356621|111357017|111359481|111353842|111360445|111358818|111351031|111356035|111358201|111360440…
GO:0006807	nitrogen compound metabolic process	biological_process	0.99632	1	36	192	3441	12781	8	111352604|111364657|111360842|111361107|111349938|111363651|111358616|111353850	28	111360440|111348559|111354469|111360547|111352038|111352984|111363366|111348635|111353395|111355726|111354379|111360043|111359430|111355653|111348684|111360806|111358199|111348002|111350126|111360316|111353842|111352474|111358174|111360445|111352536|111351031|111357017|111359481
GO:0044237	cellular metabolic process	biological_process	0.99648	1	51	192	4557	12781	10	111353850|111362732|111358616|111363651|111349938|111361107|111360842|111364657|111354958|111352604	41	111359481|111352208|111357017|111351031|111352536|111356035|111358818|111360445|111358174|111352474|111353842|111355373|111360316|111357203|111350126|111348002|111358199|111359538|111350838|111349669|111348590|111354384|111356771|111348684|111360806|111360043|111359430|111354379|111355726|111353395|111355151|111348635|111362831|111363366|111352984|111352038|111360547|111354469|111355723|111360440…
GO:0044238	primary metabolic process	biological_process	0.99654	1	61	192	5242	12781	11	111361107|111364657|111361908|111354958|111352604|111349289|111353850|111358616|111362732|111363651|111349938	50	111354379|111353395|111360806|111348684|111359430|111360043|111352984|111354005|111362831|111348635|111355151|111363366|111358201|111360547|111352038|111348559|111360440|111355723|111354469|111362663|111354734|111357017|111356621|111352208|111359481|111358174|111352474|111360445|111355373|111353842|111356035|111352536|111351031|111358818|111360269|111348245|111348395|111357203|111360316|111359021…
GO:0034645	cellular macromolecule biosynthetic process	biological_process	0.99674	1	16	192	1879	12781	5	111349938|111352604|111361107|111353850|111358616	11	111352038|111350126|111358199|111359481|111360806|111359430|111354379|111356035|111351031|111360445|111353842
GO:0010467	gene expression	biological_process	0.99733	1	17	192	1985	12781	5	111352604|111349938|111358616|111361107|111353850	12	111358199|111354469|111360547|111350126|111360445|111353842|111352536|111351031|111363366|111354379|111359481|111359430
GO:0006412	translation	biological_process	0.99744	1	1	192	387	12781	0		1	111353842
GO:0009059	macromolecule biosynthetic process	biological_process	0.99745	1	16	192	1907	12781	5	111361107|111353850|111358616|111349938|111352604	11	111360806|111359481|111359430|111354379|111356035|111351031|111360445|111353842|111352038|111350126|111358199
GO:0071840	cellular component organization or biogenesis	biological_process	0.9978	1	6	192	1011	12781	2	111358616|111349289	4	111352984|111357274|111351647|111359430
GO:0016043	cellular component organization	biological_process	0.99829	1	5	192	931	12781	2	111358616|111349289	3	111352984|111357274|111351647
GO:0019538	protein metabolic process	biological_process	0.99848	1	17	192	2030	12781	2	111354958|111363651	15	111349669|111348002|111360547|111348949|111359021|111360316|111357203|111353842|111352984|111358818|111352536|111362831|111356621|111362663|111354734
GO:0090304	nucleic acid metabolic process	biological_process	0.99864	1	21	192	2409	12781	6	111352604|111349938|111364657|111358616|111353850|111361107	15	111358199|111354469|111352038|111350126|111360445|111352984|111358174|111351031|111352536|111363366|111354379|111353395|111359481|111360806|111359430
GO:0009987	cellular process	biological_process	0.99946	1	74	192	6447	12781	14	Novel00258|111354958|111349203|111361107|111363651|111349938|111364657|111352604|111349289|111360842|111362601|111353850|111358616|111362732	60	111349327|111362367|111348559|111360440|111354469|111357199|111353395|111357440|111359852|111360806|111348684|111359430|111348993|111360043|111352984|111348635|111362831|111355151|111363366|111357274|111360316|111350126|111350838|111356771|111365036|111348590|111354384|111357017|111352208|111353849|111359481|111351647|111360445|111353842|111351031|111356035|111358818|111360547|111352038|111357327…
GO:0044260	cellular macromolecule metabolic process	biological_process	0.99967	1	32	192	3466	12781	8	111358616|111353850|111349938|111363651|111361107|111354958|111352604|111364657	24	111356035|111352536|111351031|111358818|111358174|111360445|111353842|111359481|111359538|111358199|111349669|111357203|111360316|111350126|111362831|111363366|111352984|111360806|111359430|111354379|111353395|111354469|111352038|111360547
GO:0043170	macromolecule metabolic process	biological_process	0.99996	1	39	192	4217	12781	8	111364657|111352604|111354958|111361107|111363651|111349938|111353850|111358616	31	111352038|111360547|111354469|111359430|111355653|111360806|111353395|111354379|111363366|111362831|111352984|111350126|111348949|111359021|111360316|111357203|111348002|111349669|111358199|111359538|111359481|111356621|111354734|111362663|111358818|111352536|111356035|111351031|111353842|111360445|111358174
GO:0005743	mitochondrial inner membrane	cellular_component	8.0572e-06	0.011083	9	192	90	12781	0		9	111357017|111357274|111360043|111348730|111353435|Novel00587|111348559|111347772|111356035
GO:0019866	organelle inner membrane	cellular_component	1.3454e-05	0.011083	9	192	96	12781	0		9	111356035|111347772|111348559|Novel00587|111353435|111348730|111360043|111357274|111357017
GO:0005739	mitochondrion	cellular_component	2.2121e-05	0.014404	14	192	247	12781	0		14	111347772|111357941|111356035|111349452|111351079|111348559|111360043|Novel00587|111353435|111356672|111353849|111348730|111357017|111357274
GO:0005740	mitochondrial envelope	cellular_component	4.6011e-05	0.020972	11	192	167	12781	0		11	111351079|111348559|111347772|111356035|111357017|111357274|111360043|111353435|Novel00587|111348730|111353849
GO:0005576	extracellular region	cellular_component	9.3596e-05	0.028441	22	192	612	12781	6	111358340|111358616|111357548|111364657|Novel00512|111348890	16	111357148|111364839|111348993|111348612|111357146|Novel00477|111358184|111357274|Novel00495|111350126|111357054|111364705|111360440|111357147|Novel00496|111348002
GO:0044429	mitochondrial part	cellular_component	0.00011653	0.033197	11	192	185	12781	0		11	111351079|111348559|111356035|111347772|111357274|111357017|Novel00587|111353435|111353849|111348730|111360043
GO:0031967	organelle envelope	cellular_component	0.00014352	0.038479	11	192	191	12781	0		11	111357274|111357017|111353849|111348730|111353435|Novel00587|111360043|111348559|111351079|111356035|111347772
GO:0031966	mitochondrial membrane	cellular_component	0.00015522	0.039306	10	192	160	12781	0		10	111348559|111347772|111356035|111357017|111357274|111360043|111348730|111353849|111353435|Novel00587
GO:0031975	envelope	cellular_component	0.0003084	0.068147	11	192	209	12781	0		11	111356035|111347772|111348559|111351079|111348730|111353849|Novel00587|111353435|111360043|111357274|111357017
GO:0005751	mitochondrial respiratory chain complex IV	cellular_component	0.00074162	0.1252	2	192	3	12781	0		2	111347772|Novel00587
GO:0045277	respiratory chain complex IV	cellular_component	0.00074162	0.1252	2	192	3	12781	0		2	Novel00587|111347772
GO:0031090	organelle membrane	cellular_component	0.0043286	0.50967	13	192	378	12781	0		13	111360687|111348559|111356035|111347772|111360547|111357121|111357274|111357017|Novel00587|111353435|111353849|111348730|111360043
GO:0043227	membrane-bounded organelle	cellular_component	0.0093926	0.70183	36	192	1636	12781	6	111361107|111364657|111352604|111353850|111358616|111349938	30	111356672|111359852|111360043|111359430|111362831|111351873|111347772|111360547|111351268|111352038|111360687|111348559|111349452|111357941|111357017|111359481|111353435|111353849|111348730|111360445|111351079|111360361|111356035|111351031|111358818|111357121|111357274|Novel00587|111358199|111351344
GO:0043231	intracellular membrane-bounded organelle	cellular_component	0.0093926	0.70183	36	192	1636	12781	6	111364657|111352604|111361107|111349938|111353850|111358616	30	111360547|111351268|111352038|111348559|111360687|111357941|111349452|111360043|111359430|111356672|111359852|111347772|111362831|111351873|111357121|111357274|Novel00587|111358199|111351344|111357017|111359481|111353435|111348730|111353849|111351079|111360361|111360445|111358818|111356035|111351031
GO:0005575	cellular_component	cellular_component	0.011008	0.77447	101	192	5710	12781	15	111362601|111352614|111353850|111358616|Novel00512|111364657|111348890|111352604|111358892|111349938|111349203|111354958|111358340|111361107|111357548	86	Novel00587|111360787|111357203|111349934|111357121|Novel00495|111349531|111348002|111351344|111358199|111357147|111349669|111348612|111348362|111358184|111352474|111358174|111351079|111356092|111364396|111352038|111360547|111354873|111355723|111349452|111363495|111364631|Novel00496|111357941|111357327|111352452|111360574|111350204|111355726|111351873|Novel00477|111364705|111349277|111350126|11135…
GO:0098800	inner mitochondrial membrane protein complex	cellular_component	0.016538	0.97305	4	192	65	12781	0		4	Novel00587|111347772|111357274|111357017
GO:0044444	cytoplasmic part	cellular_component	0.019264	0.99781	23	192	976	12781	0		23	111357017|111360043|111359852|111353849|111348730|111353435|111356672|111353842|111351079|111358174|111347772|111351873|111356035|111357274|111357121|111360547|111357203|111360787|Novel00587|111348559|111360687|111357941|111349452
GO:0005746	mitochondrial respiratory chain	cellular_component	0.043921	1	2	192	22	12781	0		2	Novel00587|111347772
GO:0098803	respiratory chain complex	cellular_component	0.043921	1	2	192	22	12781	0		2	111347772|Novel00587
GO:0098798	mitochondrial protein complex	cellular_component	0.047041	1	4	192	90	12781	0		4	111357017|111357274|111347772|Novel00587
GO:0070469	respiratory chain	cellular_component	0.055294	1	2	192	25	12781	0		2	111347772|Novel00587
GO:0044455	mitochondrial membrane part	cellular_component	0.058845	1	4	192	97	12781	0		4	111357017|111357274|111347772|Novel00587
GO:0070069	cytochrome complex	cellular_component	0.059137	1	2	192	28	12781	0		2	111347772|Novel00587
GO:0016020	membrane	cellular_component	0.064556	1	58	192	3258	12781	5	111354958|111349203|111352614|111358616|111362601	53	Novel00638|111355726|111357199|111357440|111359852|111360043|111350204|111348635|111352132|111355151|111347772|17427404|111349327|111351268|111354873|111359113|111360547|111362367|111364396|111360687|111357327|111352452|111348559|111360574|111363495|111354469|111357941|111364631|111357017|111353849|111348730|111353435|111348362|111359331|111360222|111351647|111358174|111352474|111360445|111356092…
GO:0009986	cell surface	cellular_component	0.069957	1	1	192	6	12781	1	111358616	0
GO:0005737	cytoplasm	cellular_component	0.074226	1	26	192	1301	12781	1	111364657	25	111349452|111357941|111360687|111348559|111357203|Novel00587|111360787|111357274|111360547|111357121|111351873|111356035|111351031|111347772|111358174|111353842|111351079|111359852|111348730|111353849|111356672|111353435|111351647|111360043|111357017
GO:0009317	acetyl-CoA carboxylase complex	cellular_component	0.074639	1	1	192	5	12781	0		1	111357203
GO:0043226	organelle	cellular_component	0.075936	1	39	192	2105	12781	6	111352604|111364657|111361107|111349938|111358616|111353850	33	111357941|111349452|111348559|111360687|111359004|111352038|111360547|111351268|111347772|111362831|111351873|111360043|111359430|111348684|111356672|111359852|111351344|111358199|Novel00587|111357121|111357274|111358818|111356035|111351031|111351079|111360361|111353842|111360445|111359481|111353435|111348730|111353849|111357017
GO:0044284	mitochondrial crista junction	cellular_component	0.076195	1	1	192	5	12781	0		1	111357274
GO:0061617	MICOS complex	cellular_component	0.076195	1	1	192	5	12781	0		1	111357274
GO:0043229	intracellular organelle	cellular_component	0.083838	1	38	192	2062	12781	6	111349938|111353850|111358616|111364657|111352604|111361107	32	Novel00587|111357121|111357274|111351344|111358199|111359481|111353435|111353849|111348730|111357017|111351031|111356035|111358818|111360445|111351079|111353842|111360361|111352038|111359004|111360547|111351268|111349452|111357941|111360687|111348559|111356672|111359852|111360043|111359430|111362831|111351873|111347772
GO:0098796	membrane protein complex	cellular_component	0.11771	1	10	192	440	12781	0		10	111358174|111360445|111348635|111348002|111347772|111360547|111357274|111357017|Novel00587|111360222
GO:0005783	endoplasmic reticulum	cellular_component	0.13003	1	5	192	181	12781	0		5	111351873|111359852|111360547|111357121|111360687
GO:0030119	AP-type membrane coat adaptor complex	cellular_component	0.13353	1	1	192	10	12781	0		1	111358174
GO:0016011	dystroglycan complex	cellular_component	0.1541	1	1	192	11	12781	0		1	111360222
GO:0016012	sarcoglycan complex	cellular_component	0.1541	1	1	192	11	12781	0		1	111360222
GO:0045261	proton-transporting ATP synthase complex, catalytic core F(1)	cellular_component	0.15743	1	1	192	11	12781	0		1	111348635
GO:0044424	intracellular part	cellular_component	0.15986	1	44	192	2571	12781	6	111349938|111358616|111353850|111352604|111364657|111361107	38	111351344|111348002|111358199|111360787|Novel00587|111357203|111357121|111357274|111358818|111356035|111351031|111351079|111360361|111353842|111360445|111358174|111351647|111359481|111353435|111348730|111353849|111357017|111357941|111349452|111348559|111360687|111359004|111352038|111360547|111351268|111347772|111351873|111348635|111362831|111360043|111359430|111356672|111359852
GO:0045259	proton-transporting ATP synthase complex	cellular_component	0.16196	1	2	192	48	12781	0		2	111357017|111348635
GO:0016010	dystrophin-associated glycoprotein complex	cellular_component	0.16476	1	1	192	12	12781	0		1	111360222
GO:0031304	intrinsic component of mitochondrial inner membrane	cellular_component	0.16897	1	1	192	12	12781	0		1	111357274
GO:0031305	integral component of mitochondrial inner membrane	cellular_component	0.16897	1	1	192	12	12781	0		1	111357274
GO:0032592	integral component of mitochondrial membrane	cellular_component	0.16897	1	1	192	12	12781	0		1	111357274
GO:0098573	intrinsic component of mitochondrial membrane	cellular_component	0.16897	1	1	192	12	12781	0		1	111357274
GO:0071203	WASH complex	cellular_component	0.20606	1	1	192	15	12781	0		1	111360787
GO:0016469	proton-transporting two-sector ATPase complex	cellular_component	0.21522	1	3	192	107	12781	0		3	111348635|111360445|111357017
GO:0009522	photosystem I	cellular_component	0.22552	1	1	192	17	12781	0		1	111348002
GO:0005622	intracellular	cellular_component	0.22734	1	44	192	2662	12781	6	111361107|111352604|111364657|111358616|111353850|111349938	38	111362831|111351873|111348635|111347772|111356672|111359852|111360043|111359430|111349452|111357941|111360687|111348559|111352038|111359004|111360547|111351268|111356035|111351031|111358818|111358174|111360445|111351079|111360361|111353842|111359481|111353435|111348730|111353849|111351647|111357017|111348002|111351344|111358199|111360787|Novel00587|111357203|111357121|111357274
GO:0044425	membrane part	cellular_component	0.23523	1	36	192	2140	12781	3	111362601|111352614|111349203	33	111356771|111361999|111349669|111349531|111348002|111357274|111357121|Novel00587|111349277|111358174|111360445|111356092|111357017|111359331|111360222|111360687|111357327|111363495|111354469|111357941|111364631|111351268|111349327|111360547|111359113|111352132|111348635|111355151|111347772|111355726|111357440|111359852|111350204
GO:0042597	periplasmic space	cellular_component	0.24205	1	1	192	19	12781	0		1	111348684
GO:0005623	cell	cellular_component	0.25399	1	48	192	2953	12781	6	111358616|111353850|111349938|111361107|111352604|111364657	42	111351031|111356035|111358818|111358174|111360445|111351079|111360361|111353842|111359481|111353435|111353849|111348730|111360222|111351647|111357017|111348002|111351344|111358199|111356771|111360787|Novel00587|111357203|111357121|111357274|111362831|111348635|111351873|111347772|111356672|111348684|111359852|111360043|111359430|111348993|111349452|111357941|111360687|111348559|111352038|11135900…
GO:0044464	cell part	cellular_component	0.25399	1	48	192	2953	12781	6	111349938|111353850|111358616|111364657|111352604|111361107	42	111357203|Novel00587|111360787|111357274|111357121|111351344|111348002|111356771|111358199|111360222|111351647|111353849|111348730|111359481|111353435|111357017|111358818|111351031|111356035|111360361|111353842|111351079|111360445|111358174|111359004|111352038|111351268|111360547|111357941|111349452|111348559|111360687|111359430|111348993|111360043|111359852|111356672|111348684|111347772|11136283…
GO:0005787	signal peptidase complex	cellular_component	0.27407	1	1	192	21	12781	0		1	111360547
GO:0031300	intrinsic component of organelle membrane	cellular_component	0.27738	1	2	192	69	12781	0		2	111360687|111357274
GO:0031301	integral component of organelle membrane	cellular_component	0.27738	1	2	192	69	12781	0		2	111360687|111357274
GO:0005789	endoplasmic reticulum membrane	cellular_component	0.29665	1	3	192	130	12781	0		3	111357121|111360547|111360687
GO:0044432	endoplasmic reticulum part	cellular_component	0.30457	1	3	192	132	12781	0		3	111357121|111360547|111360687
GO:0000276	mitochondrial proton-transporting ATP synthase complex, coupling factor F(o)	cellular_component	0.31168	1	1	192	25	12781	0		1	111357017
GO:0042175	nuclear outer membrane-endoplasmic reticulum membrane network	cellular_component	0.31829	1	3	192	135	12781	0		3	111360547|111357121|111360687
GO:0033177	proton-transporting two-sector ATPase complex, proton-transporting domain	cellular_component	0.32196	1	2	192	78	12781	0		2	111357017|111360445
GO:0042025	host cell nucleus	cellular_component	0.36064	1	1	192	31	12781	0		1	111348002
GO:0033178	proton-transporting two-sector ATPase complex, catalytic domain	cellular_component	0.3708	1	1	192	30	12781	0		1	111348635
GO:0005753	mitochondrial proton-transporting ATP synthase complex	cellular_component	0.37192	1	1	192	31	12781	0		1	111357017
GO:0044446	intracellular organelle part	cellular_component	0.37294	1	16	192	983	12781	1	111353850	15	111347772|111356035|111351079|111360043|111353435|111353849|111348730|111357017|111348559|111360687|Novel00587|111357121|111360547|111357274|111351268
GO:0030176	integral component of endoplasmic reticulum membrane	cellular_component	0.37381	1	1	192	31	12781	0		1	111360687
GO:0031227	intrinsic component of endoplasmic reticulum membrane	cellular_component	0.37381	1	1	192	31	12781	0		1	111360687
GO:0033647	host intracellular organelle	cellular_component	0.37786	1	1	192	33	12781	0		1	111348002
GO:0033648	host intracellular membrane-bounded organelle	cellular_component	0.37786	1	1	192	33	12781	0		1	111348002
GO:0044422	organelle part	cellular_component	0.38783	1	16	192	992	12781	1	111353850	15	111360687|111348559|Novel00587|111357121|111360547|111351268|111357274|111356035|111347772|111351079|111353435|111348730|111353849|111360043|111357017
GO:0005672	transcription factor TFIIA complex	cellular_component	0.38839	1	1	192	33	12781	1	111353850	0
GO:0009288	bacterial-type flagellum	cellular_component	0.40876	1	1	192	34	12781	0		1	111348684
GO:0005634	nucleus	cellular_component	0.40935	1	17	192	1068	12781	6	111364657|111349938|111352604|111361107|111353850|111358616	11	111352038|111351268|111351344|111358199|111359430|111359481|111358818|111362831|111351031|111360361|111360445
GO:0045263	proton-transporting ATP synthase complex, coupling factor F(o)	cellular_component	0.42613	1	1	192	37	12781	0		1	111357017
GO:0044459	plasma membrane part	cellular_component	0.43394	1	2	192	102	12781	0		2	111360222|111356771
GO:0042600	chorion	cellular_component	0.43983	1	2	192	97	12781	1	111364657	1	111348993
GO:0033646	host intracellular part	cellular_component	0.44323	1	1	192	42	12781	0		1	111348002
GO:0043656	intracellular region of host	cellular_component	0.44323	1	1	192	42	12781	0		1	111348002
GO:0016021	integral component of membrane	cellular_component	0.44384	1	28	192	1807	12781	3	111352614|111349203|111362601	25	111355726|111357017|111357440|111359852|111359331|111350204|111356092|111352132|111355151|111349327|111351268|111357274|111359113|111360547|111349277|111360687|111357327|111356771|111361999|111349669|111363495|111349531|111354469|111357941|111364631
GO:0031224	intrinsic component of membrane	cellular_component	0.44898	1	28	192	1811	12781	3	111352614|111349203|111362601	25	111356092|111355151|111352132|111357440|111355726|111357017|111359852|111350204|111359331|111357327|111360687|111349669|111356771|111361999|111354469|111349531|111363495|111364631|111357941|111360547|111359113|111351268|111349327|111357274|111349277
GO:0044798	nuclear transcription factor complex	cellular_component	0.4573	1	1	192	41	12781	1	111353850	0
GO:0090575	RNA polymerase II transcription factor complex	cellular_component	0.4573	1	1	192	41	12781	1	111353850	0
GO:1990234	transferase complex	cellular_component	0.4707	1	3	192	172	12781	1	111353850	2	111360547|111351268
GO:0000152	nuclear ubiquitin ligase complex	cellular_component	0.49197	1	1	192	46	12781	0		1	111351268
GO:0005680	anaphase-promoting complex	cellular_component	0.49197	1	1	192	46	12781	0		1	111351268
GO:0031461	cullin-RING ubiquitin ligase complex	cellular_component	0.49197	1	1	192	46	12781	0		1	111351268
GO:0000151	ubiquitin ligase complex	cellular_component	0.51323	1	1	192	49	12781	0		1	111351268
GO:0016591	DNA-directed RNA polymerase II, holoenzyme	cellular_component	0.51959	1	1	192	50	12781	1	111353850	0
GO:0005667	transcription factor complex	cellular_component	0.5201	1	1	192	49	12781	1	111353850	0
GO:0012505	endomembrane system	cellular_component	0.5315	1	5	192	327	12781	0		5	111351873|111359852|111357121|111360547|111360687
GO:0030312	external encapsulating structure	cellular_component	0.54565	1	2	192	120	12781	1	111364657	1	111348993
GO:0005887	integral component of plasma membrane	cellular_component	0.55827	1	1	192	57	12781	0		1	111356771
GO:0031226	intrinsic component of plasma membrane	cellular_component	0.5653	1	1	192	58	12781	0		1	111356771
GO:1902494	catalytic complex	cellular_component	0.57565	1	4	192	275	12781	1	111353850	3	111360547|111351268|111357203
GO:0098797	plasma membrane protein complex	cellular_component	0.57957	1	1	192	58	12781	0		1	111360222
GO:0098588	bounding membrane of organelle	cellular_component	0.60059	1	4	192	280	12781	0		4	111360687|111357121|111360547|111353849
GO:0000428	DNA-directed RNA polymerase complex	cellular_component	0.60289	1	1	192	62	12781	1	111353850	0
GO:0030880	RNA polymerase complex	cellular_component	0.60289	1	1	192	62	12781	1	111353850	0
GO:0055029	nuclear DNA-directed RNA polymerase complex	cellular_component	0.60289	1	1	192	62	12781	1	111353850	0
GO:0009521	photosystem	cellular_component	0.61	1	1	192	65	12781	0		1	111348002
GO:0033643	host cell part	cellular_component	0.61937	1	1	192	68	12781	0		1	111348002
GO:0018995	host	cellular_component	0.62438	1	1	192	69	12781	0		1	111348002
GO:0043657	host cell	cellular_component	0.62438	1	1	192	69	12781	0		1	111348002
GO:0044215	other organism	cellular_component	0.62438	1	1	192	69	12781	0		1	111348002
GO:0044216	other organism cell	cellular_component	0.62438	1	1	192	69	12781	0		1	111348002
GO:0044217	other organism part	cellular_component	0.62438	1	1	192	69	12781	0		1	111348002
GO:0005741	mitochondrial outer membrane	cellular_component	0.63798	1	1	192	66	12781	0		1	111353849
GO:0031968	organelle outer membrane	cellular_component	0.63798	1	1	192	66	12781	0		1	111353849
GO:0061695	transferase complex, transferring phosphorus-containing groups	cellular_component	0.67282	1	1	192	75	12781	1	111353850	0
GO:0034357	photosynthetic membrane	cellular_component	0.68735	1	1	192	81	12781	0		1	111348002
GO:0019031	viral envelope	cellular_component	0.69112	1	2	192	161	12781	1	111358892	1	111362367
GO:0036338	viral membrane	cellular_component	0.69112	1	2	192	161	12781	1	111358892	1	111362367
GO:0030117	membrane coat	cellular_component	0.69223	1	1	192	81	12781	0		1	111358174
GO:0048475	coated membrane	cellular_component	0.69223	1	1	192	81	12781	0		1	111358174
GO:0071944	cell periphery	cellular_component	0.72616	1	4	192	332	12781	1	111364657	3	111348993|111360222|111356771
GO:0005886	plasma membrane	cellular_component	0.74263	1	2	192	181	12781	0		2	111356771|111360222
GO:0009579	thylakoid	cellular_component	0.74732	1	1	192	97	12781	0		1	111348002
GO:0044436	thylakoid part	cellular_component	0.74732	1	1	192	97	12781	0		1	111348002
GO:0019012	virion	cellular_component	0.76159	1	4	192	351	12781	1	111358892	3	111362367|111355723|111353742
GO:0042995	cell projection	cellular_component	0.76657	1	1	192	95	12781	0		1	111348684
GO:0043234	protein complex	cellular_component	0.76763	1	14	192	1113	12781	1	111353850	13	111360222|111357203|Novel00587|111360787|111357017|111357274|111351268|111360547|111347772|111348002|111348635|111360445|111358174
GO:0019867	outer membrane	cellular_component	0.82344	1	1	192	114	12781	0		1	111353849
GO:0044423	virion part	cellular_component	0.86124	1	3	192	326	12781	1	111358892	2	111362367|111355723
GO:0098805	whole membrane	cellular_component	0.87307	1	1	192	135	12781	0		1	111353849
GO:0005654	nucleoplasm	cellular_component	0.91478	1	1	192	166	12781	1	111353850	0
GO:0044451	nucleoplasm part	cellular_component	0.91478	1	1	192	166	12781	1	111353850	0
GO:0032991	macromolecular complex	cellular_component	0.94149	1	15	192	1423	12781	1	111353850	14	111347772|111348002|111348635|111353842|111358174|111360445|111360222|111357203|111360787|Novel00587|111357017|111351268|111357274|111360547
GO:0005856	cytoskeleton	cellular_component	0.95969	1	1	192	221	12781	0		1	111359004
GO:0019028	viral capsid	cellular_component	0.96294	1	1	192	220	12781	0		1	111355723
GO:0044428	nuclear part	cellular_component	0.97143	1	2	192	361	12781	1	111353850	1	111351268
GO:0031981	nuclear lumen	cellular_component	0.97748	1	1	192	252	12781	1	111353850	0
GO:0005840	ribosome	cellular_component	0.98256	1	1	192	265	12781	0		1	111353842
GO:0043233	organelle lumen	cellular_component	0.98377	1	1	192	273	12781	1	111353850	0
GO:0070013	intracellular organelle lumen	cellular_component	0.98377	1	1	192	273	12781	1	111353850	0
GO:0031974	membrane-enclosed lumen	cellular_component	0.9848	1	1	192	277	12781	1	111353850	0
GO:0030529	ribonucleoprotein complex	cellular_component	0.99392	1	1	192	333	12781	0		1	111353842
GO:0043228	non-membrane-bounded organelle	cellular_component	0.99623	1	3	192	637	12781	0		3	111353842|111359004|111348684
GO:0043232	intracellular non-membrane-bounded organelle	cellular_component	0.99902	1	2	192	612	12781	0		2	111353842|111359004
GO:0008137	NADH dehydrogenase (ubiquinone) activity	molecular_function	7.0828e-06	0.011083	6	192	32	12781	0		6	111357941|111349934|111349343|111360043|111349452|111348559
GO:0050136	NADH dehydrogenase (quinone) activity	molecular_function	7.0828e-06	0.011083	6	192	32	12781	0		6	111348559|111349452|111349343|111357941|111349934|111360043
GO:0003954	NADH dehydrogenase activity	molecular_function	1.0228e-05	0.011083	6	192	34	12781	0		6	111348559|111360043|111349343|111357941|111349934|111349452
GO:0016655	oxidoreductase activity, acting on NAD(P)H, quinone or similar compound as acceptor	molecular_function	2.6605e-05	0.015158	6	192	40	12781	0		6	111348559|111349452|111357941|111349934|111349343|111360043
GO:0009055	electron carrier activity	molecular_function	4.3818e-05	0.020972	10	192	142	12781	0		10	Novel00587|111353435|111353983|111349934|111358028|17427404|Novel00167|111347772|111351344|111351079
GO:0004129	cytochrome-c oxidase activity	molecular_function	6.1974e-05	0.021729	5	192	29	12781	0		5	111347772|Novel00587|111353435|Novel00167|111351079
GO:0016675	oxidoreductase activity, acting on a heme group of donors	molecular_function	6.1974e-05	0.021729	5	192	29	12781	0		5	Novel00167|111351079|111347772|111353435|Novel00587
GO:0016676	oxidoreductase activity, acting on a heme group of donors, oxygen as acceptor	molecular_function	6.1974e-05	0.021729	5	192	29	12781	0		5	111347772|Novel00587|111353435|111351079|Novel00167
GO:0015002	heme-copper terminal oxidase activity	molecular_function	8.1547e-05	0.02655	5	192	31	12781	0		5	Novel00167|111351079|111353435|Novel00587|111347772
GO:0015078	hydrogen ion transmembrane transporter activity	molecular_function	0.0001653	0.039655	10	192	163	12781	0		10	111348635|111347772|111360445|111349669|111351079|Novel00587|111348684|111353435|111357017|Novel00167
GO:0016651	oxidoreductase activity, acting on NAD(P)H	molecular_function	0.00041455	0.085887	6	192	65	12781	0		6	111348559|111360043|111349934|111357941|111349343|111349452
GO:0016491	oxidoreductase activity	molecular_function	0.00046189	0.091535	34	192	1232	12781	3	111353897|111361107|111358892	31	111348559|111357941|111349452|111360150|111358201|17427404|111349292|111347772|111359981|111354379|111356741|111359430|111360043|111353597|111348684|111354947|111354384|111348590|111358204|Novel00167|111349934|Novel00587|111355373|111351079|111357910|111364950|111352208|111358206|111349343|111359481|111353435
GO:0005215	transporter activity	molecular_function	0.0027421	0.40318	29	192	1136	12781	0		29	111347772|111348635|111351031|111354005|111351079|111356092|111360445|111359331|111350204|111359852|111353435|111348684|111348362|111357199|111357017|Novel00638|111353854|111363495|111354469|111361999|111356771|111349669|111360687|111357327|111362367|Novel00587|111364705|Novel00167|111349327
GO:0016886	ligase activity, forming phosphoric ester bonds	molecular_function	0.0031176	0.43061	3	192	21	12781	0		3	111363366|111352536|111354469
GO:0015077	monovalent inorganic cation transmembrane transporter activity	molecular_function	0.0037442	0.49381	11	192	286	12781	0		11	111364705|111348684|111353435|Novel00587|Novel00167|111357017|111348635|111347772|111360445|111349669|111351079
GO:0008452	RNA ligase activity	molecular_function	0.0037918	0.49381	2	192	7	12781	0		2	111354469|111363366
GO:0003995	acyl-CoA dehydrogenase activity	molecular_function	0.0058466	0.58441	3	192	24	12781	1	111361107	2	111353597|111360150
GO:0008509	anion transmembrane transporter activity	molecular_function	0.005898	0.58441	4	192	50	12781	0		4	111349669|111361999|111360687|111364705
GO:0008324	cation transmembrane transporter activity	molecular_function	0.0069079	0.63296	15	192	494	12781	0		15	111359331|111350204|111353435|111348684|111348362|111364705|Novel00587|Novel00167|111357017|111347772|111348635|111349669|111351079|111354005|111360445
GO:0015296	anion:cation symporter activity	molecular_function	0.0069434	0.63296	2	192	9	12781	0		2	111349669|111364705
GO:0015075	ion transmembrane transporter activity	molecular_function	0.009326	0.70183	18	192	664	12781	0		18	111360445|111354005|111351079|111348635|111347772|111357017|111357199|111353435|111348684|111348362|111350204|111359331|111360687|111361999|111349669|Novel00167|111364705|Novel00587
GO:0015649	2-keto-3-deoxygluconate:proton symporter activity	molecular_function	0.012846	0.87389	1	192	1	12781	0		1	111349669
GO:0004645	phosphorylase activity	molecular_function	0.013886	0.90375	1	192	1	12781	0		1	111348245
GO:0008184	glycogen phosphorylase activity	molecular_function	0.013886	0.90375	1	192	1	12781	0		1	111348245
GO:0008200	ion channel inhibitor activity	molecular_function	0.014078	0.90375	3	192	34	12781	0		3	111348002|111348612|111358184
GO:0016248	channel inhibitor activity	molecular_function	0.014078	0.90375	3	192	34	12781	0		3	111358184|111348002|111348612
GO:0022890	inorganic cation transmembrane transporter activity	molecular_function	0.017201	0.98001	13	192	450	12781	0		13	Novel00587|111348684|111353435|111364705|111359331|111350204|111357017|Novel00167|111348635|111347772|111360445|111349669|111351079
GO:0001871	pattern binding	molecular_function	0.017651	0.98112	2	192	14	12781	0		2	111364396|111351372
GO:0030247	polysaccharide binding	molecular_function	0.017651	0.98112	2	192	14	12781	0		2	111364396|111351372
GO:0022857	transmembrane transporter activity	molecular_function	0.018176	0.98454	23	192	974	12781	0		23	111354005|111356092|111351079|111360445|111347772|111348635|111357199|111357017|111350204|111359331|111348362|111348684|111353435|111361999|111349669|111360687|111357327|111363495|111354469|Novel00167|111349327|Novel00587|111364705
GO:0016705	oxidoreductase activity, acting on paired donors, with incorporation or reduction of molecular oxygen	molecular_function	0.018569	0.98454	9	192	258	12781	2	111358892|111353897	7	111359481|111364950|111358204|111354379|111358206|111348590|111349292
GO:0022891	substrate-specific transmembrane transporter activity	molecular_function	0.019027	0.99686	18	192	715	12781	0		18	111351079|111354005|111360445|111347772|111348635|111357017|111357199|111350204|111359331|111348362|111353435|111348684|111349669|111361999|111360687|Novel00167|Novel00587|111364705
GO:0022892	substrate-specific transporter activity	molecular_function	0.019908	1	19	192	773	12781	0		19	111348635|111351031|111347772|111360445|111354005|111351079|111353435|111348362|111348684|111350204|111359331|111357199|111357017|111360687|111361999|111349669|Novel00587|111364705|Novel00167
GO:0016836	hydro-lyase activity	molecular_function	0.020669	1	4	192	68	12781	0		4	111352208|111359004|111358125|111359021
GO:0016247	channel regulator activity	molecular_function	0.022939	1	3	192	42	12781	0		3	111358184|111348002|111348612
GO:0008028	monocarboxylic acid transmembrane transporter activity	molecular_function	0.028489	1	1	192	2	12781	0		1	111349669
GO:0015128	gluconate transmembrane transporter activity	molecular_function	0.028489	1	1	192	2	12781	0		1	111349669
GO:0042879	aldonate transmembrane transporter activity	molecular_function	0.028489	1	1	192	2	12781	0		1	111349669
GO:0004367	glycerol-3-phosphate dehydrogenase [NAD+] activity	molecular_function	0.030618	1	1	192	2	12781	0		1	111355373
GO:0004421	hydroxymethylglutaryl-CoA synthase activity	molecular_function	0.031148	1	1	192	2	12781	0		1	111356771
GO:0030058	amine dehydrogenase activity	molecular_function	0.031314	1	1	192	2	12781	0		1	111348684
GO:0004332	fructose-bisphosphate aldolase activity	molecular_function	0.031437	1	1	192	2	12781	0		1	111360440
GO:0016832	aldehyde-lyase activity	molecular_function	0.031437	1	1	192	2	12781	0		1	111360440
GO:0005506	iron ion binding	molecular_function	0.031924	1	7	192	197	12781	3	111349289|111353897|111358892	4	111364950|111358204|111349292|111358206
GO:0020037	heme binding	molecular_function	0.03336	1	7	192	199	12781	2	111353897|111358892	5	111353983|111364950|111358204|111349292|111358206
GO:0016835	carbon-oxygen lyase activity	molecular_function	0.034562	1	4	192	80	12781	0		4	111352208|111359021|111358125|111359004
GO:0016747	transferase activity, transferring acyl groups other than amino-acyl groups	molecular_function	0.035615	1	6	192	162	12781	0		6	111350838|111350683|111354947|111355723|111357547|111359981
GO:0016307	phosphatidylinositol phosphate kinase activity	molecular_function	0.038316	1	1	192	3	12781	0		1	111355151
GO:0003972	RNA ligase (ATP) activity	molecular_function	0.038875	1	1	192	3	12781	0		1	111354469
GO:0046906	tetrapyrrole binding	molecular_function	0.040002	1	7	192	207	12781	2	111353897|111358892	5	111353983|111364950|111358204|111349292|111358206
GO:0043768	S-ribosylhomocysteine lyase activity	molecular_function	0.041557	1	1	192	3	12781	1	111349289	0
GO:0015105	arsenite transmembrane transporter activity	molecular_function	0.045182	1	1	192	3	12781	0		1	111361999
GO:0003910	DNA ligase (ATP) activity	molecular_function	0.06552	1	1	192	5	12781	0		1	111352536
GO:0016746	transferase activity, transferring acyl groups	molecular_function	0.068955	1	7	192	240	12781	0		7	111350838|111350683|111356771|111354947|111355723|111357547|111359981
GO:0051536	iron-sulfur cluster binding	molecular_function	0.070532	1	4	192	108	12781	0		4	111358028|111352265|111351344|111358457
GO:0051540	metal cluster binding	molecular_function	0.070532	1	4	192	108	12781	0		4	111358028|111352265|111351344|111358457
GO:0017153	sodium:dicarboxylate symporter activity	molecular_function	0.071323	1	1	192	5	12781	0		1	111364705
GO:0016829	lyase activity	molecular_function	0.071885	1	8	192	289	12781	2	111363651|111349289	6	111359021|111359004|111352208|111358125|111352474|111360440
GO:0001664	G-protein coupled receptor binding	molecular_function	0.073338	1	1	192	5	12781	0		1	111364920
GO:0004484	mRNA guanylyltransferase activity	molecular_function	0.074547	1	1	192	5	12781	0		1	111352536
GO:0005342	organic acid transmembrane transporter activity	molecular_function	0.076555	1	2	192	31	12781	0		2	111349669|111364705
GO:0046943	carboxylic acid transmembrane transporter activity	molecular_function	0.076555	1	2	192	31	12781	0		2	111364705|111349669
GO:0043752	adenosylcobinamide kinase activity	molecular_function	0.076768	1	1	192	5	12781	1	111360842	0
GO:0008514	organic anion transmembrane transporter activity	molecular_function	0.080094	1	2	192	32	12781	0		2	111349669|111364705
GO:0005402	cation:sugar symporter activity	molecular_function	0.08262	1	1	192	6	12781	0		1	111349669
GO:0003989	acetyl-CoA carboxylase activity	molecular_function	0.085159	1	1	192	6	12781	0		1	111357203
GO:0016421	CoA carboxylase activity	molecular_function	0.085159	1	1	192	6	12781	0		1	111357203
GO:0016885	ligase activity, forming carbon-carbon bonds	molecular_function	0.085159	1	1	192	6	12781	0		1	111357203
GO:2001070	starch binding	molecular_function	0.086968	1	1	192	6	12781	0		1	111351372
GO:0046982	protein heterodimerization activity	molecular_function	0.087268	1	1	192	6	12781	0		1	111356771
GO:0015293	symporter activity	molecular_function	0.089935	1	2	192	34	12781	0		2	111349669|111364705
GO:0015294	solute:cation symporter activity	molecular_function	0.089935	1	2	192	34	12781	0		2	111364705|111349669
GO:0004174	electron-transferring-flavoprotein dehydrogenase activity	molecular_function	0.090518	1	1	192	6	12781	0		1	111354379
GO:0016649	oxidoreductase activity, acting on the CH-NH group of donors, quinone or similar compound as acceptor	molecular_function	0.090518	1	1	192	6	12781	0		1	111354379
GO:0004806	triglyceride lipase activity	molecular_function	0.094	1	1	192	7	12781	1	111361908	0
GO:0005044	scavenger receptor activity	molecular_function	0.095082	1	1	192	7	12781	0		1	111364396
GO:0038024	cargo receptor activity	molecular_function	0.095082	1	1	192	7	12781	0		1	111364396
GO:0022804	active transmembrane transporter activity	molecular_function	0.096079	1	5	192	165	12781	0		5	111349327|111349669|111348635|111364705|111354469
GO:0005310	dicarboxylic acid transmembrane transporter activity	molecular_function	0.097188	1	1	192	7	12781	0		1	111364705
GO:0042626	ATPase activity, coupled to transmembrane movement of substances	molecular_function	0.097212	1	3	192	76	12781	0		3	111348635|111354469|111349327
GO:0043492	ATPase activity, coupled to movement of substances	molecular_function	0.097212	1	3	192	76	12781	0		3	111348635|111354469|111349327
GO:0016874	ligase activity	molecular_function	0.097764	1	6	192	211	12781	0		6	111363366|111352536|111359481|111354469|111357203|111348002
GO:0004363	glutathione synthase activity	molecular_function	0.10235	1	1	192	7	12781	0		1	111348002
GO:0008192	RNA guanylyltransferase activity	molecular_function	0.10284	1	1	192	7	12781	0		1	111352536
GO:0070568	guanylyltransferase activity	molecular_function	0.10284	1	1	192	7	12781	0		1	111352536
GO:0015399	primary active transmembrane transporter activity	molecular_function	0.10966	1	3	192	80	12781	0		3	111354469|111348635|111349327
GO:0015405	P-P-bond-hydrolysis-driven transmembrane transporter activity	molecular_function	0.10966	1	3	192	80	12781	0		3	111348635|111354469|111349327
GO:0005343	organic acid:sodium symporter activity	molecular_function	0.11095	1	1	192	8	12781	0		1	111364705
GO:0051119	sugar transmembrane transporter activity	molecular_function	0.11148	1	1	192	8	12781	0		1	111349669
GO:0050840	extracellular matrix binding	molecular_function	0.11291	1	1	192	8	12781	1	111358616	0
GO:0070569	uridylyltransferase activity	molecular_function	0.1161	1	1	192	8	12781	0		1	111348683
GO:0008661	1-deoxy-D-xylulose-5-phosphate synthase activity	molecular_function	0.11881	1	1	192	8	12781	0		1	111354384
GO:0016744	transferase activity, transferring aldehyde or ketonic groups	molecular_function	0.11881	1	1	192	8	12781	0		1	111354384
GO:0004714	transmembrane receptor protein tyrosine kinase activity	molecular_function	0.12271	1	1	192	10	12781	1	111354958	0
GO:0004725	protein tyrosine phosphatase activity	molecular_function	0.1313	1	2	192	44	12781	0		2	111352536|111358125
GO:0050660	flavin adenine dinucleotide binding	molecular_function	0.1355	1	5	192	175	12781	0		5	111353597|111359481|111354379|111360150|111348590
GO:0017080	sodium channel regulator activity	molecular_function	0.13657	1	1	192	10	12781	0		1	111348002
GO:0019871	sodium channel inhibitor activity	molecular_function	0.13657	1	1	192	10	12781	0		1	111348002
GO:0005507	copper ion binding	molecular_function	0.13944	1	2	192	44	12781	1	111358616	1	111359481
GO:0036442	hydrogen-exporting ATPase activity	molecular_function	0.14605	1	1	192	10	12781	0		1	111348635
GO:0046961	proton-transporting ATPase activity, rotational mechanism	molecular_function	0.14605	1	1	192	10	12781	0		1	111348635
GO:0003724	RNA helicase activity	molecular_function	0.14889	1	3	192	93	12781	0		3	111365036|111354469|111350204
GO:0016624	oxidoreductase activity, acting on the aldehyde or oxo group of donors, disulfide as acceptor	molecular_function	0.15536	1	1	192	11	12781	0		1	111354384
GO:0008745	N-acetylmuramoyl-L-alanine amidase activity	molecular_function	0.15956	1	1	192	11	12781	0		1	111355653
GO:0009036	Type II site-specific deoxyribonuclease activity	molecular_function	0.17095	1	1	192	14	12781	0		1	111353395
GO:0015666	restriction endodeoxyribonuclease activity	molecular_function	0.17095	1	1	192	14	12781	0		1	111353395
GO:0016820	hydrolase activity, acting on acid anhydrides, catalyzing transmembrane movement of substances	molecular_function	0.1726	1	3	192	98	12781	0		3	111354469|111348635|111349327
GO:0005125	cytokine activity	molecular_function	0.17568	1	1	192	13	12781	0		1	111360440
GO:0016846	carbon-sulfur lyase activity	molecular_function	0.17662	1	1	192	13	12781	1	111349289	0
GO:0046912	transferase activity, transferring acyl groups, acyl groups converted into alkyl on transfer	molecular_function	0.17714	1	1	192	13	12781	0		1	111356771
GO:0003909	DNA ligase activity	molecular_function	0.18431	1	1	192	14	12781	0		1	111352536
GO:0004315	3-oxoacyl-[acyl-carrier-protein] synthase activity	molecular_function	0.18969	1	1	192	14	12781	0		1	111350838
GO:0004721	phosphoprotein phosphatase activity	molecular_function	0.19221	1	2	192	56	12781	0		2	111352536|111358125
GO:0015291	secondary active transmembrane transporter activity	molecular_function	0.19318	1	2	192	55	12781	0		2	111364705|111349669
GO:0004535	poly(A)-specific ribonuclease activity	molecular_function	0.19893	1	1	192	15	12781	1	111364657	0
GO:0015103	inorganic anion transmembrane transporter activity	molecular_function	0.20604	1	1	192	16	12781	0		1	111361999
GO:0051539	4 iron, 4 sulfur cluster binding	molecular_function	0.20676	1	1	192	16	12781	0		1	111352265
GO:0004312	fatty acid synthase activity	molecular_function	0.21494	1	1	192	16	12781	0		1	111350838
GO:0004659	prenyltransferase activity	molecular_function	0.21809	1	1	192	17	12781	0		1	111364631
GO:0004383	guanylate cyclase activity	molecular_function	0.2243	1	1	192	18	12781	1	111363651	0
GO:0046933	proton-transporting ATP synthase activity, rotational mechanism	molecular_function	0.22535	1	1	192	16	12781	0		1	111348635
GO:0015093	ferrous iron transmembrane transporter activity	molecular_function	0.23252	1	2	192	60	12781	0		2	111359331|111350204
GO:0000175	3'-5'-exoribonuclease activity	molecular_function	0.23426	1	1	192	18	12781	1	111364657	0
GO:0004532	exoribonuclease activity	molecular_function	0.23426	1	1	192	18	12781	1	111364657	0
GO:0016896	exoribonuclease activity, producing 5'-phosphomonoesters	molecular_function	0.23426	1	1	192	18	12781	1	111364657	0
GO:0030246	carbohydrate binding	molecular_function	0.23493	1	2	192	62	12781	0		2	111364396|111351372
GO:0044769	ATPase activity, coupled to transmembrane movement of ions, rotational mechanism	molecular_function	0.24834	1	1	192	18	12781	0		1	111348635
GO:0005381	iron ion transmembrane transporter activity	molecular_function	0.2593	1	2	192	65	12781	0		2	111350204|111359331
GO:0004540	ribonuclease activity	molecular_function	0.26781	1	2	192	70	12781	1	111364657	1	111353742
GO:0016298	lipase activity	molecular_function	0.27812	1	1	192	24	12781	1	111361908	0
GO:0004713	protein tyrosine kinase activity	molecular_function	0.2782	1	1	192	23	12781	1	111354958	0
GO:0016627	oxidoreductase activity, acting on the CH-CH group of donors	molecular_function	0.28853	1	3	192	122	12781	1	111361107	2	111353597|111360150
GO:0019829	cation-transporting ATPase activity	molecular_function	0.29006	1	1	192	22	12781	0		1	111348635
GO:0042625	ATPase activity, coupled to transmembrane movement of ions	molecular_function	0.29006	1	1	192	22	12781	0		1	111348635
GO:0019199	transmembrane receptor protein kinase activity	molecular_function	0.29501	1	1	192	25	12781	1	111354958	0
GO:0042623	ATPase activity, coupled	molecular_function	0.29885	1	3	192	131	12781	0		3	111349327|111354469|111348635
GO:0016888	endodeoxyribonuclease activity, producing 5'-phosphomonoesters	molecular_function	0.29899	1	1	192	25	12781	0		1	111353395
GO:0004842	ubiquitin-protein transferase activity	molecular_function	0.33275	1	2	192	83	12781	0		2	111357203|111351268
GO:0019787	ubiquitin-like protein transferase activity	molecular_function	0.33275	1	2	192	83	12781	0		2	111351268|111357203
GO:0008641	small protein activating enzyme activity	molecular_function	0.33528	1	1	192	26	12781	0		1	111359481
GO:0015370	solute:sodium symporter activity	molecular_function	0.34396	1	1	192	28	12781	0		1	111364705
GO:0016830	carbon-carbon lyase activity	molecular_function	0.34814	1	2	192	81	12781	0		2	111352474|111360440
GO:0009975	cyclase activity	molecular_function	0.34822	1	1	192	30	12781	1	111363651	0
GO:0016791	phosphatase activity	molecular_function	0.34916	1	4	192	206	12781	0		4	111360751|111352536|111362570|111358125
GO:0004520	endodeoxyribonuclease activity	molecular_function	0.36228	1	1	192	31	12781	0		1	111353395
GO:0016877	ligase activity, forming carbon-sulfur bonds	molecular_function	0.36455	1	1	192	29	12781	0		1	111359481
GO:0016638	oxidoreductase activity, acting on the CH-NH2 group of donors	molecular_function	0.3683	1	1	192	30	12781	0		1	111348684
GO:0016881	acid-amino acid ligase activity	molecular_function	0.37127	1	1	192	32	12781	0		1	111348002
GO:0005213	structural constituent of chorion	molecular_function	0.39344	1	2	192	88	12781	1	111364657	1	111348993
GO:0008138	protein tyrosine/serine/threonine phosphatase activity	molecular_function	0.39421	1	1	192	35	12781	0		1	111352536
GO:0072509	divalent inorganic cation transmembrane transporter activity	molecular_function	0.396	1	2	192	92	12781	0		2	111359331|111350204
GO:0016811	hydrolase activity, acting on carbon-nitrogen (but not peptide) bonds, in linear amides	molecular_function	0.40483	1	1	192	33	12781	0		1	111355653
GO:0046915	transition metal ion transmembrane transporter activity	molecular_function	0.4067	1	2	192	92	12781	0		2	111359331|111350204
GO:0003824	catalytic activity	molecular_function	0.41394	1	94	192	6118	12781	10	111364657|111361908|111349289|111348890|111353897|111360842|111363651|111358892|111354958|111361107	84	111357203|Novel00587|111349934|111348949|111351859|111362524|111360269|111348395|Novel00167|111348002|111354947|111349669|111362663|111354734|111364950|111352536|111352474|111360751|111355373|111351079|111360547|111349452|111355723|111357941|111348683|111364631|111360574|111353597|111356741|111350204|111354379|111356406|111358125|111349252|111349292|111359021|111350126|111348245|111358204|1113508…
GO:0004616	phosphogluconate dehydrogenase (decarboxylating) activity	molecular_function	0.41511	1	1	192	34	12781	0		1	111352208
GO:0005525	GTP binding	molecular_function	0.41934	1	6	192	349	12781	0		6	111358695|111359331|111350204|111359441|111354469|111365036
GO:0032561	guanyl ribonucleotide binding	molecular_function	0.41934	1	6	192	349	12781	0		6	111359331|111350204|111358695|111359441|111354469|111365036
GO:0016849	phosphorus-oxygen lyase activity	molecular_function	0.41957	1	1	192	38	12781	1	111363651	0
GO:0016765	transferase activity, transferring alkyl or aryl (other than methyl) groups	molecular_function	0.42114	1	1	192	36	12781	0		1	111364631
GO:0016773	phosphotransferase activity, alcohol group as acceptor	molecular_function	0.42614	1	9	192	561	12781	4	111363651|111349289|111360842|111354958	5	111362524|111351647|111353395|111355151|111349669
GO:0019001	guanyl nucleotide binding	molecular_function	0.42783	1	6	192	352	12781	0		6	111358695|111350204|111359331|111359441|111354469|111365036
GO:0004017	adenylate kinase activity	molecular_function	0.43184	1	1	192	38	12781	0		1	111351859
GO:0016866	intramolecular transferase activity	molecular_function	0.44581	1	1	192	39	12781	0		1	111356035
GO:0004181	metallocarboxypeptidase activity	molecular_function	0.45555	1	1	192	39	12781	0		1	111352984
GO:0008235	metalloexopeptidase activity	molecular_function	0.45555	1	1	192	39	12781	0		1	111352984
GO:0008408	3'-5' exonuclease activity	molecular_function	0.46523	1	1	192	42	12781	1	111364657	0
GO:0015144	carbohydrate transmembrane transporter activity	molecular_function	0.46686	1	1	192	41	12781	0		1	111349669
GO:1901476	carbohydrate transporter activity	molecular_function	0.46686	1	1	192	41	12781	0		1	111349669
GO:0042578	phosphoric ester hydrolase activity	molecular_function	0.46946	1	4	192	244	12781	0		4	111352536|111358125|111362570|111360751
GO:0008565	protein transporter activity	molecular_function	0.47577	1	1	192	43	12781	0		1	111351031
GO:0016616	oxidoreductase activity, acting on the CH-OH group of donors, NAD or NADP as acceptor	molecular_function	0.47798	1	4	192	228	12781	0		4	111354947|111355373|111352208|111358201
GO:0003968	RNA-directed RNA polymerase activity	molecular_function	0.48207	1	1	192	45	12781	0		1	111355151
GO:0043531	ADP binding	molecular_function	0.48657	1	1	192	44	12781	0		1	111354469
GO:0016614	oxidoreductase activity, acting on CH-OH group of donors	molecular_function	0.50921	1	5	192	302	12781	0		5	111358201|111355373|111354947|111348590|111352208
GO:0005509	calcium ion binding	molecular_function	0.51292	1	3	192	194	12781	2	111364918|111358616	1	111351873
GO:0016772	transferase activity, transferring phosphorus-containing groups	molecular_function	0.51792	1	15	192	1012	12781	4	111363651|111360842|111354958|111349289	11	111353395|111349327|111351647|111362524|111351859|111350126|111349669|111348683|111354469|111355151|111352536
GO:0016301	kinase activity	molecular_function	0.52605	1	9	192	611	12781	3	111363651|111354958|111360842	6	111353395|111349327|111351859|111349669|111355151|111354469
GO:0016776	phosphotransferase activity, phosphate group as acceptor	molecular_function	0.52941	1	1	192	50	12781	0		1	111351859
GO:0019201	nucleotide kinase activity	molecular_function	0.53349	1	1	192	51	12781	0		1	111351859
GO:0016740	transferase activity	molecular_function	0.53744	1	28	192	1893	12781	4	111360842|111349289|111354958|111363651	24	111352536|111355151|111359981|111357547|111364510|111351647|111350683|111353395|111354469|111355723|111364631|111348683|111350838|111354384|111349669|111356771|111354947|111357203|111362524|111350126|111351859|111351268|111349327|111348245
GO:0016893	endonuclease activity, active with either ribo- or deoxyribonucleic acids and producing 5'-phosphomonoesters	molecular_function	0.5505	1	1	192	56	12781	0		1	111353395
GO:0052689	carboxylic ester hydrolase activity	molecular_function	0.55071	1	1	192	54	12781	1	111361908	0
GO:0000166	nucleotide binding	molecular_function	0.57266	1	24	192	1659	12781	4	111360842|111360010|111354958|111363651	20	111355373|111352536|111355151|111354379|111349132|111353597|111359481|111358695|111359331|111350204|111351647|111365036|111349669|111348590|111354469|111349327|111351583|111360150|111359441|111362524
GO:1901265	nucleoside phosphate binding	molecular_function	0.57266	1	24	192	1659	12781	4	111360010|111360842|111363651|111354958	20	111354379|111349132|111359481|111353597|111359331|111350204|111351647|111358695|111355373|111355151|111352536|111351583|111349327|111360150|111359441|111362524|111365036|111348590|111349669|111354469
GO:0001071	nucleic acid binding transcription factor activity	molecular_function	0.58135	1	6	192	418	12781	2	111358616|111352604	4	111351031|111359481|111358199|111360445
GO:0003700	transcription factor activity, sequence-specific DNA binding	molecular_function	0.58135	1	6	192	418	12781	2	111358616|111352604	4	111360445|111358199|111359481|111351031
GO:0016645	oxidoreductase activity, acting on the CH-NH group of donors	molecular_function	0.58314	1	1	192	55	12781	0		1	111354379
GO:0003993	acid phosphatase activity	molecular_function	0.58812	1	1	192	64	12781	0		1	111360751
GO:0071949	FAD binding	molecular_function	0.58818	1	1	192	57	12781	0		1	111354379
GO:0004386	helicase activity	molecular_function	0.59059	1	3	192	209	12781	0		3	111365036|111354469|111350204
GO:0004180	carboxypeptidase activity	molecular_function	0.59673	1	1	192	58	12781	0		1	111352984
GO:0016788	hydrolase activity, acting on ester bonds	molecular_function	0.5977	1	10	192	709	12781	2	111364657|111361908	8	111352536|111359981|111362570|111358125|111360751|111353742|111353395|111348395
GO:0016796	exonuclease activity, active with either ribo- or deoxyribonucleic acids and producing 5'-phosphomonoesters	molecular_function	0.6124	1	1	192	63	12781	1	111364657	0
GO:0016209	antioxidant activity	molecular_function	0.61901	1	1	192	63	12781	0		1	111356741
GO:0019205	nucleobase-containing compound kinase activity	molecular_function	0.61981	1	1	192	64	12781	0		1	111351859
GO:0031683	G-protein beta/gamma-subunit complex binding	molecular_function	0.62371	1	1	192	64	12781	0		1	111354469
GO:0008061	chitin binding	molecular_function	0.6284	1	1	192	66	12781	0		1	111350126
GO:0050662	coenzyme binding	molecular_function	0.62977	1	7	192	484	12781	0		7	111360150|111355373|111348590|111358201|111354379|111353597|111359481
GO:0003854	3-beta-hydroxy-delta5-steroid dehydrogenase activity	molecular_function	0.63197	1	1	192	63	12781	0		1	111358201
GO:0016229	steroid dehydrogenase activity	molecular_function	0.63197	1	1	192	63	12781	0		1	111358201
GO:0033764	steroid dehydrogenase activity, acting on the CH-OH group of donors, NAD or NADP as acceptor	molecular_function	0.63197	1	1	192	63	12781	0		1	111358201
GO:0036094	small molecule binding	molecular_function	0.63661	1	24	192	1709	12781	4	111354958|111363651|111360842|111360010	20	111354469|111365036|111349669|111348590|111359441|111362524|111349327|111351583|111360150|111352536|111355151|111355373|111353597|111359481|111358695|111350204|111351647|111359331|111354379|111349132
GO:0016779	nucleotidyltransferase activity	molecular_function	0.6409	1	4	192	295	12781	0		4	111352536|111355151|111348683|111350126
GO:0016879	ligase activity, forming carbon-nitrogen bonds	molecular_function	0.65396	1	1	192	72	12781	0		1	111348002
GO:0016831	carboxy-lyase activity	molecular_function	0.66338	1	1	192	71	12781	0		1	111352474
GO:0004536	deoxyribonuclease activity	molecular_function	0.67333	1	1	192	75	12781	0		1	111353395
GO:0048037	cofactor binding	molecular_function	0.67498	1	8	192	576	12781	0		8	111359481|111353597|111354379|111358201|111360150|111352474|111348590|111355373
GO:0008237	metallopeptidase activity	molecular_function	0.67635	1	2	192	157	12781	0		2	111352984|111360574
GO:0003774	motor activity	molecular_function	0.68254	1	1	192	86	12781	0		1	111348684
GO:0005179	hormone activity	molecular_function	0.68478	1	1	192	79	12781	1	111358340	0
GO:0003857	3-hydroxyacyl-CoA dehydrogenase activity	molecular_function	0.68543	1	1	192	73	12781	0		1	111352208
GO:0005102	receptor binding	molecular_function	0.68949	1	3	192	240	12781	1	111358340	2	111364920|111360440
GO:0016903	oxidoreductase activity, acting on the aldehyde or oxo group of donors	molecular_function	0.69155	1	1	192	76	12781	0		1	111354384
GO:0030170	pyridoxal phosphate binding	molecular_function	0.69865	1	1	192	77	12781	0		1	111352474
GO:0015081	sodium ion transmembrane transporter activity	molecular_function	0.6987	1	1	192	78	12781	0		1	111364705
GO:0016810	hydrolase activity, acting on carbon-nitrogen (but not peptide) bonds	molecular_function	0.70049	1	1	192	79	12781	0		1	111355653
GO:0098772	molecular function regulator	molecular_function	0.71162	1	4	192	332	12781	1	111358616	3	111358184|111348002|111348612
GO:0004518	nuclease activity	molecular_function	0.71288	1	3	192	248	12781	1	111364657	2	111353742|111353395
GO:0004222	metalloendopeptidase activity	molecular_function	0.71959	1	1	192	87	12781	0		1	111360574
GO:0004984	olfactory receptor activity	molecular_function	0.7202	1	1	192	80	12781	0		1	111352474
GO:0004674	protein serine/threonine kinase activity	molecular_function	0.72029	1	1	192	91	12781	0		1	111349669
GO:0003723	RNA binding	molecular_function	0.72463	1	6	192	487	12781	2	111364657|111355960	4	111365036|111350204|111354469|111355151
GO:0043168	anion binding	molecular_function	0.73112	1	22	192	1656	12781	3	111363651|111354958|111360010	19	111349327|111360150|111359441|111362524|111365036|111349669|111348590|111354469|111354379|111349132|111353597|111359481|111358695|111351647|111350204|111359331|111352474|111355151|111352536
GO:0030414	peptidase inhibitor activity	molecular_function	0.74779	1	1	192	92	12781	1	111358616	0
GO:0061134	peptidase regulator activity	molecular_function	0.74779	1	1	192	92	12781	1	111358616	0
GO:0034062	RNA polymerase activity	molecular_function	0.7494	1	2	192	180	12781	0		2	111355151|111350126
GO:0001883	purine nucleoside binding	molecular_function	0.76651	1	16	192	1272	12781	3	111354958|111363651|111360010	13	111349669|111365036|111354469|111349327|111359441|111362524|111355151|111352536|111349132|111358695|111359331|111350204|111351647
GO:0032549	ribonucleoside binding	molecular_function	0.76651	1	16	192	1272	12781	3	111360010|111354958|111363651	13	111352536|111355151|111351647|111350204|111359331|111358695|111349132|111354469|111365036|111349669|111362524|111359441|111349327
GO:0032550	purine ribonucleoside binding	molecular_function	0.76651	1	16	192	1272	12781	3	111360010|111363651|111354958	13	111350204|111359331|111351647|111358695|111349132|111352536|111355151|111362524|111359441|111349327|111354469|111365036|111349669
GO:0032555	purine ribonucleotide binding	molecular_function	0.76651	1	16	192	1272	12781	3	111354958|111363651|111360010	13	111365036|111349669|111354469|111349327|111359441|111362524|111355151|111352536|111349132|111359331|111351647|111350204|111358695
GO:0035639	purine ribonucleoside triphosphate binding	molecular_function	0.76651	1	16	192	1272	12781	3	111360010|111363651|111354958	13	111349132|111358695|111350204|111351647|111359331|111355151|111352536|111349327|111359441|111362524|111365036|111349669|111354469
GO:0001882	nucleoside binding	molecular_function	0.76972	1	16	192	1275	12781	3	111360010|111354958|111363651	13	111352536|111355151|111349132|111358695|111359331|111350204|111351647|111365036|111349669|111354469|111349327|111362524|111359441
GO:0004519	endonuclease activity	molecular_function	0.77729	1	1	192	102	12781	0		1	111353395
GO:0017076	purine nucleotide binding	molecular_function	0.77785	1	16	192	1282	12781	3	111363651|111354958|111360010	13	111349327|111362524|111359441|111349669|111365036|111354469|111349132|111359331|111351647|111350204|111358695|111352536|111355151
GO:0032553	ribonucleotide binding	molecular_function	0.78769	1	16	192	1292	12781	3	111360010|111363651|111354958	13	111359331|111350204|111351647|111358695|111349132|111352536|111355151|111359441|111362524|111349327|111354469|111349669|111365036
GO:0008236	serine-type peptidase activity	molecular_function	0.79025	1	6	192	501	12781	1	111354958	5	111362663|111354734|111356621|111348002|111348949
GO:0017171	serine hydrolase activity	molecular_function	0.79025	1	6	192	501	12781	1	111354958	5	111348002|111348949|111362663|111354734|111356621
GO:0004252	serine-type endopeptidase activity	molecular_function	0.79402	1	4	192	351	12781	1	111354958	3	111348949|111354734|111356621
GO:0016887	ATPase activity	molecular_function	0.79944	1	4	192	374	12781	0		4	111349327|111365036|111348635|111354469
GO:0097367	carbohydrate derivative binding	molecular_function	0.80663	1	17	192	1384	12781	3	111360010|111354958|111363651	14	111355151|111352536|111358695|111350204|111351647|111359331|111349132|111354469|111349669|111365036|111359441|111350126|111362524|111349327
GO:0016758	transferase activity, transferring hexosyl groups	molecular_function	0.80664	1	2	192	197	12781	0		2	111348245|111364510
GO:0042302	structural constituent of cuticle	molecular_function	0.80957	1	2	192	193	12781	0		2	111349517|111352388
GO:0004672	protein kinase activity	molecular_function	0.81356	1	4	192	391	12781	2	111363651|111354958	2	111349669|111353395
GO:0046914	transition metal ion binding	molecular_function	0.81817	1	15	192	1237	12781	4	111358892|111353897|111349289|111358616	11	111359481|111356741|111351268|111358206|111358204|111364950|111362831|111354405|111352984|111349292|111360574
GO:0046873	metal ion transmembrane transporter activity	molecular_function	0.81882	1	3	192	295	12781	0		3	111350204|111359331|111364705
GO:0008238	exopeptidase activity	molecular_function	0.81914	1	1	192	112	12781	0		1	111352984
GO:0005261	cation channel activity	molecular_function	0.82282	1	1	192	118	12781	0		1	111348362
GO:0004527	exonuclease activity	molecular_function	0.82687	1	1	192	116	12781	1	111364657	0
GO:0004857	enzyme inhibitor activity	molecular_function	0.85195	1	1	192	129	12781	1	111358616	0
GO:0032403	protein complex binding	molecular_function	0.86627	1	1	192	136	12781	0		1	111354469
GO:0005549	odorant binding	molecular_function	0.86863	1	1	192	127	12781	0		1	111352474
GO:0005216	ion channel activity	molecular_function	0.87354	1	2	192	246	12781	0		2	111357199|111348362
GO:0022838	substrate-specific channel activity	molecular_function	0.87354	1	2	192	246	12781	0		2	111348362|111357199
GO:0004872	receptor activity	molecular_function	0.87358	1	4	192	414	12781	2	111354958|111349203	2	111352474|111364396
GO:0003899	DNA-directed RNA polymerase activity	molecular_function	0.8739	1	1	192	137	12781	0		1	111350126
GO:0015267	channel activity	molecular_function	0.87504	1	2	192	247	12781	0		2	111357199|111348362
GO:0022803	passive transmembrane transporter activity	molecular_function	0.87504	1	2	192	247	12781	0		2	111357199|111348362
GO:0004888	transmembrane signaling receptor activity	molecular_function	0.87944	1	3	192	332	12781	2	111349203|111354958	1	111352474
GO:0043167	ion binding	molecular_function	0.88289	1	44	192	3452	12781	11	111364657|111361923|111354958|111349289|111358368|111360010|111353897|111358892|111363651|111358616|111364918	33	111360150|111351583|111349327|111351268|111360574|111349059|111354469|111354379|111350204|111356741|111358695|111353597|111349292|111352984|111355151|111362831|111351873|111354405|111358204|111362524|111359441|111365036|111348590|111349669|111349132|111364950|111358206|111359331|111351647|111359481|111360751|111352474|111352536
GO:0051287	NAD binding	molecular_function	0.88325	1	1	192	136	12781	0		1	111355373
GO:0046872	metal ion binding	molecular_function	0.88501	1	23	192	1942	12781	8	111349289|111361923|111364657|111358892|111353897|111364918|111358616|111358368	15	111349059|111360574|111351583|111351268|111358204|111351873|111362831|111354405|111360751|111349292|111352984|111359481|111356741|111358206|111364950
GO:0005524	ATP binding	molecular_function	0.9027	1	12	192	1130	12781	3	111354958|111360010|111363651	9	111352536|111354469|111355151|111349669|111365036|111351647|111362524|111349132|111349327
GO:0032559	adenyl ribonucleotide binding	molecular_function	0.90338	1	12	192	1131	12781	3	111354958|111360010|111363651	9	111355151|111354469|111352536|111365036|111349669|111362524|111351647|111349132|111349327
GO:0043169	cation binding	molecular_function	0.90356	1	23	192	1975	12781	8	111364918|111353897|111358616|111358368|111349289|111361923|111358892|111364657	15	111354405|111351873|111362831|111360751|111349292|111352984|111356741|111359481|111364950|111358206|111360574|111349059|111358204|111351583|111351268
GO:0060089	molecular transducer activity	molecular_function	0.90406	1	5	192	530	12781	2	111349203|111354958	3	111354469|111364396|111352474
GO:0016757	transferase activity, transferring glycosyl groups	molecular_function	0.90594	1	2	192	257	12781	0		2	111348245|111364510
GO:0030554	adenyl nucleotide binding	molecular_function	0.9092	1	12	192	1140	12781	3	111354958|111363651|111360010	9	111349669|111365036|111352536|111354469|111355151|111349132|111349327|111362524|111351647
GO:0044877	macromolecular complex binding	molecular_function	0.91109	1	1	192	164	12781	0		1	111354469
GO:0043565	sequence-specific DNA binding	molecular_function	0.91235	1	2	192	273	12781	1	111352604	1	111351031
GO:0016853	isomerase activity	molecular_function	0.9159	1	1	192	163	12781	0		1	111356035
GO:0004930	G-protein coupled receptor activity	molecular_function	0.91682	1	1	192	164	12781	1	111349203	0
GO:0008233	peptidase activity	molecular_function	0.92096	1	10	192	957	12781	1	111354958	9	111348949|111359021|111356621|111354734|111362663|111360547|111348002|111360574|111352984
GO:0016817	hydrolase activity, acting on acid anhydrides	molecular_function	0.9238	1	7	192	740	12781	0		7	111365036|111358273|111349327|111350204|111354469|111348684|111348635
GO:0038023	signaling receptor activity	molecular_function	0.92952	1	3	192	381	12781	2	111354958|111349203	1	111352474
GO:0017111	nucleoside-triphosphatase activity	molecular_function	0.93352	1	6	192	670	12781	0		6	111349327|111365036|111348684|111354469|111348635|111350204
GO:0003924	GTPase activity	molecular_function	0.93961	1	2	192	296	12781	0		2	111350204|111354469
GO:0016462	pyrophosphatase activity	molecular_function	0.94085	1	6	192	683	12781	0		6	111365036|111349327|111350204|111348635|111354469|111348684
GO:0004871	signal transducer activity	molecular_function	0.94418	1	4	192	497	12781	2	111354958|111349203	2	111352474|111354469
GO:0016818	hydrolase activity, acting on acid anhydrides, in phosphorus-containing anhydrides	molecular_function	0.94691	1	6	192	695	12781	0		6	111349327|111365036|111348635|111354469|111348684|111350204
GO:0004175	endopeptidase activity	molecular_function	0.96017	1	5	192	618	12781	1	111354958	4	111360574|111356621|111354734|111348949
GO:0005198	structural molecule activity	molecular_function	0.96332	1	7	192	806	12781	1	111364657	6	111349517|111352388|111353842|111348684|111355723|111348993
GO:0070011	peptidase activity, acting on L-amino acid peptides	molecular_function	0.96449	1	8	192	891	12781	1	111354958	7	111348949|111356621|111362663|111354734|111348002|111360574|111352984
GO:0046983	protein dimerization activity	molecular_function	0.96541	1	1	192	223	12781	0		1	111356771
GO:0016787	hydrolase activity	molecular_function	0.97604	1	32	192	2846	12781	4	111364657|111361908|111354958|111349289	28	111353742|111353395|111348684|111355653|111350204|111356136|111352984|111348635|111359981|111358125|111349252|111349327|111360547|111360574|111354469|111362570|111362663|111354734|111356621|111360751|111358273|111352536|111360269|111348395|111359021|111348949|111365036|111348002
GO:0030234	enzyme regulator activity	molecular_function	0.97625	1	1	192	251	12781	1	111358616	0
GO:0003735	structural constituent of ribosome	molecular_function	0.9801	1	1	192	257	12781	0		1	111353842
GO:0008270	zinc ion binding	molecular_function	0.98767	1	7	192	952	12781	1	111349289	6	111362831|111354405|111356741|111352984|111351268|111360574
GO:0003674	molecular_function	molecular_function	0.99676	1	157	192	11292	12781	25	111352604|111364657|111348138|111360842|111353897|111362507|111364918|111354958|111348873|111349938|111363651|111358892|111355960|111348890|111349289|111361908|111358616|111352614|111349203|111361923|111358368|111361107|111358340|111360010|111352954	132	111357327|111347820|111355723|111363495|111364631|111348683|111360625|111364396|111349292|111354005|111354405|111358125|111354379|111356406|111353597|111358695|111358199|111354947|111348002|111348395|111362524|111348949|111351859|111358184|111360751|111353856|111362663|111364950|111348362|111348612|111360440|111362570|111351583|111351268|17427404|111350313|111359358|111351372|111359004|111352984|…
GO:0005515	protein binding	molecular_function	0.99678	1	28	192	2939	12781	8	111348138|111362507|111348873|111352954|111358340|111352614|111364918|111358616	20	111359358|111351372|111360625|111351268|111354873|111354960|111357274|111354469|111347820|111360440|111356771|111349059|111364920|111358039|111354405|111353856|111351873|111353842|111360361|111360751
GO:1901363	heterocyclic compound binding	molecular_function	0.9978	1	41	192	3903	12781	11	111358616|111355960|111358892|111363651|111349938|111360010|111353897|111360842|111364657|111352604|111354958	30	111359331|111351647|111353983|111359481|111349132|111364950|111358206|111351031|111352536|111355373|111352474|111350126|111362524|111359441|111358204|111349669|111365036|111348590|111358695|111350204|111353597|111353395|111354379|111363366|111355151|111349292|111360150|111349327|111351583|111354469
GO:0097159	organic cyclic compound binding	molecular_function	0.99781	1	41	192	3904	12781	11	111360842|111353897|111360010|111352604|111354958|111364657|111358616|111349938|111358892|111363651|111355960	30	111349292|111363366|111355151|111353395|111354379|111358695|111350204|111353597|111354469|111360150|111349327|111351583|111355373|111352474|111351031|111352536|111364950|111349132|111358206|111359331|111351647|111353983|111359481|111365036|111348590|111349669|111358204|111350126|111362524|111359441
GO:0003677	DNA binding	molecular_function	0.99998	1	8	192	1601	12781	3	111358616|111352604|111349938	5	111351031|111363366|111353395|111359481|111350126
GO:0005488	binding	molecular_function	0.99999	1	80	192	7363	12781	21	111358892|111363651|111355960|111352954|111349938|111361923|111354958|111348873|111358340|111358368|111360010|111362507|111352614|111358616|111364918|111364657|111348138|111352604|111349289|111360842|111353897	59	111358204|111354960|111357274|111350126|111356771|111348590|111365036|111352265|111358028|111358206|111351647|111359331|111353983|111359481|111353842|111360361|111358457|111351031|111358039|111360150|111349327|111351268|111358201|111351583|111359358|111351372|111360440|111354469|111353395|111352984|111363366|111362831|111355151|111362524|111359441|111349669|111351344|111349132|111364950|111355373…
GO:0003676	nucleic acid binding	molecular_function	1	1	14	192	2432	12781	5	111355960|111364657|111349938|111352604|111358616	9	111350126|111350204|111359481|111353395|111363366|111351031|111354469|111355151|111365036
