# Supplementary material for: Mating-Induced Differential Expression in Genes Related to Reproduction and Immunity in Spodoptera litura (Lepidoptera: Noctuidae) Female Moths
Source: J Insect Sci. 2020 Feb 24;20(1):10. doi: 10.1093/jisesa/ieaa003 (PMC7039226; doi:10.1093/jisesa/ieaa003)
Supplement: ieaa003_suppl_Supplementary_Table_S11 [file ieaa003_suppl_supplementary_table_s11.xlsx]

## Sheet: KEGG enrichment
Table S11 KEGG enrichment of DEGs in Mated-6h vs Virgin-6h group
#Term	Database	ID	Input number	Background number	P-Value	Corrected P-Value	Input	KEGG_ID/KO	Entrez_ID	Hyperlink
Oxidative phosphorylation	KEGG PATHWAY	bmor00190	26	148	1.28952e-10	6.96339e-09	17427394|111357941|111347772|111353742|111348559|111360043|111352265|111352452|111349343|111348684|111353435|111356186|111355045|111358201|111348635|111348612|111349452|17427404|111358765|111359096|111351646|111351079|Novel00167|111359829|111362787|111349934	bmor:809266|bmor:101737782|bmor:101738548|bmor:100174851|bmor:101745713|bmor:101746922|bmor:101739646|bmor:101741774|bmor:101738954|bmor:692925|bmor:100134927|bmor:101739922|bmor:692866|bmor:101738045|bmor:100101165|bmor:101744608|bmor:101741007|bmor:809262|bmor:100127121|bmor:733123|bmor:101739775|bmor:100134926|bmor:101743287|bmor:101744632|bmor:101738099|bmor:101739119|	809266|101737782|101738548|100174851|101745713|101746922|101739646|101741774|101738954|692925|100134927|101739922|692866|101738045|100101165|101744608|101741007|809262|100127121|733123|101739775|100134926|101743287|101744632|101738099|101739119|	http://www.genome.jp/kegg-bin/show_pathway?bmor00190/bmor:101739119%09red/bmor:100174851%09red/bmor:101739922%09red/bmor:101743287%09red/bmor:101738099%09red/bmor:809266%09red/bmor:101739775%09red/bmor:101738548%09red/bmor:101744632%09red/bmor:809262%09red/bmor:101738954%09red/bmor:692866%09red/bmor:101737782%09red/bmor:101741774%09red/bmor:101746922%09red/bmor:100127121%09red/bmor:100134926%09re…
Fatty acid degradation	KEGG PATHWAY	bmor00071	7	32	0.000309768	0.00647841	111359021|111350838|111360150|111359004|111353597|111352208|111357547	bmor:101738499|bmor:101738740|bmor:101743734|bmor:101738499|bmor:101744941|bmor:692820|bmor:100101202|	101738499|101738740|101743734|101738499|101744941|692820|100101202|	http://www.genome.jp/kegg-bin/show_pathway?bmor00071/bmor:101743734%09red/bmor:101738499%09red/bmor:101738740%09red/bmor:100101202%09red/bmor:101744941%09red/bmor:692820%09red
Propanoate metabolism	KEGG PATHWAY	bmor00640	5	14	0.000359912	0.00647841	111348890|111357547|111353246|111352208|111352318	bmor:101743386|bmor:100101202|bmor:101744373|bmor:692820|bmor:101740061|	101743386|100101202|101744373|692820|101740061|	http://www.genome.jp/kegg-bin/show_pathway?bmor00640/bmor:692820%09red/bmor:100101202%09red/bmor:101740061%09red/bmor:101744373%09red/bmor:101743386%09red
Carbon metabolism	KEGG PATHWAY	bmor01200	11	99	0.00131028	0.0176888	111354947|111360150|111352318|111357547|111350432|111352208|111362524|111353246|111360440|111359296|111354384	bmor:101739164|bmor:101743734|bmor:101740061|bmor:100101202|bmor:101746658|bmor:692820|bmor:101745054|bmor:101744373|bmor:778467|bmor:101738186|bmor:100101211|	101739164|101743734|101740061|100101202|101746658|692820|101745054|101744373|778467|101738186|100101211|	http://www.genome.jp/kegg-bin/show_pathway?bmor01200/bmor:692820%09red/bmor:101745054%09red/bmor:101743734%09red/bmor:778467%09red/bmor:100101202%09red/bmor:100101211%09red/bmor:101746658%09red/bmor:101744373%09red/bmor:101740061%09red/bmor:101739164%09red/bmor:101738186%09red
Metabolic pathways	KEGG PATHWAY	bmor01100	49	920	0.00244742	0.0264322	111353983|111358457|111348684|17427394|111357941|111347772|111353742|111348559|111354947|Novel00167|111360043|111352265|111352452|111348683|111349343|111350432|111352208|111353435|111352474|111353246|111360440|111353597|111356186|111355045|111358201|111362570|111348890|111364920|111348635|111349452|111362732|17427404|111348245|111358765|111359096|111351646|111350838|111359981|111360150|111352318|…	bmor:101738358|bmor:101735920|bmor:692925|bmor:809266|bmor:101737782|bmor:101738548|bmor:100174851|bmor:101745713|bmor:101739164|bmor:101743287|bmor:101746922|bmor:101739646|bmor:101741774|bmor:101744836|bmor:101738954|bmor:101746658|bmor:692820|bmor:100134927|bmor:101742614|bmor:101744373|bmor:778467|bmor:101744941|bmor:101739922|bmor:692866|bmor:101738045|bmor:101745817|bmor:101743386|bmor:1017…	101738358|101735920|692925|809266|101737782|101738548|100174851|101745713|101739164|101743287|101746922|101739646|101741774|101744836|101738954|101746658|692820|100134927|101742614|101744373|778467|101744941|101739922|692866|101738045|101745817|101743386|101746796|100101165|101741007|100101207|809262|100144545|100127121|733123|101739775|101738740|693038|101743734|101740061|100134926|100101205|101…	http://www.genome.jp/kegg-bin/show_pathway?bmor01100/bmor:693038%09red/bmor:101746922%09red/bmor:100174851%09red/bmor:101739922%09red/bmor:101743287%09red/bmor:101738099%09red/bmor:100101202%09red/bmor:100144545%09red/bmor:100101207%09red/bmor:100101205%09red/bmor:809266%09red/bmor:101746658%09red/bmor:101744373%09red/bmor:692820%09red/bmor:101739164%09red/bmor:101743386%09red/bmor:101743734%09re…
Fatty acid metabolism	KEGG PATHWAY	bmor01212	7	56	0.00555686	0.0500118	111350838|111359981|111360150|111357547|111353597|111352208|111361908	bmor:101738740|bmor:693038|bmor:101743734|bmor:100101202|bmor:101744941|bmor:692820|bmor:101743311|	101738740|693038|101743734|100101202|101744941|692820|101743311|	http://www.genome.jp/kegg-bin/show_pathway?bmor01212/bmor:693038%09red/bmor:101738740%09red/bmor:101743734%09red/bmor:100101202%09red/bmor:101744941%09red/bmor:692820%09red/bmor:101743311%09red
Butanoate metabolism	KEGG PATHWAY	bmor00650	3	11	0.0110444	0.0851998	111357547|111352208|111360150	bmor:100101202|bmor:692820|bmor:101743734|	100101202|692820|101743734|	http://www.genome.jp/kegg-bin/show_pathway?bmor00650/bmor:100101202%09red/bmor:692820%09red/bmor:101743734%09red
Citrate cycle (TCA cycle)	KEGG PATHWAY	bmor00020	5	38	0.0152824	0.103156	111354947|111352318|111353246|111354384|111359296	bmor:101739164|bmor:101740061|bmor:101744373|bmor:100101211|bmor:101738186|	101739164|101740061|101744373|100101211|101738186|	http://www.genome.jp/kegg-bin/show_pathway?bmor00020/bmor:101740061%09red/bmor:101744373%09red/bmor:100101211%09red/bmor:101739164%09red/bmor:101738186%09red
Valine, leucine and isoleucine degradation	KEGG PATHWAY	bmor00280	4	32	0.0339469	0.203681	111357547|111350838|111352208|111360150	bmor:100101202|bmor:101738740|bmor:692820|bmor:101743734|	100101202|101738740|692820|101743734|	http://www.genome.jp/kegg-bin/show_pathway?bmor00280/bmor:100101202%09red/bmor:692820%09red/bmor:101743734%09red/bmor:101738740%09red
Sulfur metabolism	KEGG PATHWAY	bmor00920	2	8	0.0442336	0.238861	111359481|111353983	bmor:101740027|bmor:101738358|	101740027|101738358|	http://www.genome.jp/kegg-bin/show_pathway?bmor00920/bmor:101740027%09red/bmor:101738358%09red
Terpenoid backbone biosynthesis	KEGG PATHWAY	bmor00900	3	23	0.0584204	0.286791	111357547|111360010|111362732	bmor:100101202|bmor:100101205|bmor:100101207|	100101202|100101205|100101207|	http://www.genome.jp/kegg-bin/show_pathway?bmor00900/bmor:100101202%09red/bmor:100101207%09red/bmor:100101205%09red
Fatty acid elongation	KEGG PATHWAY	bmor00062	2	14	0.103192	0.464363	111350838|111352208	bmor:101738740|bmor:692820|	101738740|692820|	http://www.genome.jp/kegg-bin/show_pathway?bmor00062/bmor:101738740%09red/bmor:692820%09red
Glycolysis / Gluconeogenesis	KEGG PATHWAY	bmor00010	3	39	0.174707	0.659062	111362524|111354384|111360440	bmor:101745054|bmor:100101211|bmor:778467|	101745054|100101211|778467|	http://www.genome.jp/kegg-bin/show_pathway?bmor00010/bmor:101745054%09red/bmor:100101211%09red/bmor:778467%09red
Vitamin B6 metabolism	KEGG PATHWAY	bmor00750	1	5	0.189656	0.659062	111362570	bmor:101745817|	101745817|	http://www.genome.jp/kegg-bin/show_pathway?bmor00750/bmor:101745817%09red
ABC transporters	KEGG PATHWAY	bmor02010	2	23	0.212077	0.659062	111354469|111349327	bmor:101741850|bmor:101742204|	101741850|101742204|	http://www.genome.jp/kegg-bin/show_pathway?bmor02010/bmor:101742204%09red/bmor:101741850%09red
2-Oxocarboxylic acid metabolism	KEGG PATHWAY	bmor01210	2	23	0.212077	0.659062	111354947|111359296	bmor:101739164|bmor:101738186|	101739164|101738186|	http://www.genome.jp/kegg-bin/show_pathway?bmor01210/bmor:101738186%09red/bmor:101739164%09red
Tryptophan metabolism	KEGG PATHWAY	bmor00380	2	25	0.237743	0.659062	111357547|111352208	bmor:100101202|bmor:692820|	100101202|692820|	http://www.genome.jp/kegg-bin/show_pathway?bmor00380/bmor:100101202%09red/bmor:692820%09red
Valine, leucine and isoleucine biosynthesis	KEGG PATHWAY	bmor00290	1	7	0.244554	0.659062	111350432	bmor:101746658|	101746658|	http://www.genome.jp/kegg-bin/show_pathway?bmor00290/bmor:101746658%09red
Starch and sucrose metabolism	KEGG PATHWAY	bmor00500	3	49	0.265417	0.659062	111362524|111348683|111348245	bmor:101745054|bmor:101744836|bmor:100144545|	101745054|101744836|100144545|	http://www.genome.jp/kegg-bin/show_pathway?bmor00500/bmor:101745054%09red/bmor:101744836%09red/bmor:100144545%09red
Sulfur relay system	KEGG PATHWAY	bmor04122	1	9	0.295751	0.659062	111352474	bmor:101742614|	101742614|	http://www.genome.jp/kegg-bin/show_pathway?bmor04122/bmor:101742614%09red
Galactose metabolism	KEGG PATHWAY	bmor00052	2	30	0.302273	0.659062	111362524|111348683	bmor:101745054|bmor:101744836|	101745054|101744836|	http://www.genome.jp/kegg-bin/show_pathway?bmor00052/bmor:101745054%09red/bmor:101744836%09red
Biosynthesis of amino acids	KEGG PATHWAY	bmor01230	4	78	0.3121	0.659062	111354947|111350432|111359296|111360440	bmor:101739164|bmor:101746658|bmor:101738186|bmor:778467|	101739164|101746658|101738186|778467|	http://www.genome.jp/kegg-bin/show_pathway?bmor01230/bmor:101746658%09red/bmor:778467%09red/bmor:101738186%09red/bmor:101739164%09red
Fatty acid biosynthesis	KEGG PATHWAY	bmor00061	1	10	0.32004	0.659062	111359981	bmor:693038|	693038|	http://www.genome.jp/kegg-bin/show_pathway?bmor00061/bmor:693038%09red
Lysine degradation	KEGG PATHWAY	bmor00310	2	32	0.327906	0.659062	111357547|111352208	bmor:100101202|bmor:692820|	100101202|692820|	http://www.genome.jp/kegg-bin/show_pathway?bmor00310/bmor:100101202%09red/bmor:692820%09red
Biosynthesis of unsaturated fatty acids	KEGG PATHWAY	bmor01040	2	32	0.327906	0.659062	111352208|111361908	bmor:692820|bmor:101743311|	692820|101743311|	http://www.genome.jp/kegg-bin/show_pathway?bmor01040/bmor:692820%09red/bmor:101743311%09red
Fructose and mannose metabolism	KEGG PATHWAY	bmor00051	2	33	0.340631	0.659062	111362524|111360440	bmor:101745054|bmor:778467|	101745054|778467|	http://www.genome.jp/kegg-bin/show_pathway?bmor00051/bmor:101745054%09red/bmor:778467%09red
Glyoxylate and dicarboxylate metabolism	KEGG PATHWAY	bmor00630	2	33	0.340631	0.659062	111357547|111359296	bmor:100101202|bmor:101738186|	100101202|101738186|	http://www.genome.jp/kegg-bin/show_pathway?bmor00630/bmor:100101202%09red/bmor:101738186%09red
Ubiquinone and other terpenoid-quinone biosynthesis	KEGG PATHWAY	bmor00130	1	11	0.343495	0.659062	111364920	bmor:101746796|	101746796|	http://www.genome.jp/kegg-bin/show_pathway?bmor00130/bmor:101746796%09red
Ubiquitin mediated proteolysis	KEGG PATHWAY	bmor04120	4	84	0.359471	0.659062	111360625|111358818|111358425|111362831	bmor:100141465|bmor:101735671|bmor:101742453|bmor:101735671|	100141465|101735671|101742453|101735671|	http://www.genome.jp/kegg-bin/show_pathway?bmor04120/bmor:100141465%09red/bmor:101742453%09red/bmor:101735671%09red
Phenylalanine metabolism	KEGG PATHWAY	bmor00360	1	12	0.366146	0.659062	111364920	bmor:101746796|	101746796|	http://www.genome.jp/kegg-bin/show_pathway?bmor00360/bmor:101746796%09red
Pyruvate metabolism	KEGG PATHWAY	bmor00620	2	38	0.402951	0.701915	111357547|111354384	bmor:100101202|bmor:100101211|	100101202|100101211|	http://www.genome.jp/kegg-bin/show_pathway?bmor00620/bmor:100101202%09red/bmor:100101211%09red
Nitrogen metabolism	KEGG PATHWAY	bmor00910	1	15	0.429537	0.724844	111355602	bmor:101744734|	101744734|	http://www.genome.jp/kegg-bin/show_pathway?bmor00910/bmor:101744734%09red
Tyrosine metabolism	KEGG PATHWAY	bmor00350	1	16	0.449233	0.735108	111364920	bmor:101746796|	101746796|	http://www.genome.jp/kegg-bin/show_pathway?bmor00350/bmor:101746796%09red
beta-Alanine metabolism	KEGG PATHWAY	bmor00410	1	19	0.504353	0.801032	111352208	bmor:692820|	692820|	http://www.genome.jp/kegg-bin/show_pathway?bmor00410/bmor:692820%09red
Pentose phosphate pathway	KEGG PATHWAY	bmor00030	1	20	0.521478	0.804567	111360440	bmor:778467|	778467|	http://www.genome.jp/kegg-bin/show_pathway?bmor00030/bmor:778467%09red
Insect hormone biosynthesis	KEGG PATHWAY	bmor00981	1	22	0.553983	0.817372	111358892	bmor:100286798|	100286798|	http://www.genome.jp/kegg-bin/show_pathway?bmor00981/bmor:100286798%09red
Amino sugar and nucleotide sugar metabolism	KEGG PATHWAY	bmor00520	2	52	0.560051	0.817372	111362524|111348683	bmor:101745054|bmor:101744836|	101745054|101744836|	http://www.genome.jp/kegg-bin/show_pathway?bmor00520/bmor:101745054%09red/bmor:101744836%09red
ECM-receptor interaction	KEGG PATHWAY	bmor04512	1	28	0.638895	0.907903	111356092	bmor:101741524|	101741524|	http://www.genome.jp/kegg-bin/show_pathway?bmor04512/bmor:101741524%09red
Peroxisome	KEGG PATHWAY	bmor04146	3	99	0.688708	0.936043	111359113|111358125|111360010	bmor:101736373|bmor:101739578|bmor:100101205|	101736373|101739578|100101205|	http://www.genome.jp/kegg-bin/show_pathway?bmor04146/bmor:101739578%09red/bmor:100101205%09red/bmor:101736373%09red
Wnt signaling pathway	KEGG PATHWAY	bmor04310	2	67	0.693365	0.936043	111358818|111362831	bmor:101735671|bmor:101735671|	101735671|101735671|	http://www.genome.jp/kegg-bin/show_pathway?bmor04310/bmor:101735671%09red
Inositol phosphate metabolism	KEGG PATHWAY	bmor00562	1	39	0.754969	0.99279	111355151	bmor:101745875|	101745875|	http://www.genome.jp/kegg-bin/show_pathway?bmor00562/bmor:101745875%09red
Phosphatidylinositol signaling system	KEGG PATHWAY	bmor04070	1	42	0.779591	0.99279	111355151	bmor:101745875|	101745875|	http://www.genome.jp/kegg-bin/show_pathway?bmor04070/bmor:101745875%09red
Protein processing in endoplasmic reticulum	KEGG PATHWAY	bmor04141	3	130	0.843232	0.99279	111349289|111357121|111364455	bmor:692822|bmor:101742130|bmor:101743710|	692822|101742130|101743710|	http://www.genome.jp/kegg-bin/show_pathway?bmor04141/bmor:101743710%09red/bmor:692822%09red/bmor:101742130%09red
Hippo signaling pathway - fly	KEGG PATHWAY	bmor04391	1	55	0.860799	0.99279	111358199	bmor:101741252|	101741252|	http://www.genome.jp/kegg-bin/show_pathway?bmor04391/bmor:101741252%09red
Pentose and glucuronate interconversions	KEGG PATHWAY	bmor00040	1	59	0.879181	0.99279	111348683	bmor:101744836|	101744836|	http://www.genome.jp/kegg-bin/show_pathway?bmor00040/bmor:101744836%09red
Glycine, serine and threonine metabolism	KEGG PATHWAY	bmor00260	1	59	0.879181	0.99279	111350432	bmor:101746658|	101746658|	http://www.genome.jp/kegg-bin/show_pathway?bmor00260/bmor:101746658%09red
mRNA surveillance pathway	KEGG PATHWAY	bmor03015	1	64	0.898799	0.99279	111352536	bmor:101740551|	101740551|	http://www.genome.jp/kegg-bin/show_pathway?bmor03015/bmor:101740551%09red
Glycerophospholipid metabolism	KEGG PATHWAY	bmor00564	1	68	0.912184	0.99279	111355373	bmor:692517|	692517|	http://www.genome.jp/kegg-bin/show_pathway?bmor00564/bmor:692517%09red
Endocytosis	KEGG PATHWAY	bmor04144	1	86	0.953681	0.99279	111349289	bmor:692822|	692822|	http://www.genome.jp/kegg-bin/show_pathway?bmor04144/bmor:692822%09red
Lysosome	KEGG PATHWAY	bmor04142	1	87	0.955301	0.99279	111357440	bmor:101744899|	101744899|	http://www.genome.jp/kegg-bin/show_pathway?bmor04142/bmor:101744899%09red
Spliceosome	KEGG PATHWAY	bmor03040	1	122	0.987197	0.99279	111349289	bmor:692822|	692822|	http://www.genome.jp/kegg-bin/show_pathway?bmor03040/bmor:692822%09red
RNA transport	KEGG PATHWAY	bmor03013	1	125	0.988502	0.99279	111358695	bmor:101741532|	101741532|	http://www.genome.jp/kegg-bin/show_pathway?bmor03013/bmor:101741532%09red
Ribosome	KEGG PATHWAY	bmor03010	1	127	0.989298	0.99279	111364835	bmor:101743958|	101743958|	http://www.genome.jp/kegg-bin/show_pathway?bmor03010/bmor:101743958%09red
Purine metabolism	KEGG PATHWAY	bmor00230	1	138	0.99279	0.99279	111363651	bmor:101740270|	101740270|	http://www.genome.jp/kegg-bin/show_pathway?bmor00230/bmor:101740270%09red
