# Supplementary material for: Mating-Induced Differential Expression in Genes Related to Reproduction and Immunity in Spodoptera litura (Lepidoptera: Noctuidae) Female Moths
Source: J Insect Sci. 2020 Feb 24;20(1):10. doi: 10.1093/jisesa/ieaa003 (PMC7039226; doi:10.1093/jisesa/ieaa003)
Supplement: ieaa003_suppl_Supplementary_Table_S12 [file ieaa003_suppl_supplementary_table_s12.xlsx]

## Sheet: DEGs
Table S12 Differentially expressed genes (DEGs) between Mated-24h vs Virgin-24h group
GeneID	Readcount Mated-24h	Readcount Virgin-24h	log2FoldChange	pval	padj	significant	Blast swiss prot	Gene Length	NR GI	NR ID	NR Score	NR Evalue	NR Description	NT GI	NT ID	NT Score	NT Evalue	NT Description	KO ID	KO Name	KO Description	Http Link	Swissprot ID	Swissprot Score	Swissprot Evalue	Swissprot Description	PFAM ID	PFAM description	Gene Ontology Biological Pathway	BP Description	Gene Ontology Molecular Function	MF Description	Gene Ontology Cellular Component	CC Description	KOG ID	KOG Description
111358813	0	0.81121	-7.94724	2.84e-05	0.00151676	TRUE	sp|P15410|BXC1_BOMMO Bombyxin C-1 OS=Bombyx mori GN=BBXC1 PE=3 SV=2//6.83582e-14	417	11416986	XP_022829893.1	480	6.6e-46	bombyxin C-1-like [Spodoptera litura]	--	--	--	--	--	--	--	--	--	P15410	170	2.2e-11	Bombyxin C-1 OS=Bombyx mori GN=BBXC1 PE=3 SV=2	PF00049//PF03488	Insulin/IGF/Relaxin family//Nematode insulin-related peptide beta type	GO:0007165	signal transduction	GO:0005179	hormone activity	GO:0005576	extracellular region	--	--
Novel00334	0	0.555721	-7.48171	0.000107867	0.00435668	TRUE	PREDICTED: neuronal acetylcholine receptor subunit alpha-10-like [Plutella xylostella]	683	10453475	XP_021189799.1	324	1.3e-27	neuronal acetylcholine receptor subunit alpha-10-like [Helicoverpa armigera]	--	--	--	--	--	K04815	CHRNB4	nicotinic acetylcholine receptor beta-4	http://www.genome.jp/dbget-bin/www_bget?ko:K04815	Q8SPU6	190	1.7e-13	Neuronal acetylcholine receptor subunit beta-4 OS=Bos taurus GN=CHRNB4 PE=2 SV=1	PF02931	Neurotransmitter-gated ion-channel ligand binding domain	GO:0006811//GO:0006810	ion transport//transport	GO:0005230	extracellular ligand-gated ion channel activity	GO:0016020	membrane	--	--
111356783	0.0110137	2.15868	-7.35528	0.00221075	0.0454038	TRUE	-//-	563	11414432	XP_022827034.1	786	2.9e-81	uncharacterized protein LOC111356783 [Spodoptera litura]	KT261657.1	KT261657	408	0	Spodoptera litura putative odorant binding protein OBP11 mRNA, complete cds	--	--	--	--	--	--	--	--	PF04354//PF01395	ZipA, C-terminal FtsZ-binding domain//PBP/GOBP family	GO:0000917	barrier septum assembly	GO:0005549	odorant binding	GO:0016021	integral component of membrane	--	--
111364705	3.73001	209.961	-5.96934	2.2e-05	0.00123193	TRUE	sp|P01513|ATTE_HYACE Attacin-E OS=Hyalophora cecropia PE=1 SV=2//3.67118e-61	880	11420163	XP_022837464.1	1149	3.7e-123	attacin-like [Spodoptera litura]	KP056511.1	KP056511	391	0	Spodoptera exigua attacin 3 mRNA, complete cds	--	--	--	--	P01513	509	2.2e-50	Attacin-E OS=Hyalophora cecropia PE=1 SV=2	PF03769//PF00375//PF03768	Attacin, C-terminal region//Sodium:dicarboxylate symporter family//Attacin, N-terminal region	GO:0006820//GO:0006812//GO:0006835	anion transport//cation transport//dicarboxylic acid transport	GO:0017153	sodium:dicarboxylate symporter activity	GO:0016020//GO:0005576	membrane//extracellular region	--	--
111349683	0.0220273	1.72509	-5.96246	4.39e-06	0.000325445	TRUE	sp|Q17194|BXB10_BOMMO Bombyxin B-10 OS=Bombyx mori GN=BBXB10 PE=3 SV=1//2.62065e-16	414	11423323	XP_022816653.1	504	1.1e-48	bombyxin B-10-like [Spodoptera litura]	--	--	--	--	--	--	--	--	--	P33720	183	6.6e-13	Bombyxin A-3 homolog OS=Samia cynthia GN=SBXA3 PE=3 SV=1	PF00049//PF03488	Insulin/IGF/Relaxin family//Nematode insulin-related peptide beta type	GO:0007165	signal transduction	GO:0005179	hormone activity	GO:0005576	extracellular region	--	--
111360975	0.0138758	0.761866	-5.44502	0.000381074	0.0118667	TRUE	-//-	1019	11418563	XP_022833052.1	1283	1.2e-138	uncharacterized protein LOC111360975 [Spodoptera litura]	--	--	--	--	--	--	--	--	--	--	--	--	--	--	--	--	--	--	--	--	--	--	--
111357274	1.2156	40.9462	-5.22352	2.28e-05	0.00127245	TRUE	sp|Q5MGD8|DFP4_LONON Defense protein 4 OS=Lonomia obliqua PE=3 SV=1//3.35234e-12	1468	11414988	XP_022827660.1	534	1.3e-51	uncharacterized protein LOC111357274 [Spodoptera litura]	KP056522.1	KP056522	155	5.90169e-73	Spodoptera exigua cecropin C mRNA, complete cds	--	--	--	--	Q5MGD8	153	7.1e-09	Defense protein 4 OS=Lonomia obliqua PE=3 SV=1	PF07648//PF17050//PF00272	Kazal-type serine protease inhibitor domain//Altered inheritance of mitochondria 5//Cecropin family	GO:0042407	cristae formation	GO:0005515	protein binding	GO:0005576//GO:0061617//GO:0044284	extracellular region//MICOS complex//mitochondrial crista junction	--	--
111355797	0.593181	19.949	-5.22258	0.00130592	0.0312614	TRUE	sp|O76537|PGRP_TRINI Peptidoglycan recognition protein OS=Trichoplusia ni GN=PGRP PE=1 SV=1//8.86053e-56	859	11413159	XP_022825626.1	1034	7.8e-110	peptidoglycan recognition protein-like isoform X1 [Spodoptera litura]	EU780426.1	EU780426	47	3.69987e-13	Spodoptera litura nucleopolyhedrovirus II, complete genome	K01446	PGRP	peptidoglycan recognition protein	http://www.genome.jp/dbget-bin/www_bget?ko:K01446	O76537	466	2.1e-45	Peptidoglycan recognition protein OS=Trichoplusia ni GN=PGRP PE=1 SV=1	PF01510	N-acetylmuramoyl-L-alanine amidase	GO:0006807//GO:0009252//GO:0009253	nitrogen compound metabolic process//peptidoglycan biosynthetic process//peptidoglycan catabolic process	GO:0008745	N-acetylmuramoyl-L-alanine amidase activity	--	--	--	--
111360163	0.0555034	1.82621	-5.03837	0.000108098	0.00435668	TRUE	-//-	8420	11418445	XP_022831807.1	10716	0	titin-like isoform X1 [Spodoptera litura]	EU780426.1	EU780426	51	2.24463e-14	Spodoptera litura nucleopolyhedrovirus II, complete genome	--	--	--	--	O01761	195	5.5e-13	Muscle M-line assembly protein unc-89 OS=Caenorhabditis elegans GN=unc-89 PE=1 SV=3	PF08041//PF00619//PF10459	PetM family of cytochrome b6f complex subunit 7//Caspase recruitment domain//Peptidase S46	GO:0042981	regulation of apoptotic process	GO:0070009//GO:0008239	serine-type aminopeptidase activity//dipeptidyl-peptidase activity	GO:0009512	cytochrome b6f complex	--	--
111356816	0.0440547	1.53786	-4.87694	9.42e-05	0.00394442	TRUE	-//-	950	11414463	XP_022827070.1	1566	1.8e-171	uncharacterized protein LOC111356816 [Spodoptera litura]	KT192050.1	KT192050	468	0	Spodoptera litura odorant binding protein 29 (OBP29) mRNA, complete cds	--	--	--	--	--	--	--	--	PF02786//PF07988//PF01395	Carbamoyl-phosphate synthase L chain, ATP binding domain//LMSTEN motif//PBP/GOBP family	GO:0006355	regulation of transcription, DNA-templated	GO:0005549//GO:0005524	odorant binding//ATP binding	--	--	--	--
111364829	0.220708	5.87072	-4.86408	0.00244705	0.0488539	TRUE	sp|P81048|GLOV_HYACE Gloverin OS=Hyalophora cecropia PE=1 SV=2//8.17349e-40	1004	11420331	XP_022837649.1	838	4.9e-87	gloverin-like isoform X4 [Spodoptera litura]	--	--	--	--	--	--	--	--	--	P81048	379	3e-35	Gloverin OS=Hyalophora cecropia PE=1 SV=2	--	--	--	--	--	--	--	--	--	--
111348468	0.903121	23.5068	-4.83068	0.00220742	0.0453867	TRUE	-//-	628	11421693	XP_022814861.1	918	1.6e-96	uncharacterized protein LOC111348468 [Spodoptera litura]	KT192037.1	KT192037	480	0	Spodoptera litura odorant binding protein 16 (OBP16) mRNA, complete cds >gb|KT261650.1| Spodoptera litura putative odorant binding protein OBP4 mRNA, complete cds	--	--	--	--	--	--	--	--	PF01395	PBP/GOBP family	--	--	GO:0005549	odorant binding	--	--	--	--
111364839	12.3751	279.058	-4.64024	3.32e-05	0.00171471	TRUE	sp|P01513|ATTE_HYACE Attacin-E OS=Hyalophora cecropia PE=1 SV=2//2.72262e-69	1115	11420343	XP_022837663.1	1157	5.6e-124	attacin-like [Spodoptera litura]	KP056510.1	KP056510	389	0	Spodoptera exigua attacin 2 mRNA, complete cds	--	--	--	--	P01513	568	4.1e-57	Attacin-E OS=Hyalophora cecropia PE=1 SV=2	PF03769//PF03768	Attacin, C-terminal region//Attacin, N-terminal region	--	--	--	--	GO:0005576	extracellular region	--	--
111364668	7.63657	155.652	-4.50589	0.00166794	0.0373738	TRUE	sp|P81048|GLOV_HYACE Gloverin OS=Hyalophora cecropia PE=1 SV=2//3.56405e-40	811	11420111	XP_022837404.1	883	2.4e-92	gloverin-like [Spodoptera litura]	KP056508.1	KP056508	349	0	Spodoptera exigua gloverin mRNA, complete cds	--	--	--	--	P81048	364	1.3e-33	Gloverin OS=Hyalophora cecropia PE=1 SV=2	--	--	--	--	--	--	--	--	--	--
Novel00415	0.049779	1.12706	-4.29079	0.000327577	0.0104692	TRUE	PREDICTED: uncharacterized protein LOC105382135 isoform X1 [Plutella xylostella]>gi|768419146|ref|XP_011550275.1| PREDICTED: uncharacterized protein LOC105382135 isoform X2 [Plutella xylostella]	1714	11401024	XP_022834360.1	1038	5.4e-110	uncharacterized protein LOC111362070 [Spodoptera litura]	--	--	--	--	--	--	--	--	--	--	--	--	--	PF14984//PF00098//PF13922//PF10766	CD24 protein//Zinc knuckle//PHD domain of transcriptional enhancer, Asx//Multidrug efflux pump-associated protein AcrZ	GO:0007155//GO:0006855//GO:0015893	cell adhesion//drug transmembrane transport//drug transport	GO:0003677//GO:0003676//GO:0008270//GO:0015238	DNA binding//nucleic acid binding//zinc ion binding//drug transmembrane transporter activity	GO:0005886	plasma membrane	--	--
111351873	110.245	2282.02	-4.23237	1.77e-06	0.00014975	TRUE	sp|P47947|TNNC1_DROME Troponin C, isoform 1 OS=Drosophila melanogaster GN=TpnC41C PE=2 SV=2//1.75985e-63	784	11406885	XP_022819840.1	769	3.8e-79	troponin C-like isoform X2 [Spodoptera litura]	XM_013338868.1	XM_013338868	199	1.07265e-97	PREDICTED: Amyelois transitella troponin C, isoform 1-like (LOC106137914), mRNA	K02183	CALM	calmodulin	http://www.genome.jp/dbget-bin/www_bget?ko:K02183	P47947	516	3.1e-51	Troponin C, isoform 1 OS=Drosophila melanogaster GN=TpnC41C PE=2 SV=2	PF13405//PF13202//PF04437//PF12763//PF13499//PF13833//PF00036	EF-hand domain//EF hand//RINT-1 / TIP-1 family//Cytoskeletal-regulatory complex EF hand//EF-hand domain pair//EF-hand domain pair//EF hand	GO:0048193	Golgi vesicle transport	GO:0005515//GO:0005509	protein binding//calcium ion binding	GO:0005783	endoplasmic reticulum	KOG0027	Calmodulin and related proteins (EF-Hand superfamily)
111349544	0.12731	2.39704	-4.03754	0.000394976	0.0122158	TRUE	-//-	1141	11423145	XP_022816459.1	997	2e-105	RNA polymerase II degradation factor 1 isoform X1 [Spodoptera litura]	XM_012688767.1	XM_012688767	153	5.89223e-72	PREDICTED: Bombyx mori uncharacterized LOC105841350 (LOC105841350), mRNA	--	--	--	--	--	--	--	--	PF10220//PF14991//PF11057	Uncharacterized conserved protein (DUF2146)//Protein melan-A//Cortexin of kidney	GO:0000184	nuclear-transcribed mRNA catabolic process, nonsense-mediated decay	--	--	GO:0031224//GO:0042470	intrinsic component of membrane//melanosome	--	--
111354352	0.0440547	0.820919	-4.01532	0.00204468	0.0429417	TRUE	-//-	1220	11410202	XP_022823549.1	1062	6.3e-113	calsequestrin-1-like [Spodoptera litura]	--	--	--	--	--	--	--	--	--	--	--	--	--	PF02790//PF06524//PF02553//PF04889	Cytochrome C oxidase subunit II, transmembrane domain//NOA36 protein//Cobalt transport protein component CbiN//Cwf15/Cwc15 cell cycle control protein	GO:0000398//GO:0022900//GO:0009236//GO:0006824	mRNA splicing, via spliceosome//electron transport chain//cobalamin biosynthetic process//cobalt ion transport	GO:0008270//GO:0015087	zinc ion binding//cobalt ion transmembrane transporter activity	GO:0016021//GO:0016020//GO:0005681//GO:0005634	integral component of membrane//membrane//spliceosomal complex//nucleus	--	--
111355766	0.176219	2.972	-3.97295	0.00159029	0.0360327	TRUE	sp|O09209|BXRA_AGRCO Bombyxin-related peptide A OS=Agrius convolvuli PE=2 SV=1//1.68996e-10	572	11413129	XP_022825592.1	567	7.4e-56	bombyxin A-3 homolog [Spodoptera litura]	HQ451073.1	HQ451073	536	0	Spodoptera littoralis insulin-like precursor polypeptide 2 (ILPP2) mRNA, complete cds	--	--	--	--	O09209	151	4.7e-09	Bombyxin-related peptide A OS=Agrius convolvuli PE=2 SV=1	PF00049//PF03488	Insulin/IGF/Relaxin family//Nematode insulin-related peptide beta type	GO:0007165	signal transduction	GO:0005179	hormone activity	GO:0005576	extracellular region	--	--
111350535	15.4553	217.567	-3.96136	0.000452621	0.0136286	TRUE	-//-	416	11405156	XP_022817924.1	477	1.5e-45	uncharacterized protein LOC111350535 [Spodoptera litura]	--	--	--	--	--	--	--	--	--	--	--	--	--	--	--	--	--	--	--	--	--	--	--
111360172	0.914134	14.4762	-3.91415	0.00246875	0.0489904	TRUE	-//-	254	--	--	--	--	--	--	--	--	--	--	--	--	--	--	--	--	--	--	PF04888	Secretion system effector C (SseC) like family	GO:0009405	pathogenesis	--	--	--	--	--	--
Novel00417	0.306826	3.98058	-3.64462	4.58e-05	0.00220812	TRUE	PREDICTED: organic cation transporter protein-like [Bombyx mori]	1462	11149953	PCG69015.1	604	9.7e-60	hypothetical protein B5V51_4617, partial [Heliothis virescens]	JQ995292.1	JQ995292	95	1.3273e-39	Helicoverpa armigera clone BAC 33J17 cytochrome P450 337B3v1 (CYP337B3v1) gene, complete cds	--	--	--	--	--	--	--	--	--	--	--	--	--	--	--	--	--	--
111360819	0.0718063	0.883703	-3.56306	0.00211463	0.0440254	TRUE	-//-	2066	11423985	XP_022832823.1	657	9.8e-66	uncharacterized protein LOC111360819 [Spodoptera litura]	--	--	--	--	--	--	--	--	--	--	--	--	--	--	--	--	--	--	--	--	--	--	--
111359028	0.0885444	1.098	-3.53732	0.000982157	0.0250806	TRUE	sp|P79113|NPY2R_BOVIN Neuropeptide Y receptor type 2 OS=Bos taurus GN=NPY2R PE=2 SV=1//5.0562e-56	1518	6232797	XP_013192777.1	1855	8.7e-205	PREDICTED: neuropeptide Y receptor type 2-like [Amyelois transitella]	NM_001134270.1	AB330428	411	0	Bombyx mori neuropeptide receptor A7 (NGR-A7), mRNA >dbj|AB330428.1| Bombyx mori BNGR-A7 mRNA for neuropeptide receptor A7, complete cds	K04209	NPFR	neuropeptide F receptor	http://www.genome.jp/dbget-bin/www_bget?ko:K04209	P49683	525	5.4e-52	Prolactin-releasing peptide receptor OS=Homo sapiens GN=PRLHR PE=1 SV=3	PF00001	7 transmembrane receptor (rhodopsin family)	GO:0007186	G-protein coupled receptor signaling pathway	GO:0004930	G-protein coupled receptor activity	GO:0016021	integral component of membrane	KOG3656	FOG: 7 transmembrane receptor
111360361	11.8999	152.236	-3.46234	0.00026422	0.00879944	TRUE	sp|O00151|PDLI1_HUMAN PDZ and LIM domain protein 1 OS=Homo sapiens GN=PDLIM1 PE=1 SV=4//1.50659e-09	3315	11418471	XP_022832044.1	1864	1.7e-205	calponin homology domain-containing protein DDB_G0272472-like isoform X2 [Spodoptera litura]	--	--	--	--	--	--	--	--	--	Q9PW72	151	2.7e-08	PDZ and LIM domain protein 4 OS=Gallus gallus GN=PDLIM4 PE=2 SV=1	PF13180//PF07469//PF00595	PDZ domain//Domain of unknown function (DUF1518)//PDZ domain (Also known as DHR or GLGF)	--	--	GO:0005515	protein binding	GO:0005634	nucleus	--	--
111358184	11.5295	103.325	-3.31392	0.00244063	0.0488539	TRUE	sp|P22105|TENX_HUMAN Tenascin-X OS=Homo sapiens GN=TNXB PE=1 SV=4//8.60579e-08	2871	11416086	XP_022828885.1	4150	0	tenascin-like isoform X1 [Spodoptera litura]	JN641805.1	JN641805	679	0	Spodoptera frugiperda Spod-11-tox b protein mRNA, complete cds	--	--	--	--	P10039	305	3.3e-26	Tenascin OS=Gallus gallus GN=TNC PE=1 SV=2	PF00451	Scorpion short toxin, BmKK2	GO:0009405//GO:0006810	pathogenesis//transport	GO:0008200	ion channel inhibitor activity	GO:0005576	extracellular region	--	--
111356766	0.226868	2.25592	-3.26004	0.000694982	0.0192095	TRUE	sp|P13582|EAST_DROME Serine protease easter OS=Drosophila melanogaster GN=ea PE=1 SV=3//1.89502e-34	1557	11414418	XP_022827019.1	1892	4.6e-209	chymotrypsin-like protease CTRL-1 [Spodoptera litura]	--	--	--	--	--	--	--	--	--	P13582	352	6.4e-32	Serine protease easter OS=Drosophila melanogaster GN=ea PE=1 SV=3	PF00089	Trypsin	GO:0006508	proteolysis	GO:0004252	serine-type endopeptidase activity	--	--	--	--
111356215	0.440982	4.46685	-3.21014	0.00161478	0.0364968	TRUE	-//-	645	11413743	XP_022826266.1	700	3.1e-71	uncharacterized protein LOC111356215 [Spodoptera litura]	--	--	--	--	--	--	--	--	--	--	--	--	--	--	--	--	--	--	--	--	--	--	--
111349241	15.4874	161.364	-3.13035	0.0022553	0.0460592	TRUE	-//-	869	11422758	XP_022816036.1	544	5.2e-53	uncharacterized protein F12A10.7-like [Spodoptera litura]	--	--	--	--	--	--	--	--	--	--	--	--	--	--	--	--	--	--	--	--	--	--	--
111355308	2.78458	23.9669	-3.05549	5.46e-07	5.85e-05	TRUE	sp|Q9VCA2|ORCT_DROME Organic cation transporter protein OS=Drosophila melanogaster GN=Orct PE=1 SV=1//1.27541e-55	2540	11412474	XP_022824861.1	2125	7.2e-236	organic cation transporter protein-like [Spodoptera litura]	EF555567.1	EF555567	79	1.82557e-30	Spodoptera litura cecropin D (cecD1) gene, partial cds	--	--	--	--	Q9VCA2	555	3e-55	Organic cation transporter protein OS=Drosophila melanogaster GN=Orct PE=1 SV=1	PF00083//PF07690	Sugar (and other) transporter//Major Facilitator Superfamily	GO:0055085	transmembrane transport	GO:0022857	transmembrane transporter activity	GO:0016021	integral component of membrane	--	--
111348240	8.45025	76.9381	-3.00062	4.18e-06	0.000313211	TRUE	sp|A8Y9I2|NINAB_GALME Carotenoid isomerooxygenase OS=Galleria mellonella GN=ninaB PE=1 SV=1//0	2770	11421411	XP_022814551.1	2713	5.2e-304	carotenoid isomerooxygenase [Spodoptera litura]	--	--	--	--	--	K18048	ninaB	carotenoid isomerooxygenase	http://www.genome.jp/dbget-bin/www_bget?ko:K18048	A8Y9I2	2079	6.2e-232	Carotenoid isomerooxygenase OS=Galleria mellonella GN=ninaB PE=1 SV=1	--	--	--	--	--	--	--	--	KOG1285	Beta, beta-carotene 15,15'-dioxygenase and related enzymes
111351243	0.529526	4.20179	-3.00049	0.00250295	0.0493466	TRUE	-//-	2417	11405966	XP_022818808.1	3020	0	uncharacterized protein LOC111351243, partial [Spodoptera litura]	--	--	--	--	--	--	--	--	--	--	--	--	--	--	--	--	--	--	--	--	--	--	--
111348588	0.514528	4.25984	-2.97017	0.000500253	0.014581	TRUE	sp|A9ZSY2|TRET1_APILI Facilitated trehalose transporter Tret1 OS=Apis mellifera ligustica GN=Tret1 PE=1 SV=1//3.63055e-65	2019	11421837	XP_022815019.1	1956	2.3e-216	facilitated trehalose transporter Tret1-like [Spodoptera litura]	--	--	--	--	--	--	--	--	--	A9ZSY2	603	6.5e-61	Facilitated trehalose transporter Tret1 OS=Apis mellifera ligustica GN=Tret1 PE=1 SV=1	PF07690//PF00083	Major Facilitator Superfamily//Sugar (and other) transporter	GO:0055085	transmembrane transport	GO:0022857	transmembrane transporter activity	GO:0016021	integral component of membrane	KOG0254	Predicted transporter (major facilitator superfamily)
Novel00477	35.7419	255.448	-2.9696	0.00231936	0.0468944	TRUE	cecropin A2 [Spodoptera exigua]>gi|827029672|gb|AKJ54502.1| cecropin A1 [Spodoptera exigua]	496	5757008	AKJ54501.1	213	7.2e-15	cecropin A2 [Spodoptera exigua]	AF142342.1	AF142342	225	2.32659e-112	Spodoptera litura antibacterial protein cecropin B (cecB) mRNA, partial cds	--	--	--	--	Q9XZH0	204	2.9e-15	Cecropin-B (Fragment) OS=Spodoptera litura GN=CECB PE=1 SV=1	PF00272	Cecropin family	--	--	--	--	GO:0005576	extracellular region	--	--
111348786	0.862111	7.0133	-2.93207	0.000194453	0.00695942	TRUE	-//-	362	--	--	--	--	--	--	--	--	--	--	--	--	--	--	--	--	--	--	--	--	--	--	--	--	--	--	--	--
111351002	0.641403	4.94729	-2.88064	0.000492889	0.0143894	TRUE	sp|Q8R4I7|NETO1_MOUSE Neuropilin and tolloid-like protein 1 OS=Mus musculus GN=Neto1 PE=1 SV=2//4.85082e-30	4507	11405719	XP_022818530.1	3403	0	neuropilin and tolloid-like protein 2 [Spodoptera litura]	XM_011560905.1	XM_011560905	53	9.25741e-16	PREDICTED: Plutella xylostella uncharacterized LOC105389736 (LOC105389736), mRNA	--	--	--	--	Q8R4I7	330	6.5e-29	Neuropilin and tolloid-like protein 1 OS=Mus musculus GN=Neto1 PE=1 SV=2	PF00057	Low-density lipoprotein receptor domain class A	--	--	GO:0005515	protein binding	--	--	--	--
111356337	0.455293	3.32114	-2.83374	0.00244876	0.0488539	TRUE	sp|Q9Y5X5|NPFF2_HUMAN Neuropeptide FF receptor 2 OS=Homo sapiens GN=NPFFR2 PE=1 SV=2//1.78172e-21	1945	11413869	XP_022826410.1	2293	1.8e-255	neuropeptide SIFamide receptor-like [Spodoptera litura]	XM_014504086.1	XM_014504086	353	0	PREDICTED: Papilio machaon neuropeptide FF receptor 2-like (LOC106711705), mRNA	--	--	--	--	Q9Y5X5	254	1.8e-20	Neuropeptide FF receptor 2 OS=Homo sapiens GN=NPFFR2 PE=1 SV=2	PF00001//PF03600	7 transmembrane receptor (rhodopsin family)//Citrate transporter	GO:0007186//GO:0055085	G-protein coupled receptor signaling pathway//transmembrane transport	GO:0004930	G-protein coupled receptor activity	GO:0016021	integral component of membrane	--	--
111349146	0.732809	5.97266	-2.8324	0.00207321	0.0433612	TRUE	sp|P80683|CUA3A_TENMO Larval cuticle protein A3A OS=Tenebrio molitor PE=1 SV=1//2.20127e-17	1243	11422633	XP_022815895.1	635	2.1e-63	activating signal cointegrator 1 complex subunit 2 homolog isoform X1 [Spodoptera litura]	XM_013305797.1	XM_013305797	165	1.3735e-78	PREDICTED: Papilio xuthus endocuticle structural glycoprotein SgAbd-2 (LOC106113040), mRNA	--	--	--	--	P82166	208	2.5e-15	Cuticle protein 19.8 OS=Locusta migratoria PE=1 SV=1	PF00379	Insect cuticle protein	--	--	GO:0042302	structural constituent of cuticle	--	--	--	--
111348976	0.813202	6.18728	-2.80322	0.000631014	0.0177944	TRUE	-//-	2206	11422453	XP_022815692.1	2263	6.2e-252	uncharacterized protein LOC111348976 [Spodoptera litura]	--	--	--	--	--	--	--	--	--	--	--	--	--	--	--	--	--	--	--	--	--	--	--
Novel00033	1.29911	7.82421	-2.57747	0.0008466	0.0222869	TRUE	Actin cytoskeleton-regulatory complex protein pan1 [Chelonia mydas]	9099	3764184	ESO83711.1	190	6.1e-11	hypothetical protein LOTGIDRAFT_168955, partial [Lottia gigantea]	FO681385.1	FO681385	96	2.34211e-39	Spodoptera frugiperda sequence from BAC clone 28P14	--	--	--	--	P08640	231	4e-17	Flocculation protein FLO11 OS=Saccharomyces cerevisiae (strain ATCC 204508 / S288c) GN=FLO11 PE=1 SV=2	PF06736	Protein of unknown function (DUF1211)	GO:0006813	potassium ion transport	GO:0005267	potassium channel activity	--	--	--	--
111358976	14.1007	98.8444	-2.56725	0.00223554	0.0457068	TRUE	-//-	389	--	--	--	--	--	--	--	--	--	--	--	--	--	--	--	--	--	--	--	--	--	--	--	--	--	--	--	--
111359141	1.90356	11.5892	-2.50074	0.00134904	0.0317513	TRUE	sp|Q9Y600|CSAD_HUMAN Cysteine sulfinic acid decarboxylase OS=Homo sapiens GN=CSAD PE=1 SV=2//0	1853	11417408	XP_022830357.1	2597	9.7e-291	cysteine sulfinic acid decarboxylase [Spodoptera litura]	KP657641.1	KP657641	415	0	Chilo suppressalis glutamate decarboxylase 2 (GAD2) mRNA, complete cds	K01594	CSAD	sulfinoalanine decarboxylase	http://www.genome.jp/dbget-bin/www_bget?ko:K01594	Q9Y600	1329	3.9e-145	Cysteine sulfinic acid decarboxylase OS=Homo sapiens GN=CSAD PE=1 SV=2	PF05889//PF00282//PF01212	O-phosphoseryl-tRNA(Sec) selenium transferase, SepSecS//Pyridoxal-dependent decarboxylase conserved domain//Beta-eliminating lyase	GO:0006520//GO:0019752	cellular amino acid metabolic process//carboxylic acid metabolic process	GO:0016831//GO:0030170//GO:0016740//GO:0016829	carboxy-lyase activity//pyridoxal phosphate binding//transferase activity//lyase activity	--	--	KOG0629	Glutamate decarboxylase and related proteins
111351254	2.71328	14.8055	-2.43446	0.00244345	0.0488539	TRUE	sp|Q99P84|PLCE1_RAT 1-phosphatidylinositol 4,5-bisphosphate phosphodiesterase epsilon-1 OS=Rattus norvegicus GN=Plce1 PE=1 SV=1//1.85053e-28	6114	11405977	XP_022818821.1	9306	0	1-phosphatidylinositol 4,5-bisphosphate phosphodiesterase epsilon-1-like [Spodoptera litura]	XM_011556553.1	XM_011556553	665	0	PREDICTED: Plutella xylostella 1-phosphatidylinositol 4,5-bisphosphate phosphodiesterase epsilon-1-like (LOC105386068), mRNA	K05860	PLCE	phosphatidylinositol phospholipase C, epsilon	http://www.genome.jp/dbget-bin/www_bget?ko:K05860	Q8K4S1	886	3e-93	1-phosphatidylinositol 4,5-bisphosphate phosphodiesterase epsilon-1 OS=Mus musculus GN=Plce1 PE=1 SV=3	PF02446//PF00168//PF00617//PF00788//PF00387	4-alpha-glucanotransferase//C2 domain//RasGEF domain//Ras association (RalGDS/AF-6) domain//Phosphatidylinositol-specific phospholipase C, Y domain	GO:0005985//GO:0009395//GO:0005982//GO:0035556//GO:0046339//GO:0005975//GO:0006629//GO:0007165//GO:0007264//GO:0043087	sucrose metabolic process//phospholipid catabolic process//starch metabolic process//intracellular signal transduction//diacylglycerol metabolic process//carbohydrate metabolic process//lipid metabolic process//signal transduction//small GTPase mediated signal transduction//regulation of GTPase activity	GO:0004134//GO:0005515//GO:0005085//GO:0004435	4-alpha-glucanotransferase activity//protein binding//guanyl-nucleotide exchange factor activity//phosphatidylinositol phospholipase C activity	--	--	--	--
111356565	2.65024	14.6228	-2.42187	0.000458971	0.0137518	TRUE	-//-	827	--	--	--	--	--	--	--	--	--	--	--	--	--	--	--	--	--	--	PF06403	Lamprin	--	--	GO:0005198	structural molecule activity	GO:0005578	proteinaceous extracellular matrix	--	--
111364609	1.73524	10.36	-2.41613	0.00180169	0.039307	TRUE	sp|P45583|CU19_LOCMI Cuticle protein 19 OS=Locusta migratoria PE=1 SV=1//2.3125e-21	2231	11420017	XP_022837299.1	788	6.8e-81	larval cuticle protein A3A-like [Spodoptera litura]	XM_013308484.1	XM_013308484	107	4.35597e-46	PREDICTED: Papilio xuthus cuticle protein 8-like (LOC106115160), mRNA	--	--	--	--	P45583	255	1.6e-20	Cuticle protein 19 OS=Locusta migratoria PE=1 SV=1	PF00379//PF01845	Insect cuticle protein//CcdB protein	GO:0006276	plasmid maintenance	GO:0042302//GO:0008657	structural constituent of cuticle//DNA topoisomerase (ATP-hydrolyzing) inhibitor activity	--	--	--	--
111361871	36.5669	191.307	-2.37533	0.00075904	0.0204548	TRUE	-//-	426	11400774	XP_022834073.1	255	8.3e-20	metal tolerance protein 1-like [Spodoptera litura]	--	--	--	--	--	--	--	--	--	--	--	--	--	PF07392	Cyclin-dependent kinase inhibitor 2a p19Arf N-terminus	GO:0006915//GO:0008285//GO:0007050	apoptotic process//negative regulation of cell proliferation//cell cycle arrest	--	--	--	--	--	--
111359358	67.7553	361.779	-2.35017	0.000135871	0.0052663	TRUE	sp|A1ZA47|ZASP_DROME PDZ and LIM domain protein Zasp OS=Drosophila melanogaster GN=Zasp52 PE=1 SV=2//3.4506e-09	2050	11417670	XP_022830643.1	1564	6.5e-171	myelin transcription factor 1-like protein [Spodoptera litura]	--	--	--	--	--	--	--	--	--	A1ZA47	146	6.4e-08	PDZ and LIM domain protein Zasp OS=Drosophila melanogaster GN=Zasp52 PE=1 SV=2	PF13180//PF00595	PDZ domain//PDZ domain (Also known as DHR or GLGF)	--	--	GO:0005515	protein binding	--	--	--	--
111355221	2.13988	11.3928	-2.3498	0.00100751	0.0255269	TRUE	-//-	6122	11412388	XP_022824764.1	6660	0	proline-rich protein 36-like [Spodoptera litura]	--	--	--	--	--	--	--	--	--	--	--	--	--	--	--	--	--	--	--	--	--	--	--
111365020	917.375	5014.79	-2.34692	0.00043066	0.0131633	TRUE	sp|P07837|ACT2_BOMMO Actin, muscle-type A2 OS=Bombyx mori PE=3 SV=1//0	1365	3600169	AGR44792.1	1912	1.9e-211	actin-4 [Bombyx mori]	JF417981.1	JF417981	1012	0	Helicoverpa armigera actin mRNA, complete cds	K05692	ACTB_G1	actin beta/gamma 1	http://www.genome.jp/dbget-bin/www_bget?ko:K05692	P41339	1895	6.7e-211	Actin, acrosomal process isoform OS=Limulus polyphemus PE=2 SV=1	--	--	--	--	--	--	--	--	KOG0676	Actin and related proteins
111348440	4.536	23.2662	-2.34377	0.00133129	0.0314962	TRUE	sp|O76922|AUB_DROME Protein aubergine OS=Drosophila melanogaster GN=aub PE=1 SV=1//0	4009	11421655	XP_022814819.1	4231	0	piwi-like protein Siwi isoform X1 [Spodoptera litura]	JX481277.1	JX481277	240	9.17225e-120	Spodoptera frugiperda aubergine mRNA, partial cds	K02156	AUB, PIWI	aubergine	http://www.genome.jp/dbget-bin/www_bget?ko:K02156	O76922	1542	1.7e-169	Protein aubergine OS=Drosophila melanogaster GN=aub PE=1 SV=1	PF08625//PF02171//PF00212//PF02170	Utp13 specific WD40 associated domain//Piwi domain//Atrial natriuretic peptide//PAZ domain	GO:0007165//GO:0006364	signal transduction//rRNA processing	GO:0005179//GO:0003676//GO:0005515	hormone activity//nucleic acid binding//protein binding	GO:0005576//GO:0032040	extracellular region//small-subunit processome	KOG1042	Germ-line stem cell division protein Hiwi/Piwi; negative developmental regulator
111359041	18.6942	98.429	-2.33349	1.48e-05	0.000896296	TRUE	sp|Q58091|Y678_METJA Uncharacterized protein MJ0678 OS=Methanocaldococcus jannaschii (strain ATCC 43067 / DSM 2661 / JAL-1 / JCM 10045 / NBRC 100440) GN=MJ0678 PE=4 SV=1//3.73943e-08	2080	11417299	XP_022830237.1	2965	0	uncharacterized protein LOC111359041 [Spodoptera litura]	--	--	--	--	--	--	--	--	--	Q58091	154	7.7e-09	Uncharacterized protein MJ0678 OS=Methanocaldococcus jannaschii (strain ATCC 43067 / DSM 2661 / JAL-1 / JCM 10045 / NBRC 100440) GN=MJ0678 PE=4 SV=1	PF10297	Minimal binding motif of Hap4 for binding to Hap2/3/5	GO:0006355	regulation of transcription, DNA-templated	GO:0003677	DNA binding	GO:0005634	nucleus	--	--
111360715	1.51036	8.05007	-2.32774	0.00228358	0.0464286	TRUE	sp|O01761|UNC89_CAEEL Muscle M-line assembly protein unc-89 OS=Caenorhabditis elegans GN=unc-89 PE=1 SV=3//4.16009e-07	1630	11423795	XP_022832612.1	811	1.1e-83	immunoglobulin domain-containing protein oig-4-like [Spodoptera litura]	XM_017204597.1	XM_017204597	116	3.14392e-51	PREDICTED: Drosophila ficusphila immunoglobulin domain-containing protein oig-1 (LOC108100608), mRNA	--	--	--	--	O01761	132	2.1e-06	Muscle M-line assembly protein unc-89 OS=Caenorhabditis elegans GN=unc-89 PE=1 SV=3	PF13895	Immunoglobulin domain	--	--	GO:0005515	protein binding	--	--	--	--
111357618	9.30881	51.1547	-2.32387	2.9e-05	0.00154516	TRUE	sp|Q9VCA2|ORCT_DROME Organic cation transporter protein OS=Drosophila melanogaster GN=Orct PE=1 SV=1//6.64676e-60	2265	11415433	XP_022828155.1	2524	3.5e-282	organic cation transporter protein-like isoform X1 [Spodoptera litura]	XM_013340579.1	XM_013340579	509	0	PREDICTED: Amyelois transitella organic cation transporter protein-like (LOC106139188), mRNA	--	--	--	--	Q9VCA2	541	1.1e-53	Organic cation transporter protein OS=Drosophila melanogaster GN=Orct PE=1 SV=1	PF00083//PF07690	Sugar (and other) transporter//Major Facilitator Superfamily	GO:0055085	transmembrane transport	GO:0022857	transmembrane transporter activity	GO:0016021	integral component of membrane	KOG0255	Synaptic vesicle transporter SVOP and related transporters (major facilitator superfamily)
111352038	41.3054	224.555	-2.30722	0.000345866	0.0109767	TRUE	-//-	2839	11407133	XP_022820115.1	3178	0	neurofilament heavy polypeptide isoform X1 [Spodoptera litura]	--	--	--	--	--	--	--	--	--	--	--	--	--	PF09329	Primase zinc finger	GO:0006260	DNA replication	--	--	GO:0005634	nucleus	--	--
111356886	25.5064	121.141	-2.30148	0.00032423	0.0104171	TRUE	-//-	796	11414538	XP_022827156.1	934	2.9e-98	uncharacterized protein LOC111356886 isoform X1 [Spodoptera litura]	KP331521.1	KP331521	415	0	Spodoptera litura odorant binding protein 6 (OBP6) mRNA, complete cds	--	--	--	--	--	--	--	--	PF09252//PF00646//PF01395	Allergen Fel d I-B chain//F-box domain//PBP/GOBP family	--	--	GO:0005515//GO:0005549	protein binding//odorant binding	GO:0005615	extracellular space	--	--
111358340	22.0639	103.434	-2.21222	0.00121266	0.0296524	TRUE	sp|B3IUE0|DIH45_BOMMO Diuretic hormone 45 OS=Bombyx mori GN=dh45 PE=2 SV=1//5.10908e-53	1662	11411873	XP_022829215.1	680	1.7e-68	diuretic hormone 45 isoform X1 [Spodoptera litura]	XM_013339535.1	XM_013339535	107	3.22976e-46	PREDICTED: Amyelois transitella IQ domain-containing protein G-like (LOC106138398), mRNA	--	--	--	--	B3IUE0	458	3.5e-44	Diuretic hormone 45 OS=Bombyx mori GN=dh45 PE=2 SV=1	PF00473	Corticotropin-releasing factor family	GO:0007165	signal transduction	GO:0005179	hormone activity	GO:0005576	extracellular region	--	--
111350459	13.1627	65.9579	-2.20123	6.63e-05	0.0029323	TRUE	sp|P50578|AK1A1_PIG Alcohol dehydrogenase [NADP(+)] OS=Sus scrofa GN=AKR1A1 PE=1 SV=2//1.85215e-68	1429	11405072	XP_022817832.1	1779	5.3e-196	1,5-anhydro-D-fructose reductase-like [Spodoptera litura]	KP237898.1	KP237898	320	1.08642e-164	Helicoverpa assulta alcohol dehydrogenase 9 mRNA, partial cds	K00002	AKR1A1, adh	alcohol dehydrogenase (NADP+)	http://www.genome.jp/dbget-bin/www_bget?ko:K00002	Q28FD1	594	5e-60	Alcohol dehydrogenase [NADP(+)] OS=Xenopus tropicalis GN=akr1a1 PE=2 SV=1	--	--	--	--	--	--	--	--	KOG1577	Aldo/keto reductase family proteins
111352636	233.77	1144.66	-2.15812	0.000168806	0.00630151	TRUE	sp|Q8BWP5|TTPA_MOUSE Alpha-tocopherol transfer protein OS=Mus musculus GN=Ttpa PE=1 SV=1//7.99363e-46	2155	11407921	XP_022820997.1	1670	3.5e-183	alpha-tocopherol transfer protein-like isoform X1 [Spodoptera litura]	--	--	--	--	--	--	--	--	--	Q8BWP5	418	2e-39	Alpha-tocopherol transfer protein OS=Mus musculus GN=Ttpa PE=1 SV=1	--	--	--	--	--	--	--	--	--	--
111357015	55.5373	271.986	-2.15656	0.000151581	0.00576481	TRUE	sp|A6H779|FBXL2_BOVIN F-box/LRR-repeat protein 2 OS=Bos taurus GN=FBXL2 PE=2 SV=1//1.13219e-09	3228	11414653	XP_022827286.1	2502	1.8e-279	F-box..LRR-repeat protein 2 isoform X2 [Spodoptera litura]	XM_011559053.1	XM_011559053	682	0	PREDICTED: Plutella xylostella F-box/LRR-repeat protein 2 (LOC105388177), transcript variant X2, mRNA	--	--	--	--	Q8BH16	181	8.9e-12	F-box/LRR-repeat protein 2 OS=Mus musculus GN=Fbxl2 PE=1 SV=1	PF12937//PF00646//PF16358//PF05417//PF15966	F-box-like//F-box domain//RcsF lipoprotein//Hepatitis E cysteine protease//F-box	GO:0035556//GO:0016032//GO:0019082	intracellular signal transduction//viral process//viral protein processing	GO:0005515	protein binding	GO:0009279	cell outer membrane	KOG1947	Leucine rich repeat proteins, some proteins contain F-box
111358273	51.6628	238.348	-2.1131	6.95e-05	0.0030102	TRUE	sp|Q9VN03|SUV3_DROME ATP-dependent RNA helicase SUV3 homolog, mitochondrial OS=Drosophila melanogaster GN=CG9791 PE=2 SV=3//0	2719	6601293	KPI91178.1	3323	0	ATP-dependent RNA helicase SUV3-like, mitochondrial [Papilio xuthus]	XM_014499164.1	XM_014499164	689	0	PREDICTED: Papilio machaon ATP-dependent RNA helicase SUV3 homolog, mitochondrial (LOC106707746), mRNA	K17675	SUPV3L1, SUV3	ATP-dependent RNA helicase SUPV3L1/SUV3	http://www.genome.jp/dbget-bin/www_bget?ko:K17675	Q9VN03	2386	1.5e-267	ATP-dependent RNA helicase SUV3 homolog, mitochondrial OS=Drosophila melanogaster GN=CG9791 PE=2 SV=3	PF12513	Mitochondrial degradasome RNA helicase subunit C terminal	--	--	GO:0016817	hydrolase activity, acting on acid anhydrides	--	--	KOG0953	Mitochondrial RNA helicase SUV3, DEAD-box superfamily
111364573	69.9125	341.85	-2.10914	0.00113896	0.0281892	TRUE	sp|Q24008|INAD_DROME Inactivation-no-after-potential D protein OS=Drosophila melanogaster GN=inaD PE=1 SV=2//6.18801e-13	7814	11419972	XP_022837248.1	7522	0	uncharacterized protein LOC111364573 [Spodoptera litura]	XM_013309657.1	XM_013309657	342	3.56902e-176	PREDICTED: Papilio xuthus uncharacterized LOC106115966 (LOC106115966), transcript variant X2, mRNA	K13804	INAD	inactivation no afterpotential D protein	http://www.genome.jp/dbget-bin/www_bget?ko:K13804	Q24008	508	2.6e-49	Inactivation-no-after-potential D protein OS=Drosophila melanogaster GN=inaD PE=1 SV=2	PF13180//PF08172//PF00595	PDZ domain//CASP C terminal//PDZ domain (Also known as DHR or GLGF)	GO:0006891	intra-Golgi vesicle-mediated transport	GO:0005515	protein binding	GO:0030173	integral component of Golgi membrane	KOG3528	FOG: PDZ domain
111362309	82.5622	377.106	-2.09834	0.000479916	0.0141238	TRUE	sp|Q26366|VG_DROME Protein vestigial OS=Drosophila melanogaster GN=vg PE=1 SV=1//9.85564e-08	2787	6237384	XP_013197879.1	463	4.1e-43	PREDICTED: protein vestigial [Amyelois transitella]	XM_013342425.1	XM_013342425	418	0	PREDICTED: Amyelois transitella protein vestigial (LOC106140790), mRNA	--	--	--	--	Q26366	159	2.7e-09	Protein vestigial OS=Drosophila melanogaster GN=vg PE=1 SV=1	PF07545//PF00297	Vestigial/Tondu family//Ribosomal protein L3	GO:0042254//GO:0006355//GO:0006412	ribosome biogenesis//regulation of transcription, DNA-templated//translation	GO:0003735	structural constituent of ribosome	GO:0005840//GO:0005622//GO:0005634	ribosome//intracellular//nucleus	--	--
111363213	3.55597	15.9766	-2.08052	0.00143555	0.0333138	TRUE	sp|P30531|SC6A1_HUMAN Sodium- and chloride-dependent GABA transporter 1 OS=Homo sapiens GN=SLC6A1 PE=2 SV=2//0	2358	9980168	XP_019868541.1	2709	1.3e-303	PREDICTED: sodium- and chloride-dependent GABA transporter 1 isoform X1 [Aethina tumida]	AF141930.1	AF141930	1256	0	Trichoplusia ni high affinity GABA transporter (GAT) mRNA, complete cds	K05034	SLC6A1	solute carrier family 6 (neurotransmitter transporter, GABA) member 1	http://www.genome.jp/dbget-bin/www_bget?ko:K05034	P30531	1872	5.4e-208	Sodium- and chloride-dependent GABA transporter 1 OS=Homo sapiens GN=SLC6A1 PE=2 SV=2	PF00209//PF02839	Sodium:neurotransmitter symporter family//Carbohydrate binding domain	GO:0005975//GO:0006836//GO:0006812	carbohydrate metabolic process//neurotransmitter transport//cation transport	GO:0030246//GO:0004553//GO:0005328	carbohydrate binding//hydrolase activity, hydrolyzing O-glycosyl compounds//neurotransmitter:sodium symporter activity	GO:0016021//GO:0005576	integral component of membrane//extracellular region	KOG3660	Sodium-neurotransmitter symporter
111360374	9.92469	46.3722	-2.07428	0.000376248	0.0117971	TRUE	sp|P42852|CUPP_BOMMO Pupal cuticle protein OS=Bombyx mori GN=PCP PE=2 SV=1//1.01035e-06	983	11419298	XP_022832049.1	210	3.2e-14	pupal cuticle protein-like [Spodoptera litura]	NM_001311556.1	AK402410	221	7.98621e-110	Papilio polytes pupal cuticle protein (LOC106108532), mRNA >dbj|AK402410.1| Papilio polytes mRNA for cuticular protein PpolCPH30, complete cds, sequence id: Pp-0191	--	--	--	--	--	--	--	--	--	--	--	--	--	--	--	--	--	--
111359296	1260	5450.11	-2.03539	0.000821774	0.0217591	TRUE	sp|P20004|ACON_BOVIN Aconitate hydratase, mitochondrial OS=Bos taurus GN=ACO2 PE=1 SV=4//0	3143	11417573	XP_022830539.1	4045	0	aconitate hydratase, mitochondrial [Spodoptera litura]	XM_013316792.1	XM_013316792	1199	0	PREDICTED: Papilio xuthus probable aconitate hydratase, mitochondrial (LOC106121239), mRNA	K01681	ACO, acnA	aconitate hydratase	http://www.genome.jp/dbget-bin/www_bget?ko:K01681	P20004	3048	0	Aconitate hydratase, mitochondrial OS=Bos taurus GN=ACO2 PE=1 SV=4	PF00694//PF00330	Aconitase C-terminal domain//Aconitase family (aconitate hydratase)	GO:0008152	metabolic process	--	--	--	--	KOG0453	Aconitase/homoaconitase (aconitase superfamily)
111356244	11.3078	47.8868	-2.02114	0.000325377	0.0104356	TRUE	sp|Q24372|LACH_DROME Lachesin OS=Drosophila melanogaster GN=Lac PE=1 SV=2//9.54145e-40	2458	11413778	XP_022826305.1	2182	1.7e-242	lachesin-like [Spodoptera litura]	--	--	--	--	--	--	--	--	--	Q24372	386	1.1e-35	Lachesin OS=Drosophila melanogaster GN=Lac PE=1 SV=2	PF13895	Immunoglobulin domain	--	--	GO:0005515	protein binding	--	--	--	--
111351111	57.4016	248.5	-2.01617	0.000977508	0.0250102	TRUE	sp|Q9BVJ7|DUS23_HUMAN Dual specificity protein phosphatase 23 OS=Homo sapiens GN=DUSP23 PE=1 SV=1//9.09061e-34	1251	11405822	XP_022818648.1	1395	1.6e-151	dual specificity protein phosphatase 23-like [Spodoptera litura]	--	--	--	--	--	--	--	--	--	Q9BVJ7	302	3.2e-26	Dual specificity protein phosphatase 23 OS=Homo sapiens GN=DUSP23 PE=1 SV=1	PF00782//PF00102	Dual specificity phosphatase, catalytic domain//Protein-tyrosine phosphatase	GO:0006470//GO:0006570	protein dephosphorylation//tyrosine metabolic process	GO:0004725//GO:0008138	protein tyrosine phosphatase activity//protein tyrosine/serine/threonine phosphatase activity	--	--	--	--
111358558	17.9763	78.009	-2.01552	4.34e-05	0.00211281	TRUE	sp|Q4KL91|S36A4_XENLA Proton-coupled amino acid transporter 4 OS=Xenopus laevis GN=slc36a4 PE=2 SV=1//2.35188e-70	3044	6601206	KPI91091.1	2114	1.6e-234	Proton-coupled amino acid transporter 4 [Papilio xuthus]	--	--	--	--	--	K14209	SLC36A, PAT	solute carrier family 36 (proton-coupled amino acid transporter)	http://www.genome.jp/dbget-bin/www_bget?ko:K14209	Q6YBV0	633	3.2e-64	Proton-coupled amino acid transporter 4 OS=Homo sapiens GN=SLC36A4 PE=1 SV=1	PF06687	SUR7/PalI family	--	--	--	--	GO:0005886	plasma membrane	KOG1304	Amino acid transporters
111360594	8.48075	35.9554	-2.01224	0.000955743	0.0245568	TRUE	-//-	1056	11423550	XP_022832339.1	656	6.5e-66	uncharacterized protein LOC111360594 [Spodoptera litura]	--	--	--	--	--	--	--	--	--	--	--	--	--	PF05393	Human adenovirus early E3A glycoprotein	--	--	--	--	GO:0016021	integral component of membrane	--	--
111361074	10.1436	41.3888	-1.98878	0.00128072	0.0308201	TRUE	sp|Q03445|GLR1_DROME Glutamate receptor 1 OS=Drosophila melanogaster GN=GluRIA PE=2 SV=2//0	4214	11424301	XP_022833174.1	4139	0	glutamate receptor 1-like [Spodoptera litura]	--	--	--	--	--	K05313	GRIN	glutamate receptor, ionotropic, invertebrate	http://www.genome.jp/dbget-bin/www_bget?ko:K05313	Q03445	1747	3e-193	Glutamate receptor 1 OS=Drosophila melanogaster GN=GluRIA PE=2 SV=2	PF10613//PF00060//PF14554	Ligated ion channel L-glutamate- and glycine-binding site//Ligand-gated ion channel//VEGF heparin-binding domain	GO:0007165//GO:0006811//GO:0007268	signal transduction//ion transport//synaptic transmission	GO:0004970//GO:0005234//GO:0008201	ionotropic glutamate receptor activity//extracellular-glutamate-gated ion channel activity//heparin binding	GO:0016020	membrane	--	--
Novel00614	5.18331	20.9336	-1.98746	0.0017656	0.0386746	TRUE	--	8333	--	--	--	--	--	FO681386.1	FO681386	85	2.7933e-33	Spodoptera frugiperda sequence from BAC clone 65A13	--	--	--	--	--	--	--	--	PF06608	Protein of unknown function (DUF1143)	--	--	--	--	GO:0005634	nucleus	--	--
111348794	27.062	110.039	-1.96966	0.000193443	0.0069369	TRUE	sp|Q27017|B1_TENMO B1 protein (Fragment) OS=Tenebrio molitor PE=2 SV=1//3.20325e-09	709	11422187	XP_022815401.1	705	9.1e-72	B2 protein-like [Spodoptera litura]	JX962792.1	JX962792	482	0	Spodoptera exigua odorant binding protein 9 mRNA, complete cds	--	--	--	--	Q27017	149	1e-08	B1 protein (Fragment) OS=Tenebrio molitor PE=2 SV=1	PF01395	PBP/GOBP family	--	--	GO:0005549	odorant binding	--	--	--	--
Novel00615	7.15252	28.6045	-1.93758	0.00139732	0.0326256	TRUE	--	6137	11416455	XP_022829298.1	224	4.7e-15	craniofacial development protein 2-like [Spodoptera litura]	--	--	--	--	--	--	--	--	--	--	--	--	--	--	--	--	--	--	--	--	--	--	--
111359313	8.46507	33.1237	-1.92841	0.000904078	0.0234944	TRUE	sp|Q9VS29|DSCL_DROME Down syndrome cell adhesion molecule-like protein Dscam2 OS=Drosophila melanogaster GN=Dscam2 PE=2 SV=3//1.41046e-158	5864	11417602	XP_022830570.1	8474	0	Down syndrome cell adhesion molecule-like protein Dscam2 [Spodoptera litura]	XM_013320333.1	XM_013320333	59	5.57205e-19	PREDICTED: Papilio xuthus Down syndrome cell adhesion molecule-like protein Dscam2 (LOC106123918), mRNA	--	--	--	--	Q9VS29	1447	2.5e-158	Down syndrome cell adhesion molecule-like protein Dscam2 OS=Drosophila melanogaster GN=Dscam2 PE=2 SV=3	PF00041//PF13895	Fibronectin type III domain//Immunoglobulin domain	--	--	GO:0005515	protein binding	--	--	--	--
Novel00594	15.0296	60.5755	-1.92563	0.000286125	0.00942381	TRUE	--	1129	--	--	--	--	--	--	--	--	--	--	--	--	--	--	--	--	--	--	--	--	--	--	--	--	--	--	--	--
111360129	7.60824	30.2966	-1.91653	0.00131767	0.0314189	TRUE	-//-	3522	11419036	XP_022831753.1	2386	5.4e-266	uncharacterized protein LOC111360129 [Spodoptera litura]	--	--	--	--	--	--	--	--	--	--	--	--	--	PF13855//PF13516//PF00646//PF12937	Leucine rich repeat//Leucine Rich repeat//F-box domain//F-box-like	--	--	GO:0005515	protein binding	--	--	--	--
111353785	105.28	434.876	-1.9154	0.00113186	0.0281298	TRUE	sp|Q9VQG4|COLT_DROME Congested-like trachea protein OS=Drosophila melanogaster GN=colt PE=2 SV=1//2.40818e-136	1355	6628731	KPJ18617.1	1435	3.9e-156	Congested-like trachea protein [Papilio machaon]	XM_008319839.2	XM_008319839	58	4.54263e-19	PREDICTED: Cynoglossus semilaevis solute carrier family 25 member 20 (slc25a20), transcript variant X2, mRNA	K15109	SLC25A20_29, CACT, CACL, CRC1	solute carrier family 25 (mitochondrial carnitine/acylcarnitine transporter), member 20/29	http://www.genome.jp/dbget-bin/www_bget?ko:K15109	Q9VQG4	998	6.8e-107	Congested-like trachea protein OS=Drosophila melanogaster GN=colt PE=2 SV=1	--	--	--	--	--	--	--	--	KOG0758	Mitochondrial carnitine-acylcarnitine carrier protein
111362028	7.2088	28.2703	-1.91159	0.00193487	0.0414189	TRUE	-//-	2535	11400972	XP_022834299.1	1775	2.8e-195	kallikrein-8-like [Spodoptera litura]	--	--	--	--	--	--	--	--	--	--	--	--	--	PF00089	Trypsin	GO:0006508	proteolysis	GO:0004252	serine-type endopeptidase activity	--	--	--	--
111350173	13.5352	51.3376	-1.89694	0.000423766	0.0129962	TRUE	-//-	1980	11149935	PCG68997.1	260	1e-19	hypothetical protein B5V51_4625 [Heliothis virescens]	AP009026.1	AP009026	56	8.65858e-18	Bombyx mori genomic DNA, chromosome 25, BAC clone:516O13, complete sequence	--	--	--	--	--	--	--	--	--	--	--	--	--	--	--	--	--	--
111354958	10.3459	41.7752	-1.87702	0.00131213	0.0313688	TRUE	sp|P30432|FUR2_DROME Furin-like protease 2 OS=Drosophila melanogaster GN=Fur2 PE=2 SV=2//0	5943	11412051	XP_022824390.1	7032	0	furin-like protease 2 isoform X1 [Spodoptera litura]	XM_013345345.1	XM_013345345	1322	0	PREDICTED: Amyelois transitella furin-like protease 2 (LOC106143297), mRNA	K08654	PCSK5	proprotein convertase subtilisin/kexin type 5	http://www.genome.jp/dbget-bin/www_bget?ko:K08654	P30432	3951	0	Furin-like protease 2 OS=Drosophila melanogaster GN=Fur2 PE=2 SV=2	PF01483//PF00757//PF00082	Proprotein convertase P-domain//Furin-like cysteine rich region//Subtilase family	GO:0006468//GO:0007169//GO:0006508	protein phosphorylation//transmembrane receptor protein tyrosine kinase signaling pathway//proteolysis	GO:0004714//GO:0005524//GO:0004252	transmembrane receptor protein tyrosine kinase activity//ATP binding//serine-type endopeptidase activity	GO:0016020	membrane	KOG3525	Subtilisin-like proprotein convertase
111349006	30.1801	111.512	-1.85501	0.00075016	0.0202454	TRUE	sp|Q0KK59|UNC79_MOUSE Protein unc-79 homolog OS=Mus musculus GN=Unc79 PE=1 SV=1//2.39091e-13	7567	11422487	XP_022815729.1	9915	0	protein unc-79 homolog [Spodoptera litura]	XM_013330566.1	XM_013330566	893	0	PREDICTED: Amyelois transitella protein unc-79 homolog (LOC106131454), mRNA	--	--	--	--	Q0KK59	1053	1.6e-112	Protein unc-79 homolog OS=Mus musculus GN=Unc79 PE=1 SV=1	PF00695//PF10576//PF03248//PF06613//PF00341	Major surface antigen from hepadnavirus//Iron-sulfur binding domain of endonuclease III//Rer1 family//KorB C-terminal beta-barrel domain//PDGF/VEGF domain	GO:0008283//GO:0016032//GO:0007165//GO:0040007//GO:0045892	cell proliferation//viral process//signal transduction//growth//negative regulation of transcription, DNA-templated	GO:0008083//GO:0051539//GO:0003677	growth factor activity//4 iron, 4 sulfur cluster binding//DNA binding	GO:0016021//GO:0016020	integral component of membrane//membrane	KOG4820	Involved in anesthetic response in C.elegans
111352984	19.7851	72.2806	-1.85317	0.000888561	0.0231573	TRUE	sp|Q6DD21|CBPC1_XENLA Cytosolic carboxypeptidase 1 OS=Xenopus laevis GN=agtpbp1 PE=2 SV=1//1.87561e-18	4318	11408372	XP_022821506.1	6084	0	cytosolic carboxypeptidase 4-like isoform X1 [Spodoptera litura]	AK380464.1	AK380464	777	0	Bombyx mori mRNA, clone: ftes49F22	--	--	--	--	Q6DD21	1245	5e-135	Cytosolic carboxypeptidase 1 OS=Xenopus laevis GN=agtpbp1 PE=2 SV=1	PF00246//PF03581	Zinc carboxypeptidase//Herpesvirus UL33-like protein	GO:0006508//GO:0019073	proteolysis//viral DNA genome packaging	GO:0008270//GO:0004181	zinc ion binding//metallocarboxypeptidase activity	--	--	KOG3641	Zinc carboxypeptidase
111359743	9.71618	37.8414	-1.85036	0.00043968	0.0133494	TRUE	-//-	2409	11418114	XP_022831138.1	1414	1.9e-153	uncharacterized protein LOC111359743 [Spodoptera litura]	XM_013314088.1	XM_013314088	162	1.25492e-76	PREDICTED: Papilio xuthus uncharacterized LOC106119184 (LOC106119184), mRNA	--	--	--	--	--	--	--	--	PF02109//PF13903	DAD family//PMP-22/EMP/MP20/Claudin tight junction	GO:0018279	protein N-linked glycosylation via asparagine	GO:0004579	dolichyl-diphosphooligosaccharide-protein glycotransferase activity	GO:0016021//GO:0008250	integral component of membrane//oligosaccharyltransferase complex	--	--
111357394	7.20404	27.7632	-1.84038	0.0020361	0.0429302	TRUE	sp|P39087|GRIK2_MOUSE Glutamate receptor ionotropic, kainate 2 OS=Mus musculus GN=Grik2 PE=1 SV=4//0	4071	11415136	XP_022827825.1	4682	0	glutamate receptor ionotropic, kainate 2 isoform X1 [Spodoptera litura]	KF768733.1	KF768733	1191	0	Helicoverpa armigera ionotropic glutamate receptor (iGluR4) mRNA, complete cds	K05313	GRIN	glutamate receptor, ionotropic, invertebrate	http://www.genome.jp/dbget-bin/www_bget?ko:K05313	P39087	1834	2.4e-203	Glutamate receptor ionotropic, kainate 2 OS=Mus musculus GN=Grik2 PE=1 SV=4	PF10613//PF00060	Ligated ion channel L-glutamate- and glycine-binding site//Ligand-gated ion channel	GO:0007268//GO:0006811//GO:0007165	synaptic transmission//ion transport//signal transduction	GO:0004970//GO:0005234	ionotropic glutamate receptor activity//extracellular-glutamate-gated ion channel activity	GO:0016020	membrane	--	--
111358212	65.2745	248.379	-1.84014	0.00249015	0.0493078	TRUE	-//-	4472	11416140	XP_022828943.1	3701	0	uncharacterized protein LOC111358212 isoform X3 [Spodoptera litura]	XM_013340624.1	XM_013340624	281	1.65415e-142	PREDICTED: Amyelois transitella uncharacterized LOC106139227 (LOC106139227), mRNA	--	--	--	--	--	--	--	--	--	--	--	--	--	--	--	--	--	--
111360678	6.33066	23.2428	-1.84014	0.00199117	0.0423751	TRUE	sp|Q9NQX5|NPDC1_HUMAN Neural proliferation differentiation and control protein 1 OS=Homo sapiens GN=NPDC1 PE=1 SV=2//2.32281e-19	5114	11423724	XP_022832533.1	1845	4.3e-203	uncharacterized protein LOC111360678 isoform X3 [Spodoptera litura]	--	--	--	--	--	--	--	--	--	Q64322	231	2.2e-17	Neural proliferation differentiation and control protein 1 OS=Mus musculus GN=Npdc1 PE=2 SV=2	PF03323//PF06809	Bacillus/Clostridium GerA spore germination protein//Neural proliferation differentiation control-1 protein (NPDC1)	GO:0009847	spore germination	--	--	GO:0016021	integral component of membrane	--	--
111353921	11.5181	42.3386	-1.81473	0.00085757	0.0224782	TRUE	-//-	998	11409628	XP_022822907.1	703	2.2e-71	uncharacterized protein LOC111353921 [Spodoptera litura]	XM_014502246.1	XM_014502246	112	3.17632e-49	PREDICTED: Papilio machaon uncharacterized LOC106710242 (LOC106710242), mRNA	--	--	--	--	--	--	--	--	PF07527	Hairy Orange	GO:0006355	regulation of transcription, DNA-templated	GO:0003677	DNA binding	--	--	--	--
111351982	13.446	48.6749	-1.79867	0.000371449	0.0117071	TRUE	sp|Q8R5M3|LRC15_RAT Leucine-rich repeat-containing protein 15 OS=Rattus norvegicus GN=Lrrc15 PE=2 SV=1//2.12986e-24	3759	11407034	XP_022820004.1	2256	6.9e-251	slit homolog 1 protein [Spodoptera litura]	XM_013338842.1	XM_013338842	620	0	PREDICTED: Amyelois transitella slit homolog 1 protein (LOC106137901), mRNA	--	--	--	--	Q8TF66	300	1.6e-25	Leucine-rich repeat-containing protein 15 OS=Homo sapiens GN=LRRC15 PE=2 SV=2	PF00560//PF05393//PF08656//PF13855	Leucine Rich Repeat//Human adenovirus early E3A glycoprotein//DASH complex subunit Dad3//Leucine rich repeat	GO:0008608	attachment of spindle microtubules to kinetochore	GO:0005515	protein binding	GO:0072686//GO:0042729//GO:0016021	mitotic spindle//DASH complex//integral component of membrane	KOG0619	FOG: Leucine rich repeat
111359113	45.8488	174.152	-1.79597	0.00127847	0.0308066	TRUE	sp|Q6DGV7|M17L2_DANRE Mpv17-like protein 2 OS=Danio rerio GN=mpv17l2 PE=2 SV=1//3.26396e-41	904	11154077	PCG73139.1	919	1.8e-96	hypothetical protein B5V51_110 [Heliothis virescens]	--	--	--	--	--	K13348	MPV17	protein Mpv17	http://www.genome.jp/dbget-bin/www_bget?ko:K13348	Q6DGV7	346	1.8e-31	Mpv17-like protein 2 OS=Danio rerio GN=mpv17l2 PE=2 SV=1	PF04117	Mpv17 / PMP22 family	--	--	--	--	GO:0016021	integral component of membrane	KOG1944	Peroxisomal membrane protein MPV17 and related proteins
111360776	9.49057	33.9137	-1.75332	0.00125636	0.0304351	TRUE	sp|Q8CGQ8|NCKX4_MOUSE Sodium/potassium/calcium exchanger 4 OS=Mus musculus GN=Slc24a4 PE=2 SV=2//1.08244e-106	2706	11423911	XP_022832741.1	2544	2e-284	sodium..potassium..calcium exchanger 4 isoform X1 [Spodoptera litura]	XM_013333787.1	XM_013333787	306	1.26087e-156	PREDICTED: Amyelois transitella sodium/potassium/calcium exchanger 3 (LOC106133919), mRNA	K13752	SLC24A4, NCKX4	solute carrier family 24 (sodium/potassium/calcium exchanger), member 4	http://www.genome.jp/dbget-bin/www_bget?ko:K13752	Q8CGQ8	523	1.6e-51	Sodium/potassium/calcium exchanger 4 OS=Mus musculus GN=Slc24a4 PE=2 SV=2	PF01699	Sodium/calcium exchanger protein	GO:0055085	transmembrane transport	--	--	GO:0016021	integral component of membrane	KOG1307	K+-dependent Ca2+/Na+ exchanger NCKX1 and related proteins
Novel00637	6.46587	22.921	-1.75251	0.00200785	0.0425315	TRUE	--	1007	--	--	--	--	--	--	--	--	--	--	--	--	--	--	--	--	--	--	--	--	--	--	--	--	--	--	--	--
111362367	8.10576	28.9759	-1.74981	0.0019331	0.0414189	TRUE	sp|Q8BYF6|SC5A8_MOUSE Sodium-coupled monocarboxylate transporter 1 OS=Mus musculus GN=Slc5a8 PE=1 SV=1//1.20634e-59	3019	11401422	XP_022834807.1	3033	0	sodium-coupled monocarboxylate transporter 1 [Spodoptera litura]	--	--	--	--	--	--	--	--	--	Q8N695	586	9e-59	Sodium-coupled monocarboxylate transporter 1 OS=Homo sapiens GN=SLC5A8 PE=1 SV=2	PF00474//PF05767	Sodium:solute symporter family//Poxvirus virion envelope protein A14	GO:0006810//GO:0055085	transport//transmembrane transport	GO:0005215	transporter activity	GO:0016020//GO:0019031	membrane//viral envelope	--	--
111365126	6.84842	24.0833	-1.74656	0.00157259	0.0357564	TRUE	-//-	3605	11420726	XP_022838091.1	2812	0	uncharacterized protein LOC111365126 isoform X1 [Spodoptera litura]	XM_013331481.1	XM_013331481	291	3.67418e-148	PREDICTED: Amyelois transitella uncharacterized LOC106132144 (LOC106132144), mRNA	--	--	--	--	--	--	--	--	--	--	--	--	--	--	--	--	--	--
111357488	11.3402	39.4273	-1.74593	0.000626253	0.0177425	TRUE	sp|Q9WV75|SPON2_RAT Spondin-2 OS=Rattus norvegicus GN=Spon2 PE=1 SV=1//8.05453e-57	1923	11415280	XP_022827985.1	1871	1.5e-206	spondin-2 [Spodoptera litura]	XM_014511583.1	XM_014511583	381	0	PREDICTED: Papilio machaon spondin-2 (LOC106717672), mRNA	--	--	--	--	Q9WV75	508	6.4e-50	Spondin-2 OS=Rattus norvegicus GN=Spon2 PE=1 SV=1	--	--	--	--	--	--	--	--	KOG3539	Spondins, extracellular matrix proteins
111348458	16.2465	54.882	-1.72198	0.000722226	0.0196664	TRUE	sp|P18844|7B2_XENLA Neuroendocrine protein 7B2 (Fragment) OS=Xenopus laevis GN=sgne1 PE=1 SV=1//7.30935e-15	1244	11421682	XP_022814849.1	1227	4.7e-132	neuroendocrine protein 7B2 [Spodoptera litura]	XM_013286966.1	XM_013286966	90	6.76796e-37	PREDICTED: Papilio polytes uncharacterized LOC106106389 (LOC106106389), mRNA	--	--	--	--	P05408	190	3.1e-13	Neuroendocrine protein 7B2 OS=Homo sapiens GN=SCG5 PE=1 SV=2	PF05281	Neuroendocrine protein 7B2 precursor (Secretogranin V)	GO:0007218	neuropeptide signaling pathway	--	--	GO:0030141	secretory granule	KOG4187	Proprotein convertase (PC) 2 chaperone involved in secretion (neuroendocrine protein 7B2)
111352737	10.6216	35.8393	-1.68784	0.00138873	0.0325174	TRUE	sp|Q9XTG1|NLGN1_CAEEL Neuroligin-1 OS=Caenorhabditis elegans GN=nlg-1 PE=1 SV=1//9.94937e-93	5014	11408038	XP_022821126.1	4163	0	neuroligin-1-like [Spodoptera litura]	XM_013344964.1	XM_013344964	921	0	PREDICTED: Amyelois transitella neuroligin-1-like (LOC106143004), mRNA	--	--	--	--	Q8N0W4	809	2.1e-84	Neuroligin-4, X-linked OS=Homo sapiens GN=NLGN4X PE=1 SV=1	PF07859//PF00473	alpha/beta hydrolase fold//Corticotropin-releasing factor family	GO:0007165//GO:0008152	signal transduction//metabolic process	GO:0016787//GO:0005179	hydrolase activity//hormone activity	GO:0005576	extracellular region	KOG1516	Carboxylesterase and related proteins
111358221	26.3295	88.115	-1.68699	0.000633682	0.0178145	TRUE	sp|O61307|TENM_DROME Teneurin-m OS=Drosophila melanogaster GN=Ten-m PE=1 SV=2//0	9031	11416165	XP_022828971.1	14010	0	teneurin-a isoform X1 [Spodoptera litura]	XM_014500417.1	XM_014500417	3151	0	PREDICTED: Papilio machaon teneurin-a (LOC106708841), transcript variant X5, mRNA	--	--	--	--	O61307	4491	0	Teneurin-m OS=Drosophila melanogaster GN=Ten-m PE=1 SV=2	PF01436	NHL repeat	--	--	GO:0005515	protein binding	--	--	KOG4659	Uncharacterized conserved protein (Rhs family)
111362732	11.1108	35.7427	-1.6787	0.00191842	0.0413095	TRUE	sp|Q8WMY2|FPPS_BOVIN Farnesyl pyrophosphate synthase OS=Bos taurus GN=FDPS PE=1 SV=1//1.6658e-78	1323	11403628	XP_022835273.1	1993	7.6e-221	farnesyl pyrophosphate synthase-like [Spodoptera litura]	--	--	--	--	--	K00787	FDPS	farnesyl diphosphate synthase	http://www.genome.jp/dbget-bin/www_bget?ko:K00787	Q8WMY2	631	2.4e-64	Farnesyl pyrophosphate synthase OS=Bos taurus GN=FDPS PE=1 SV=1	PF00348	Polyprenyl synthetase	GO:0008299	isoprenoid biosynthetic process	--	--	--	--	KOG0711	Polyprenyl synthetase
111360731	13.9947	45.1487	-1.67362	0.00155891	0.0354984	TRUE	-//-	1142	--	--	--	--	--	--	--	--	--	--	--	--	--	--	--	--	--	--	--	--	--	--	--	--	--	--	--	--
111348873	24.9239	82.1816	-1.66533	0.000600083	0.0170808	TRUE	sp|P85831|PROH4_APIME Prohormone-4 OS=Apis mellifera PE=1 SV=1//4.32672e-101	2548	11422333	XP_022815559.1	940	1.8e-98	IDLSRF-like peptide [Spodoptera litura]	XM_004923235.1	XM_004923235	304	1.53452e-155	PREDICTED: Bombyx mori prohormone-4 (LOC101742922), mRNA	--	--	--	--	P85831	797	2.6e-83	Prohormone-4 OS=Apis mellifera PE=1 SV=1	PF00057	Low-density lipoprotein receptor domain class A	--	--	GO:0005515	protein binding	--	--	--	--
111354295	10.832	35.766	-1.66298	0.00200144	0.0424449	TRUE	-//-	8774	11411338	XP_022823427.1	11499	0	uncharacterized protein LOC111354295 isoform X1 [Spodoptera litura]	XM_014503723.1	XM_014503723	917	0	PREDICTED: Papilio machaon uncharacterized LOC106711417 (LOC106711417), mRNA	--	--	--	--	--	--	--	--	PF03014//PF00595//PF00621//PF13180	Structural protein 2//PDZ domain (Also known as DHR or GLGF)//RhoGEF domain//PDZ domain	GO:0043087//GO:0035023	regulation of GTPase activity//regulation of Rho protein signal transduction	GO:0005515//GO:0005198//GO:0005089	protein binding//structural molecule activity//Rho guanyl-nucleotide exchange factor activity	--	--	--	--
111360940	166.87	561.162	-1.65283	0.00178622	0.0390163	TRUE	-//-	533	--	--	--	--	--	HM752632.1	HM752632	158	4.41848e-75	Spodoptera frugiperda microsatellite Stv_Spf636 sequence	--	--	--	--	--	--	--	--	--	--	--	--	--	--	--	--	--	--
111354876	59.4988	198.851	-1.64693	0.00254676	0.0499938	TRUE	sp|Q4UMH6|Y381_RICFE Putative ankyrin repeat protein RF_0381 OS=Rickettsia felis (strain ATCC VR-1525 / URRWXCal2) GN=RF_0381 PE=3 SV=1//4.02275e-13	2294	11410839	XP_022824262.1	2302	1.9e-256	ankyrin repeat domain-containing protein 50-like isoform X1 [Spodoptera litura]	--	--	--	--	--	--	--	--	--	Q08DV6	283	9.4e-24	Ankyrin repeat and SOCS box protein 3 OS=Bos taurus GN=ASB3 PE=2 SV=1	PF07525//PF13606//PF00023//PF01555	SOCS box//Ankyrin repeat//Ankyrin repeat//DNA methylase	GO:0035556//GO:0006306	intracellular signal transduction//DNA methylation	GO:0008170//GO:0003677//GO:0005515	N-methyltransferase activity//DNA binding//protein binding	--	--	--	--
111355543	64.5118	209.227	-1.63738	0.00242683	0.0487426	TRUE	sp|Q9Y5P8|P2R3B_HUMAN Serine/threonine-protein phosphatase 2A regulatory subunit B&apos;&apos; subunit beta OS=Homo sapiens GN=PPP2R3B PE=1 SV=2//3.06813e-165	3655	11411511	XP_022825271.1	4197	0	uncharacterized protein LOC111355543 isoform X1 [Spodoptera litura]	XM_013311538.1	XM_013311538	888	0	PREDICTED: Papilio xuthus uncharacterized LOC106117298 (LOC106117298), mRNA	K11583	PPP2R3	serine/threonine-protein phosphatase 2A regulatory subunit B''	http://www.genome.jp/dbget-bin/www_bget?ko:K11583	Q9Y5P8	1282	2.2e-139	Serine/threonine-protein phosphatase 2A regulatory subunit B'' subunit beta OS=Homo sapiens GN=PPP2R3B PE=1 SV=2	PF10591//PF00036//PF13499//PF13833//PF13202//PF13405	Secreted protein acidic and rich in cysteine Ca binding region//EF hand//EF-hand domain pair//EF-hand domain pair//EF hand//EF-hand domain	GO:0007165	signal transduction	GO:0005509	calcium ion binding	GO:0005578	proteinaceous extracellular matrix	KOG2562	Protein phosphatase 2 regulatory subunit
111358892	14.7172	45.499	-1.63308	0.00245651	0.0488539	TRUE	sp|C0SPF7|C15C1_BOMMO Farnesoate epoxidase OS=Bombyx mori GN=CYP15C1 PE=1 SV=2//0	1699	11417117	XP_022830043.1	2399	8.1e-268	farnesoate epoxidase-like [Spodoptera litura]	--	--	--	--	--	K14937	CYP15A1_C1	methyl farnesoate epoxidase / farnesoate epoxidase	http://www.genome.jp/dbget-bin/www_bget?ko:K14937	C0SPF7	1722	9.5e-191	Farnesoate epoxidase OS=Bombyx mori GN=CYP15C1 PE=1 SV=2	PF00067//PF00525//PF03213	Cytochrome P450//Alpha crystallin A chain, N terminal//Poxvirus P35 protein	GO:0007423//GO:0055114	sensory organ development//oxidation-reduction process	GO:0020037//GO:0005506//GO:0005212//GO:0016705	heme binding//iron ion binding//structural constituent of eye lens//oxidoreductase activity, acting on paired donors, with incorporation or reduction of molecular oxygen	GO:0019031	viral envelope	--	--
111352631	12.2839	38.9219	-1.61874	0.00191122	0.0412031	TRUE	-//-	3303	11407916	XP_022820992.1	3556	0	uncharacterized protein LOC111352631 [Spodoptera litura]	XM_013345720.1	XM_013345720	255	3.45981e-128	PREDICTED: Amyelois transitella uncharacterized LOC106143591 (LOC106143591), mRNA	--	--	--	--	--	--	--	--	PF03581	Herpesvirus UL33-like protein	GO:0019073	viral DNA genome packaging	--	--	--	--	--	--
111354126	20.2524	65.8355	-1.61126	0.00194519	0.0415422	TRUE	-//-	2416	11409870	XP_022823180.1	2505	5.9e-280	uncharacterized protein LOC111354126 [Spodoptera litura]	XM_013334304.1	XM_013334304	419	0	PREDICTED: Amyelois transitella uncharacterized LOC106134297 (LOC106134297), mRNA	--	--	--	--	--	--	--	--	PF13516	Leucine Rich repeat	--	--	GO:0005515	protein binding	--	--	--	--
Novel00281	21.5433	68.9865	-1.60352	0.00238036	0.0479149	TRUE	PREDICTED: uncharacterized protein LOC105842936 [Bombyx mori]	7404	11406141	XP_022819004.1	4520	0	uncharacterized protein LOC111351333 [Spodoptera litura]	AY035785.1	AY035785	200	2.92679e-97	Spodoptera littoralis ecdysone oxidase gene, complete cds	--	--	--	--	--	--	--	--	PF11889	Domain of unknown function (DUF3409)	GO:0006144//GO:0006508	purine nucleobase metabolic process//proteolysis	GO:0004197//GO:0017111//GO:0070008//GO:0016817//GO:0003968//GO:0004252	cysteine-type endopeptidase activity//nucleoside-triphosphatase activity//serine-type exopeptidase activity//hydrolase activity, acting on acid anhydrides//RNA-directed RNA polymerase activity//serine-type endopeptidase activity	GO:0031379	RNA-directed RNA polymerase complex	--	--
111360194	37.2149	116.13	-1.58908	0.00235398	0.0474364	TRUE	-//-	1107	11419107	XP_022831832.1	1339	4.3e-145	protein bfr2-like [Spodoptera litura]	--	--	--	--	--	--	--	--	--	--	--	--	--	--	--	--	--	--	--	--	--	--	--
111360643	10.9898	34.0519	-1.56242	0.00221953	0.0454816	TRUE	sp|Q99M85|SCRT1_MOUSE Transcriptional repressor scratch 1 OS=Mus musculus GN=Scrt1 PE=1 SV=1//5.21459e-70	5283	11878963	XP_023938674.1	1386	7.4e-150	transcriptional repressor scratch 2-like [Bicyclus anynana]	XM_018100627.1	XM_018100627	106	3.74319e-45	PREDICTED: Drosophila navojoa zinc finger protein 528 (LOC108651153), transcript variant X4, mRNA	K09219	SCRT	scratch	http://www.genome.jp/dbget-bin/www_bget?ko:K09219	Q9BWW7	641	6.6e-65	Transcriptional repressor scratch 1 OS=Homo sapiens GN=SCRT1 PE=1 SV=1	PF13912//PF00096//PF05495//PF16622//PF02892//PF01155//PF13465//PF07975	C2H2-type zinc finger//Zinc finger, C2H2 type//CHY zinc finger//zinc-finger C2H2-type//BED zinc finger//Hydrogenase/urease nickel incorporation, metallochaperone, hypA//Zinc-finger double domain//TFIIH C1-like domain	GO:0006464//GO:0006281	cellular protein modification process//DNA repair	GO:0016151//GO:0008270//GO:0046872//GO:0003677	nickel cation binding//zinc ion binding//metal ion binding//DNA binding	--	--	--	--
111357808	28.6671	86.8015	-1.53045	0.00157774	0.0357929	TRUE	sp|Q99MG9|KCIP4_RAT Kv channel-interacting protein 4 OS=Rattus norvegicus GN=Kcnip4 PE=1 SV=1//6.31135e-71	4464	11415637	XP_022828383.1	1287	1.9e-138	Kv channel-interacting protein 4-like [Spodoptera litura]	FO681373.1	FO681373	47	1.9846e-12	Spodoptera frugiperda sequence from BAC clone 72B06	--	--	--	--	Q6PHZ8	596	9.3e-60	Kv channel-interacting protein 4 OS=Mus musculus GN=Kcnip4 PE=1 SV=1	PF12763//PF13833//PF07497//PF13499//PF13405//PF13202//PF00036//PF10591	Cytoskeletal-regulatory complex EF hand//EF-hand domain pair//Rho termination factor, RNA-binding domain//EF-hand domain pair//EF-hand domain//EF hand//EF hand//Secreted protein acidic and rich in cysteine Ca binding region	GO:0006353//GO:0007165	DNA-templated transcription, termination//signal transduction	GO:0005515//GO:0005509//GO:0003723	protein binding//calcium ion binding//RNA binding	GO:0005578	proteinaceous extracellular matrix	KOG0044	Ca2+ sensor (EF-Hand superfamily)
111351372	16.245	48.6671	-1.51282	0.002059	0.0431632	TRUE	sp|Q8C767|PPR3B_MOUSE Protein phosphatase 1 regulatory subunit 3B OS=Mus musculus GN=Ppp1r3b PE=1 SV=1//5.14213e-28	2024	11406186	XP_022819054.1	1446	3.1e-157	protein phosphatase 1 regulatory subunit 3C [Spodoptera litura]	--	--	--	--	--	K07189	PPP1R3	protein phosphatase 1 regulatory subunit 3A/B/C/D/E	http://www.genome.jp/dbget-bin/www_bget?ko:K07189	Q8C767	290	1.3e-24	Protein phosphatase 1 regulatory subunit 3B OS=Mus musculus GN=Ppp1r3b PE=1 SV=1	PF16760//PF03370	Starch/carbohydrate-binding module (family 53)//Carbohydrate/starch-binding module (family 21)	--	--	GO:2001070//GO:0005515	starch binding//protein binding	--	--	KOG3986	Protein phosphatase, regulatory subunit PPP1R3C/D
111348702	82.0034	30.5588	1.48286	0.00215939	0.0446623	TRUE	sp|Q295Y7|GMPPB_DROPS Mannose-1-phosphate guanyltransferase beta OS=Drosophila pseudoobscura pseudoobscura GN=GA10892 PE=3 SV=1//0	1465	5419480	XP_011552398.1	1712	3.2e-188	PREDICTED: mannose-1-phosphate guanyltransferase beta-like [Plutella xylostella]	XM_004931306.2	XM_004931306	361	0	PREDICTED: Bombyx mori mannose-1-phosphate guanyltransferase beta (LOC101736019), mRNA	K00966	GMPP	mannose-1-phosphate guanylyltransferase	http://www.genome.jp/dbget-bin/www_bget?ko:K00966	Q295Y7	1493	2.9e-164	Mannose-1-phosphate guanyltransferase beta OS=Drosophila pseudoobscura pseudoobscura GN=GA10892 PE=3 SV=1	PF00483//PF00569//PF01128	Nucleotidyl transferase//Zinc finger, ZZ type//2-C-methyl-D-erythritol 4-phosphate cytidylyltransferase	GO:0006694//GO:0008299//GO:0009058	steroid biosynthetic process//isoprenoid biosynthetic process//biosynthetic process	GO:0008270//GO:0050518//GO:0016779	zinc ion binding//2-C-methyl-D-erythritol 4-phosphate cytidylyltransferase activity//nucleotidyltransferase activity	--	--	KOG1322	GDP-mannose pyrophosphorylase/mannose-1-phosphate guanylyltransferase
111358295	67.1107	25.1095	1.49776	0.00181246	0.0394536	TRUE	sp|P27864|RRP1_DROME Recombination repair protein 1 OS=Drosophila melanogaster GN=Rrp1 PE=1 SV=2//1.1458e-115	2363	11153255	PCG72317.1	1748	3.5e-192	hypothetical protein B5V51_932 [Heliothis virescens]	--	--	--	--	--	K10771	APEX1	AP endonuclease 1	http://www.genome.jp/dbget-bin/www_bget?ko:K10771	P27864	930	9.1e-99	Recombination repair protein 1 OS=Drosophila melanogaster GN=Rrp1 PE=1 SV=2	--	--	--	--	--	--	--	--	KOG1294	Apurinic/apyrimidinic endonuclease and related enzymes
111348568	75.6836	28.2425	1.52161	0.00176633	0.0386746	TRUE	sp|Q08DK7|MCATL_BOVIN Mitochondrial basic amino acids transporter OS=Bos taurus GN=SLC25A29 PE=2 SV=1//5.32915e-49	1202	11421816	XP_022814996.1	1395	1.5e-151	mitochondrial basic amino acids transporter-like [Spodoptera litura]	--	--	--	--	--	K15109	SLC25A20_29, CACT, CACL, CRC1	solute carrier family 25 (mitochondrial carnitine/acylcarnitine transporter), member 20/29	http://www.genome.jp/dbget-bin/www_bget?ko:K15109	Q08DK7	422	3.7e-40	Mitochondrial basic amino acids transporter OS=Bos taurus GN=SLC25A29 PE=2 SV=1	PF03419	Sporulation factor SpoIIGA	GO:0030436//GO:0006508	asexual sporulation//proteolysis	GO:0004190	aspartic-type endopeptidase activity	--	--	KOG0758	Mitochondrial carnitine-acylcarnitine carrier protein
111355977	98.7051	35.2088	1.53974	0.00215581	0.0446623	TRUE	sp|Q6DIR5|TES_XENTR Testin OS=Xenopus tropicalis GN=tes PE=2 SV=1//2.12404e-24	2956	11413426	XP_022825921.1	3809	0	testin [Spodoptera litura]	--	--	--	--	--	K04511	PRICKLE	prickle	http://www.genome.jp/dbget-bin/www_bget?ko:K04511	Q6DIR5	497	1.9e-48	Testin OS=Xenopus tropicalis GN=tes PE=2 SV=1	PF06297//PF00412//PF07945	PET Domain//LIM domain//Janus-atracotoxin	GO:0009405	pathogenesis	GO:0008270	zinc ion binding	GO:0005576	extracellular region	KOG1704	FOG: LIM domain
111348589	34.4134	12.4083	1.58332	0.00251833	0.0495327	TRUE	sp|Q4R4Z9|ACSF2_MACFA Acyl-CoA synthetase family member 2, mitochondrial OS=Macaca fascicularis GN=ACSF2 PE=2 SV=1//2.38155e-137	1819	11421838	XP_022815021.1	2914	0	acyl-CoA synthetase family member 2, mitochondrial [Spodoptera litura]	--	--	--	--	--	K00666	ACSF2	fatty-acyl-CoA synthase	http://www.genome.jp/dbget-bin/www_bget?ko:K00666	Q4R4Z9	1045	3.3e-112	Acyl-CoA synthetase family member 2, mitochondrial OS=Macaca fascicularis GN=ACSF2 PE=2 SV=1	PF00501	AMP-binding enzyme	GO:0008152	metabolic process	GO:0003824	catalytic activity	--	--	KOG1177	Long chain fatty acid acyl-CoA ligase
111357448	40.3049	14.3594	1.58863	0.00203102	0.0428727	TRUE	sp|Q9X248|FABG_THEMA 3-oxoacyl-[acyl-carrier-protein] reductase FabG OS=Thermotoga maritima (strain ATCC 43589 / MSB8 / DSM 3109 / JCM 10099) GN=fabG PE=3 SV=1//4.80087e-39	1106	11415222	XP_022827919.1	1294	7.2e-140	uncharacterized protein LOC111357448 [Spodoptera litura]	--	--	--	--	--	--	--	--	--	Q9X248	353	3.4e-32	3-oxoacyl-[acyl-carrier-protein] reductase FabG OS=Thermotoga maritima (strain ATCC 43589 / MSB8 / DSM 3109 / JCM 10099) GN=fabG PE=3 SV=1	PF00106//PF12242//PF02882	short chain dehydrogenase//NAD(P)H binding domain of trans-2-enoyl-CoA reductase//Tetrahydrofolate dehydrogenase/cyclohydrolase, NAD(P)-binding domain	GO:0046487//GO:0009396//GO:0055114//GO:0008152	glyoxylate metabolic process//folic acid-containing compound biosynthetic process//oxidation-reduction process//metabolic process	GO:0016491//GO:0004488//GO:0003824	oxidoreductase activity//methylenetetrahydrofolate dehydrogenase (NADP+) activity//catalytic activity	--	--	--	--
111354193	82.2273	29.2559	1.5969	0.00122049	0.0297638	TRUE	sp|Q5I0C3|MCCA_RAT Methylcrotonoyl-CoA carboxylase subunit alpha, mitochondrial OS=Rattus norvegicus GN=Mccc1 PE=1 SV=1//0	3286	11411326	XP_022823307.1	3521	0	methylcrotonoyl-CoA carboxylase subunit alpha, mitochondrial [Spodoptera litura]	XM_004924624.1	XM_004924624	564	0	PREDICTED: Bombyx mori methylcrotonoyl-CoA carboxylase subunit alpha, mitochondrial (LOC101746892), mRNA	K01968	E6.4.1.4A	3-methylcrotonyl-CoA carboxylase alpha subunit	http://www.genome.jp/dbget-bin/www_bget?ko:K01968	Q5I0C3	1796	4.8e-199	Methylcrotonoyl-CoA carboxylase subunit alpha, mitochondrial OS=Rattus norvegicus GN=Mccc1 PE=1 SV=1	PF02655//PF02786//PF07478	ATP-grasp domain//Carbamoyl-phosphate synthase L chain, ATP binding domain//D-ala D-ala ligase C-terminus	GO:0046436//GO:0009252	D-alanine metabolic process//peptidoglycan biosynthetic process	GO:0046872//GO:0008716//GO:0005524	metal ion binding//D-alanine-D-alanine ligase activity//ATP binding	--	--	KOG0238	3-Methylcrotonyl-CoA carboxylase, biotin-containing subunit/Propionyl-CoA carboxylase, alpha chain/Acetyl-CoA carboxylase, biotin carboxylase subunit
111357289	51.336	17.7381	1.59742	0.00202764	0.0428511	TRUE	sp|Q9VFR0|BCCIP_DROME Protein BCCIP homolog OS=Drosophila melanogaster GN=CG9286 PE=2 SV=2//3.40132e-49	1086	11415006	XP_022827680.1	1318	1.2e-142	protein BCCIP homolog [Spodoptera litura]	--	--	--	--	--	K15262	BCP1, BCCIP	protein BCP1	http://www.genome.jp/dbget-bin/www_bget?ko:K15262	Q9VFR0	442	1.6e-42	Protein BCCIP homolog OS=Drosophila melanogaster GN=CG9286 PE=2 SV=2	PF05859	Mis12 protein	GO:0007049//GO:0007067	cell cycle//mitotic nuclear division	--	--	GO:0005634//GO:0000775	nucleus//chromosome, centromeric region	KOG3034	Isoamyl acetate-hydrolyzing esterase and related enzymes
111350742	98.8852	34.2175	1.59934	0.00188708	0.040731	TRUE	sp|Q9BJZ5|FUSIL_DROME RNA-binding protein fusilli OS=Drosophila melanogaster GN=fus PE=2 SV=1//0	7777	11405371	XP_022818168.1	3477	0	RNA-binding protein fusilli isoform X1 [Spodoptera litura]	XM_014508414.1	XM_014508414	770	0	PREDICTED: Papilio machaon RNA-binding protein fusilli (LOC106715178), transcript variant X2, mRNA	K14947	ESRP1_2	epithelial splicing regulatory protein 1/2	http://www.genome.jp/dbget-bin/www_bget?ko:K14947	Q9BJZ5	1584	4.4e-174	RNA-binding protein fusilli OS=Drosophila melanogaster GN=fus PE=2 SV=1	PF00076//PF01213	RNA recognition motif. (a.k.a. RRM, RBD, or RNP domain)//Adenylate cyclase associated (CAP) N terminal	GO:0007010	cytoskeleton organization	GO:0003779//GO:0003676	actin binding//nucleic acid binding	--	--	KOG4211	Splicing factor hnRNP-F and related RNA-binding proteins
111357653	69.2515	24.3847	1.61092	0.00204341	0.0429417	TRUE	sp|Q96JA1|LRIG1_HUMAN Leucine-rich repeats and immunoglobulin-like domains protein 1 OS=Homo sapiens GN=LRIG1 PE=1 SV=2//2.22833e-15	2041	11415473	XP_022828199.1	2141	8.1e-238	leucine-rich repeat neuronal protein 3-like [Spodoptera litura]	--	--	--	--	--	--	--	--	--	Q7Z2Q7	223	7.6e-17	Leucine-rich repeat-containing protein 70 OS=Homo sapiens GN=LRRC70 PE=2 SV=1	PF00560//PF13855	Leucine Rich Repeat//Leucine rich repeat	--	--	GO:0005515	protein binding	--	--	KOG0619	FOG: Leucine rich repeat
111356235	120.39	41.1681	1.61312	0.00249946	0.0493466	TRUE	sp|Q9VCI3|LSD1_DROME Lipid storage droplets surface-binding protein 1 OS=Drosophila melanogaster GN=Lsd-1 PE=2 SV=2//1.62326e-71	2061	11413766	XP_022826292.1	2071	1.1e-229	lipid storage droplets surface-binding protein 1 isoform X1 [Spodoptera litura]	XM_013311954.1	XM_013311954	222	4.74163e-110	PREDICTED: Papilio xuthus lipid storage droplets surface-binding protein 1 (LOC106117565), transcript variant X4, mRNA	--	--	--	--	Q9VCI3	601	1.1e-60	Lipid storage droplets surface-binding protein 1 OS=Drosophila melanogaster GN=Lsd-1 PE=2 SV=2	--	--	--	--	--	--	--	--	--	--
111363892	365.939	123.532	1.62432	0.0023008	0.0466428	TRUE	sp|O76757|SAHH_ANOGA Adenosylhomocysteinase OS=Anopheles gambiae GN=Ahcy13 PE=2 SV=2//0	1170	11402925	XP_022836529.1	1607	3.9e-176	adenosylhomocysteinase [Spodoptera litura]	XM_017915582.1	XM_017915582	209	4.48014e-103	PREDICTED: Nicrophorus vespilloides adenosylhomocysteinase (LOC108558613), mRNA	K01251	E3.3.1.1, ahcY	adenosylhomocysteinase	http://www.genome.jp/dbget-bin/www_bget?ko:K01251	O76757	1331	1.4e-145	Adenosylhomocysteinase OS=Anopheles gambiae GN=Ahcy13 PE=2 SV=2	PF05221//PF02254//PF00208//PF02826	S-adenosyl-L-homocysteine hydrolase//TrkA-N domain//Glutamate/Leucine/Phenylalanine/Valine dehydrogenase//D-isomer specific 2-hydroxyacid dehydrogenase, NAD binding domain	GO:0006730//GO:0055114//GO:0006555//GO:0006520//GO:0006813	one-carbon metabolic process//oxidation-reduction process//methionine metabolic process//cellular amino acid metabolic process//potassium ion transport	GO:0051287//GO:0016491//GO:0004013	NAD binding//oxidoreductase activity//adenosylhomocysteinase activity	--	--	KOG1370	S-adenosylhomocysteine hydrolase
111361015	127.774	44.2629	1.62632	0.00211958	0.0440781	TRUE	sp|O17449|TBB1_MANSE Tubulin beta-1 chain OS=Manduca sexta PE=2 SV=1//0	2864	11418568	XP_022833111.1	2069	2.5e-229	tubulin beta chain-like [Spodoptera litura]	XM_011550144.1	XM_011550144	495	0	PREDICTED: Plutella xylostella tubulin beta chain-like (LOC105380563), mRNA	K07375	TUBB	tubulin beta	http://www.genome.jp/dbget-bin/www_bget?ko:K07375	O17449	1847	5.2e-205	Tubulin beta-1 chain OS=Manduca sexta PE=2 SV=1	PF00091	Tubulin/FtsZ family, GTPase domain	--	--	GO:0003924	GTPase activity	--	--	KOG1375	Beta tubulin
111358528	128.932	45.3001	1.63005	0.00184309	0.0399709	TRUE	sp|Q9EQS0|TALDO_RAT Transaldolase OS=Rattus norvegicus GN=Taldo1 PE=1 SV=2//7.46696e-153	1663	11416612	XP_022829475.1	1683	8.4e-185	probable transaldolase [Spodoptera litura]	XM_003747634.2	XM_003747634	53	3.37188e-16	PREDICTED: Metaseiulus occidentalis probable transaldolase (LOC100899377), mRNA	--	--	--	--	Q9EQS0	1094	6.2e-118	Transaldolase OS=Rattus norvegicus GN=Taldo1 PE=1 SV=2	PF09412//PF13176//PF07947//PF00923	Endoribonuclease XendoU//Tetratricopeptide repeat//YhhN-like protein//Transaldolase	GO:0005975	carbohydrate metabolic process	GO:0005515//GO:0016788	protein binding//hydrolase activity, acting on ester bonds	GO:0016021	integral component of membrane	KOG2772	Transaldolase
111356904	33.4519	11.3176	1.64689	0.00147443	0.0339567	TRUE	-//-	999	11414563	XP_022827183.1	936	2.1e-98	uncharacterized protein LOC111356904 [Spodoptera litura]	--	--	--	--	--	--	--	--	--	--	--	--	--	--	--	--	--	--	--	--	--	--	--
111357370	52.407	17.9416	1.65066	0.00248109	0.0491817	TRUE	sp|Q9I923|RGN_CHICK Regucalcin OS=Gallus gallus GN=RGN PE=2 SV=1//2.36655e-57	1518	11415104	XP_022827790.1	1588	8e-174	regucalcin-like isoform X2 [Spodoptera litura]	--	--	--	--	--	K01053	E3.1.1.17, gnl, RGN	gluconolactonase	http://www.genome.jp/dbget-bin/www_bget?ko:K01053	Q9I923	490	6.2e-48	Regucalcin OS=Gallus gallus GN=RGN PE=2 SV=1	PF01731	Arylesterase	--	--	GO:0004064	arylesterase activity	--	--	--	--
111355451	283.944	93.2926	1.65212	0.00155393	0.0354323	TRUE	sp|Q9VG17|CP304_DROME Probable cytochrome P450 304a1 OS=Drosophila melanogaster GN=Cyp304a1 PE=2 SV=2//4.02354e-127	2236	11412695	XP_022825108.1	2613	1.6e-292	probable cytochrome P450 304a1 [Spodoptera litura]	JF829003.1	JF829003	1560	0	Spodoptera litura cytochrome P450 (CYP304F4) mRNA, complete cds	--	--	--	--	Q9VG17	978	2.3e-104	Probable cytochrome P450 304a1 OS=Drosophila melanogaster GN=Cyp304a1 PE=2 SV=2	PF00067	Cytochrome P450	GO:0055114	oxidation-reduction process	GO:0016705//GO:0005506//GO:0020037	oxidoreductase activity, acting on paired donors, with incorporation or reduction of molecular oxygen//iron ion binding//heme binding	--	--	KOG0156	Cytochrome P450 CYP2 subfamily
111361772	61.5517	20.6333	1.65553	0.00142259	0.0330552	TRUE	sp|Q9SDL7|HMT1_ARATH Homocysteine S-methyltransferase 1 OS=Arabidopsis thaliana GN=HMT-1 PE=1 SV=1//4.49273e-65	1635	11400652	XP_022833935.1	1861	1.9e-205	homocysteine S-methyltransferase 1-like [Spodoptera litura]	--	--	--	--	--	K00547	mmuM, BHMT2	homocysteine S-methyltransferase	http://www.genome.jp/dbget-bin/www_bget?ko:K00547	Q9SDL7	547	1.6e-54	Homocysteine S-methyltransferase 1 OS=Arabidopsis thaliana GN=HMT-1 PE=1 SV=1	--	--	--	--	--	--	--	--	KOG1579	Homocysteine S-methyltransferase
111363741	93.7454	32.2011	1.65847	0.00250078	0.0493466	TRUE	sp|P36511|UDB15_RAT UDP-glucuronosyltransferase 2B15 OS=Rattus norvegicus GN=Ugt2b15 PE=1 SV=1//8.56817e-52	1054	11422303	XP_022815526.1	1783	1.4e-196	UDP-glucuronosyltransferase 2B7-like [Spodoptera litura]	KU680302.1	KU680302	616	0	Spodoptera exigua UDP-glycosyltransferase 40Q2 mRNA, complete cds	--	--	--	--	P36511	469	1.2e-45	UDP-glucuronosyltransferase 2B15 OS=Rattus norvegicus GN=Ugt2b15 PE=1 SV=1	PF04101//PF00201	Glycosyltransferase family 28 C-terminal domain//UDP-glucoronosyl and UDP-glucosyl transferase	GO:0008152	metabolic process	GO:0016758	transferase activity, transferring hexosyl groups	--	--	--	--
111360757	199.216	67.5163	1.66373	0.00167468	0.0374327	TRUE	sp|P17276|PH4H_DROME Protein henna OS=Drosophila melanogaster GN=Hn PE=2 SV=3//0	1875	11423872	XP_022832697.1	2449	1.4e-273	protein henna isoform X1 [Spodoptera litura]	KU645526.1	KU645526	1770	0	Spodoptera litura phenylalanine hydroxylase mRNA, complete cds	K00500	phhA, PAH	phenylalanine-4-hydroxylase	http://www.genome.jp/dbget-bin/www_bget?ko:K00500	P17276	1737	1.9e-192	Protein henna OS=Drosophila melanogaster GN=Hn PE=2 SV=3	PF00351//PF01842	Biopterin-dependent aromatic amino acid hydroxylase//ACT domain	GO:0055114//GO:0008152	oxidation-reduction process//metabolic process	GO:0016597//GO:0016714	amino acid binding//oxidoreductase activity, acting on paired donors, with incorporation or reduction of molecular oxygen, reduced pteridine as one donor, and incorporation of one atom of oxygen	--	--	KOG3820	Aromatic amino acid hydroxylase
111353024	66.4886	22.3421	1.66391	0.000630148	0.0177944	TRUE	sp|Q9VC57|ATLAS_DROME Atlastin OS=Drosophila melanogaster GN=atl PE=1 SV=1//3.45656e-121	2620	11408434	XP_022821574.1	3833	0	atlastin-like [Spodoptera litura]	XM_013335508.1	XM_013335508	60	6.87224e-20	PREDICTED: Amyelois transitella atlastin (LOC106135261), mRNA	--	--	--	--	Q6PA06	956	9.8e-102	Atlastin-2 OS=Mus musculus GN=Atl2 PE=1 SV=1	PF02263//PF02841	Guanylate-binding protein, N-terminal domain//Guanylate-binding protein, C-terminal domain	--	--	GO:0005525//GO:0003924	GTP binding//GTPase activity	--	--	KOG2037	Guanylate-binding protein
111359941	34.7085	11.7843	1.66426	0.00125306	0.0303953	TRUE	sp|H9JTG9|AK2E4_BOMMO Aldo-keto reductase AKR2E4 OS=Bombyx mori GN=akr2e PE=1 SV=1//3.0908e-96	1328	11418744	XP_022831426.1	1599	3.7e-175	aldo-keto reductase AKR2E4-like [Spodoptera litura]	--	--	--	--	--	K00011	AKR1B	aldehyde reductase	http://www.genome.jp/dbget-bin/www_bget?ko:K00011	H9JTG9	729	1e-75	Aldo-keto reductase AKR2E4 OS=Bombyx mori GN=akr2e PE=1 SV=1	--	--	--	--	--	--	--	--	KOG1577	Aldo/keto reductase family proteins
111357248	31.2394	10.6905	1.66431	0.00173514	0.0384003	TRUE	sp|P54191|OB69A_DROME General odorant-binding protein 69a OS=Drosophila melanogaster GN=Obp69a PE=2 SV=2//3.05572e-11	1622	11414963	XP_022827633.1	565	3.6e-55	general odorant-binding protein 69a-like [Spodoptera litura]	KP331518.1	KP331518	411	0	Spodoptera litura odorant binding protein 3 (OBP3) mRNA, complete cds >gb|KT261662.1| Spodoptera litura putative odorant binding protein OBP16 mRNA, complete cds	--	--	--	--	P54191	156	3.5e-09	General odorant-binding protein 69a OS=Drosophila melanogaster GN=Obp69a PE=2 SV=2	PF01395	PBP/GOBP family	--	--	GO:0005549	odorant binding	--	--	--	--
111351922	48.4775	16.8594	1.66581	0.00185238	0.0401028	TRUE	-//-	910	11406953	XP_022819912.1	1018	5.9e-108	integrin beta-8-like [Spodoptera litura]	--	--	--	--	--	--	--	--	--	Q27874	150	9.8e-09	Integrin beta pat-3 OS=Caenorhabditis elegans GN=pat-3 PE=1 SV=1	PF01437	Plexin repeat	--	--	--	--	GO:0016020	membrane	--	--
111365050	66.9872	22.0611	1.66788	0.000544584	0.0156725	TRUE	sp|P07314|GGT1_RAT Gamma-glutamyltranspeptidase 1 OS=Rattus norvegicus GN=Ggt1 PE=1 SV=4//1.58784e-153	3236	11420635	XP_022837988.1	3268	0	glutathione hydrolase 1 proenzyme-like isoform X2 [Spodoptera litura]	XM_013339444.1	XM_013339444	313	1.94102e-160	PREDICTED: Amyelois transitella gamma-glutamyltranspeptidase 1-like (LOC106138315), transcript variant X3, mRNA	K18592	GGT1_5, CD224	gamma-glutamyltranspeptidase / glutathione hydrolase / leukotriene-C4 hydrolase	http://www.genome.jp/dbget-bin/www_bget?ko:K18592	P07314	1185	3.4e-128	Gamma-glutamyltranspeptidase 1 OS=Rattus norvegicus GN=Ggt1 PE=1 SV=4	PF01019//PF00033//PF01292//PF15510	Gamma-glutamyltranspeptidase//Cytochrome b/b6/petB//Prokaryotic cytochrome b561//Centromere kinetochore component W	GO:0006691//GO:0006693//GO:0006118//GO:0022904//GO:0051382//GO:0019530//GO:0006749//GO:0007067	leukotriene metabolic process//prostaglandin metabolic process//obsolete electron transport//respiratory electron transport chain//kinetochore assembly//taurine metabolic process//glutathione metabolic process//mitotic nuclear division	GO:0003840//GO:0009055//GO:0003677	gamma-glutamyltransferase activity//electron carrier activity//DNA binding	GO:0016020//GO:0016021	membrane//integral component of membrane	KOG2410	Gamma-glutamyltransferase
111356030	41.1399	13.7063	1.6742	0.000971293	0.0248862	TRUE	sp|Q69ZS6|SV2C_MOUSE Synaptic vesicle glycoprotein 2C OS=Mus musculus GN=Sv2c PE=1 SV=2//2.09224e-20	2473	11413494	XP_022825994.1	2636	3.9e-295	synaptic vesicle glycoprotein 2C-like isoform X1 [Spodoptera litura]	--	--	--	--	--	--	--	--	--	Q69ZS6	268	5.5e-22	Synaptic vesicle glycoprotein 2C OS=Mus musculus GN=Sv2c PE=1 SV=2	PF00083//PF07690//PF08119	Sugar (and other) transporter//Major Facilitator Superfamily//Scorpion acidic alpha-KTx toxin family	GO:0055085//GO:0006810//GO:0009405	transmembrane transport//transport//pathogenesis	GO:0022857//GO:0019870	transmembrane transporter activity//potassium channel inhibitor activity	GO:0016021//GO:0005576	integral component of membrane//extracellular region	--	--
111351957	56.4453	18.7031	1.68266	0.00199657	0.0424193	TRUE	sp|Q13423|NNTM_HUMAN NAD(P) transhydrogenase, mitochondrial OS=Homo sapiens GN=NNT PE=1 SV=3//0	5034	11411013	XP_022819970.1	4716	0	NAD..P.. transhydrogenase, mitochondrial-like [Spodoptera litura]	XM_013337708.1	XM_013337708	1147	0	PREDICTED: Amyelois transitella NAD(P) transhydrogenase, mitochondrial-like (LOC106136987), transcript variant X2, mRNA	K00323	NNT	H+-translocating NAD(P) transhydrogenase	http://www.genome.jp/dbget-bin/www_bget?ko:K00323	Q61941	2838	0	NAD(P) transhydrogenase, mitochondrial OS=Mus musculus GN=Nnt PE=1 SV=2	PF07992//PF12831//PF00107//PF01134//PF02233//PF02826//PF01494//PF00070	Pyridine nucleotide-disulphide oxidoreductase//FAD dependent oxidoreductase//Zinc-binding dehydrogenase//Glucose inhibited division protein A//NAD(P) transhydrogenase beta subunit//D-isomer specific 2-hydroxyacid dehydrogenase, NAD binding domain//FAD binding domain//Pyridine nucleotide-disulphide oxidoreductase	GO:0008033//GO:0055114//GO:0046497//GO:0006769	tRNA processing//oxidation-reduction process//nicotinate nucleotide metabolic process//nicotinamide metabolic process	GO:0050660//GO:0016491//GO:0071949//GO:0051287//GO:0050661//GO:0008750	flavin adenine dinucleotide binding//oxidoreductase activity//FAD binding//NAD binding//NADP binding//NAD(P)+ transhydrogenase (AB-specific) activity	GO:0016021	integral component of membrane	--	--
111359059	26.3149	8.29817	1.703	0.00243473	0.0487936	TRUE	sp|Q9VLV5|RUXE_DROME Probable small nuclear ribonucleoprotein E OS=Drosophila melanogaster GN=SmE PE=1 SV=1//9.61076e-52	521	11417319	XP_022830260.1	490	5.7e-47	probable small nuclear ribonucleoprotein E [Spodoptera litura]	XM_013332947.1	XM_013332947	169	3.31006e-81	PREDICTED: Amyelois transitella probable small nuclear ribonucleoprotein E (LOC106133277), mRNA	--	--	--	--	Q9VLV5	410	4e-39	Probable small nuclear ribonucleoprotein E OS=Drosophila melanogaster GN=SmE PE=1 SV=1	--	--	--	--	--	--	--	--	KOG1774	Small nuclear ribonucleoprotein E
111349584	36.1517	11.6055	1.71034	0.00203945	0.0429417	TRUE	-//-	6571	11423191	XP_022816509.1	4002	0	protein PFC0760c-like [Spodoptera litura]	--	--	--	--	--	--	--	--	--	Q9NZW4	254	6.2e-20	Dentin sialophosphoprotein OS=Homo sapiens GN=DSPP PE=1 SV=2	PF01480	PWI domain	GO:0006397	mRNA processing	--	--	--	--	--	--
111356718	59.9692	19.5977	1.72925	0.00139894	0.0326256	TRUE	sp|Q9H477|RBSK_HUMAN Ribokinase OS=Homo sapiens GN=RBKS PE=1 SV=1//7.95821e-74	1198	11414358	XP_022826952.1	1585	1.4e-173	ribokinase-like isoform X1 [Spodoptera litura]	--	--	--	--	--	K00852	rbsK, RBKS	ribokinase	http://www.genome.jp/dbget-bin/www_bget?ko:K00852	Q9H477	611	4.5e-62	Ribokinase OS=Homo sapiens GN=RBKS PE=1 SV=1	--	--	--	--	--	--	--	--	KOG2855	Ribokinase
111356339	261.846	82.1158	1.7461	0.000928647	0.0240301	TRUE	-//-	336	--	--	--	--	--	--	--	--	--	--	--	--	--	--	--	--	--	--	PF08093//PF07740//PF02950	Magi 5 toxic peptide family//Ion channel inhibitory toxin//Conotoxin	GO:0006810//GO:0009405	transport//pathogenesis	GO:0019871//GO:0008200	sodium channel inhibitor activity//ion channel inhibitor activity	GO:0005576	extracellular region	--	--
111352731	29.9322	9.66054	1.74779	0.00154073	0.0352164	TRUE	sp|Q8K3F7|TDH_MOUSE L-threonine 3-dehydrogenase, mitochondrial OS=Mus musculus GN=Tdh PE=2 SV=1//4.74599e-133	1352	10780136	XP_022116399.1	1491	1.3e-162	L-threonine 3-dehydrogenase, mitochondrial [Pieris rapae]	XM_001957248.2	XM_001957248	119	5.57964e-53	Drosophila ananassae uncharacterized protein (Dana\GF10346), mRNA	K15789	TDH	threonine 3-dehydrogenase	http://www.genome.jp/dbget-bin/www_bget?ko:K15789	Q8MIR0	1036	2.7e-111	L-threonine 3-dehydrogenase, mitochondrial OS=Sus scrofa GN=TDH PE=1 SV=1	PF01073//PF01370	3-beta hydroxysteroid dehydrogenase/isomerase family//NAD dependent epimerase/dehydratase family	GO:0008209//GO:0008207//GO:0006694//GO:0055114//GO:0008210	androgen metabolic process//C21-steroid hormone metabolic process//steroid biosynthetic process//oxidation-reduction process//estrogen metabolic process	GO:0050662//GO:0003824//GO:0003854//GO:0016616	coenzyme binding//catalytic activity//3-beta-hydroxy-delta5-steroid dehydrogenase activity//oxidoreductase activity, acting on the CH-OH group of donors, NAD or NADP as acceptor	--	--	KOG2774	NAD dependent epimerase
111364733	41.4485	13.3162	1.75	0.00103931	0.026187	TRUE	-//-	1890	11420214	XP_022837518.1	2672	2e-299	uncharacterized protein LOC111364733 isoform X3 [Spodoptera litura]	--	--	--	--	--	--	--	--	--	--	--	--	--	--	--	--	--	--	--	--	--	--	--
111352843	36.2934	11.0809	1.75939	0.000825611	0.021829	TRUE	sp|O13046|WDHD1_XENLA WD repeat and HMG-box DNA-binding protein 1 OS=Xenopus laevis GN=wdhd1 PE=1 SV=1//8.49538e-154	3373	11408160	XP_022821266.1	4813	0	WD repeat and HMG-box DNA-binding protein 1 [Spodoptera litura]	--	--	--	--	--	K11274	WDHD1, CTF4	chromosome transmission fidelity protein 4	http://www.genome.jp/dbget-bin/www_bget?ko:K11274	O13046	1225	8.1e-133	WD repeat and HMG-box DNA-binding protein 1 OS=Xenopus laevis GN=wdhd1 PE=1 SV=1	PF00400	WD domain, G-beta repeat	--	--	GO:0005515	protein binding	--	--	KOG1274	WD40 repeat protein
111358223	86.2414	27.3405	1.76282	0.000448602	0.0135491	TRUE	-//-	5999	11416178	XP_022828984.1	6127	0	uncharacterized protein LOC111358223 isoform X3 [Spodoptera litura]	AB455943.1	AB455943	2745	0	Bombyx mori DNA, transposable element: LTR_Inoki-Full_length_Pao_type	--	--	--	--	--	--	--	--	PF02628//PF00830//PF00665	Cytochrome oxidase assembly protein//Ribosomal L28 family//Integrase core domain	GO:0055114//GO:0042254//GO:0015074//GO:0006784	oxidation-reduction process//ribosome biogenesis//DNA integration//heme a biosynthetic process	GO:0016627//GO:0003735	oxidoreductase activity, acting on the CH-CH group of donors//structural constituent of ribosome	GO:0005840//GO:0016021	ribosome//integral component of membrane	--	--
111356255	42.961	13.0602	1.76464	0.00163827	0.0368904	TRUE	sp|Q26474|LACH_SCHAM Lachesin OS=Schistocerca americana GN=LAC PE=1 SV=1//6.01196e-39	2445	11413791	XP_022826320.1	2273	4.8e-253	lachesin-like isoform X1 [Spodoptera litura]	XM_011563250.1	XM_011563250	522	0	PREDICTED: Plutella xylostella lachesin-like (LOC105391717), transcript variant X1, mRNA	--	--	--	--	Q26474	370	8.2e-34	Lachesin OS=Schistocerca americana GN=LAC PE=1 SV=1	PF13895	Immunoglobulin domain	--	--	GO:0005515	protein binding	--	--	--	--
111360501	32.506	10.5226	1.76512	0.00140052	0.0326256	TRUE	sp|Q00174|LAMA_DROME Laminin subunit alpha OS=Drosophila melanogaster GN=LanA PE=1 SV=2//1.81292e-08	11282	11423436	XP_022832213.1	19303	0	laminin subunit alpha [Spodoptera litura]	XM_013328112.1	XM_013328112	301	3.19373e-153	PREDICTED: Amyelois transitella laminin subunit alpha (LOC106129521), mRNA	K06240	LAMA3_5	laminin, alpha 3/5	http://www.genome.jp/dbget-bin/www_bget?ko:K06240	Q00174	7369	0	Laminin subunit alpha OS=Drosophila melanogaster GN=LanA PE=1 SV=2	PF06009	Laminin Domain II	GO:0007155	cell adhesion	--	--	--	--	KOG1836	Extracellular matrix glycoprotein Laminin subunits alpha and gamma
111360167	30.5571	9.70989	1.76745	0.00151971	0.03486	TRUE	sp|Q9HBH5|RDH14_HUMAN Retinol dehydrogenase 14 OS=Homo sapiens GN=RDH14 PE=1 SV=1//7.30625e-68	2272	11152917	PCG71979.1	1410	5.2e-153	hypothetical protein B5V51_1285 [Heliothis virescens]	--	--	--	--	--	K11153	RDH12	retinol dehydrogenase 12	http://www.genome.jp/dbget-bin/www_bget?ko:K11153	Q9ERI6	567	1.1e-56	Retinol dehydrogenase 14 OS=Mus musculus GN=Rdh14 PE=2 SV=1	PF01370//PF12242//PF00106	NAD dependent epimerase/dehydratase family//NAD(P)H binding domain of trans-2-enoyl-CoA reductase//short chain dehydrogenase	GO:0008152//GO:0055114	metabolic process//oxidation-reduction process	GO:0003824//GO:0016491//GO:0050662	catalytic activity//oxidoreductase activity//coenzyme binding	--	--	--	--
111362901	83.6528	25.9999	1.78271	0.000286589	0.00942381	TRUE	sp|P12646|G6PD_DROME Glucose-6-phosphate 1-dehydrogenase OS=Drosophila melanogaster GN=Zw PE=1 SV=2//0	3623	10447149	XP_021182780.1	2431	3.4e-271	glucose-6-phosphate 1-dehydrogenase [Helicoverpa armigera]	FP340407.1	FP340407	1555	0	22I20_SfBAC_fin, Spodoptera frugiperda BAC, egg DNA	K00036	G6PD, zwf	glucose-6-phosphate 1-dehydrogenase	http://www.genome.jp/dbget-bin/www_bget?ko:K00036	P12646	1793	1.2e-198	Glucose-6-phosphate 1-dehydrogenase OS=Drosophila melanogaster GN=Zw PE=1 SV=2	PF00479//PF03273//PF03376//PF02781	Glucose-6-phosphate dehydrogenase, NAD binding domain//Baculovirus gp64 envelope glycoprotein family//Adenovirus E3B protein//Glucose-6-phosphate dehydrogenase, C-terminal domain	GO:0006006//GO:0006749//GO:0006098//GO:0055114//GO:0019048	glucose metabolic process//glutathione metabolic process//pentose-phosphate shunt//oxidation-reduction process//modulation by virus of host morphology or physiology	GO:0050661//GO:0004345	NADP binding//glucose-6-phosphate dehydrogenase activity	GO:0019031//GO:0016020	viral envelope//membrane	KOG0563	Glucose-6-phosphate 1-dehydrogenase
111351870	31.407	9.64057	1.78407	0.00207971	0.0434474	TRUE	sp|Q95ZS2|TDC1_CAEEL Tyrosine decarboxylase OS=Caenorhabditis elegans GN=tdc-1 PE=2 SV=1//0	2510	6227132	XP_013186484.1	2465	2.7e-275	PREDICTED: tyrosine decarboxylase [Amyelois transitella]	XM_016567645.1	XM_016567645	48	3.08297e-13	PREDICTED: Sinocyclocheilus rhinocerous aromatic-L-amino-acid decarboxylase-like (LOC107751878), mRNA	K22329	TDC-1	tyrosine decarboxylase	http://www.genome.jp/dbget-bin/www_bget?ko:K22329	Q95ZS2	1617	2.1e-178	Tyrosine decarboxylase OS=Caenorhabditis elegans GN=tdc-1 PE=2 SV=1	PF00282//PF01212	Pyridoxal-dependent decarboxylase conserved domain//Beta-eliminating lyase	GO:0019752//GO:0006520	carboxylic acid metabolic process//cellular amino acid metabolic process	GO:0016829//GO:0030170//GO:0016831	lyase activity//pyridoxal phosphate binding//carboxy-lyase activity	--	--	KOG0628	Aromatic-L-amino-acid/L-histidine decarboxylase
111360038	27.5159	8.46019	1.78687	0.000876793	0.0228833	TRUE	sp|Q91YN5|UAP1_MOUSE UDP-N-acetylhexosamine pyrophosphorylase OS=Mus musculus GN=Uap1 PE=1 SV=1//5.74514e-155	3341	11418427	XP_022831608.1	2505	8.2e-280	UDP-N-acetylhexosamine pyrophosphorylase [Spodoptera litura]	FJ380203.1	FJ380203	1084	0	Spodoptera exigua UDP-N-acetylglucosamine pyrophosphorylase (UAP) mRNA, complete cds	K00972	UAP1	UDP-N-acetylglucosamine/UDP-N-acetylgalactosamine diphosphorylase	http://www.genome.jp/dbget-bin/www_bget?ko:K00972	Q28CH3	1174	6.6e-127	UDP-N-acetylhexosamine pyrophosphorylase-like protein 1 OS=Xenopus tropicalis GN=uap1l1 PE=2 SV=1	PF01704	UTP--glucose-1-phosphate uridylyltransferase	GO:0008152	metabolic process	GO:0070569	uridylyltransferase activity	--	--	KOG2388	UDP-N-acetylglucosamine pyrophosphorylase
111359586	156.375	47.6382	1.78803	0.00129981	0.0311561	TRUE	sp|P35623|GLYC_SHEEP Serine hydroxymethyltransferase, cytosolic OS=Ovis aries GN=SHMT1 PE=1 SV=3//0	1869	11417941	XP_022830943.1	2602	2.6e-291	serine hydroxymethyltransferase, cytosolic isoform X1 [Spodoptera litura]	--	--	--	--	--	K00600	glyA, SHMT	glycine hydroxymethyltransferase	http://www.genome.jp/dbget-bin/www_bget?ko:K00600	P07511	1506	1.2e-165	Serine hydroxymethyltransferase, cytosolic OS=Oryctolagus cuniculus GN=SHMT1 PE=1 SV=2	PF00464//PF01212//PF00155	Serine hydroxymethyltransferase//Beta-eliminating lyase//Aminotransferase class I and II	GO:0006520//GO:0009058	cellular amino acid metabolic process//biosynthetic process	GO:0016829//GO:0016740//GO:0030170	lyase activity//transferase activity//pyridoxal phosphate binding	--	--	KOG2467	Glycine/serine hydroxymethyltransferase
111362094	72.4896	21.8809	1.79966	0.000254148	0.00855789	TRUE	sp|P55158|MTP_MESAU Microsomal triglyceride transfer protein large subunit OS=Mesocricetus auratus GN=MTTP PE=2 SV=1//4.70056e-07	1125	11401053	XP_022834393.1	1170	1.7e-125	uncharacterized protein LOC111362094 [Spodoptera litura]	--	--	--	--	--	--	--	--	--	P55158	127	5.6e-06	Microsomal triglyceride transfer protein large subunit OS=Mesocricetus auratus GN=MTTP PE=2 SV=1	PF01347	Lipoprotein amino terminal region	GO:0006869	lipid transport	GO:0005319	lipid transporter activity	--	--	--	--
111348109	397.849	120.167	1.80552	0.000906328	0.0235193	TRUE	sp|G4RK44|TPSP_THETK Bifunctional trehalose-6-phosphate synthase/phosphatase OS=Thermoproteus tenax (strain ATCC 35583 / NBRC 100435 / JCM 9277 / Kra 1) GN=tpsp PE=1 SV=1//5.45209e-110	4024	1116545	ACD01424.1	4205	0	trehalose-phosphate synthase [Spodoptera exigua]	GU211889.1	GU211889	2799	0	Spodoptera litura trehalose-6-phosphate synthase mRNA, complete cds	--	--	--	--	G4RK44	908	5.5e-96	Bifunctional trehalose-6-phosphate synthase/phosphatase OS=Thermoproteus tenax (strain ATCC 35583 / NBRC 100435 / JCM 9277 / Kra 1) GN=tpsp PE=1 SV=1	PF16045//PF07382//PF00974//PF02358//PF00982	LisH//Histone H1-like nucleoprotein HC2//Rhabdovirus spike glycoprotein//Trehalose-phosphatase//Glycosyltransferase family 20	GO:0030261//GO:0005992	chromosome condensation//trehalose biosynthetic process	GO:0003824//GO:0003677//GO:0005515	catalytic activity//DNA binding//protein binding	GO:0019031	viral envelope	KOG1050	Trehalose-6-phosphate synthase component TPS1 and related subunits
111353703	201.626	59.868	1.80572	0.00209919	0.043754	TRUE	sp|O02649|CH60_DROME 60 kDa heat shock protein, mitochondrial OS=Drosophila melanogaster GN=Hsp60 PE=1 SV=3//0	2328	1666590	ACT52824.1	2654	3e-297	heat shock protein 60 [Chilo suppressalis]	GQ265913.2	GQ265913	755	0	Chilo suppressalis heat shock protein 60 mRNA, complete cds	K04077	groEL, HSPD1	chaperonin GroEL	http://www.genome.jp/dbget-bin/www_bget?ko:K04077	O02649	2282	1.5e-255	60 kDa heat shock protein, mitochondrial OS=Drosophila melanogaster GN=Hsp60 PE=1 SV=3	PF00118	TCP-1/cpn60 chaperonin family	--	--	GO:0005524	ATP binding	--	--	KOG0356	Mitochondrial chaperonin, Cpn60/Hsp60p
Novel00402	26.9418	8.26742	1.81463	0.00113408	0.0281465	TRUE	--	572	--	--	--	--	--	KJ956693.1	KJ956693	47	2.41276e-13	Spodoptera litura general odorant-binding protein 2 (GOBP2), pheromone-binding protein 2 (PBP2), pheromone-binding protein 3 (PBP3), and pheromone-binding protein 1 (PBP1) genes, complete cds	--	--	--	--	--	--	--	--	--	--	--	--	--	--	--	--	--	--
111350528	58.0633	16.5317	1.8196	0.000873857	0.0228394	TRUE	sp|Q9V3D6|CPSF2_DROME Probable cleavage and polyadenylation specificity factor subunit 2 OS=Drosophila melanogaster GN=Cpsf100 PE=1 SV=1//0	2492	11405148	XP_022817916.1	3516	0	probable cleavage and polyadenylation specificity factor subunit 2 [Spodoptera litura]	XM_004927158.2	XM_004927158	603	0	PREDICTED: Bombyx mori probable cleavage and polyadenylation specificity factor subunit 2 (LOC101741574), partial mRNA	K14402	CPSF2, CFT2	cleavage and polyadenylation specificity factor subunit 2	http://www.genome.jp/dbget-bin/www_bget?ko:K14402	Q9V3D6	2019	5.1e-225	Probable cleavage and polyadenylation specificity factor subunit 2 OS=Drosophila melanogaster GN=Cpsf100 PE=1 SV=1	--	--	--	--	--	--	--	--	KOG1137	mRNA cleavage and polyadenylation factor II complex, BRR5 (CPSF subunit)
111364998	23.5965	7.10844	1.825	0.00101493	0.0256791	TRUE	-//-	731	11403728	XP_022837856.1	1004	2e-106	uncharacterized protein LOC111364998 [Spodoptera litura]	--	--	--	--	--	--	--	--	--	--	--	--	--	--	--	--	--	--	--	--	--	--	--
111364473	297.986	91.0773	1.82824	0.00116338	0.028524	TRUE	sp|P54904|P5CR1_ARATH Pyrroline-5-carboxylate reductase OS=Arabidopsis thaliana GN=PROC1 PE=2 SV=1//3.91786e-58	1059	11419866	XP_022837128.1	1180	1.1e-126	pyrroline-5-carboxylate reductase isoform X1 [Spodoptera litura]	--	--	--	--	--	K00286	proC	pyrroline-5-carboxylate reductase	http://www.genome.jp/dbget-bin/www_bget?ko:K00286	P54904	478	1.1e-46	Pyrroline-5-carboxylate reductase OS=Arabidopsis thaliana GN=PROC1 PE=2 SV=1	--	--	--	--	--	--	--	--	KOG3124	Pyrroline-5-carboxylate reductase
111359922	45.8501	13.5584	1.829	0.000309224	0.0100234	TRUE	sp|A8X679|SIAH1_CAEBR E3 ubiquitin-protein ligase siah-1 OS=Caenorhabditis briggsae GN=siah-1 PE=3 SV=2//7.84343e-14	2250	11418709	XP_022831388.1	2478	7.4e-277	LOW QUALITY PROTEIN: E3 ubiquitin-protein ligase SIAH2-like [Spodoptera litura]	--	--	--	--	--	--	--	--	--	Q9M2P4	185	2.1e-12	E3 ubiquitin-protein ligase SINAT2 OS=Arabidopsis thaliana GN=SINAT2 PE=1 SV=1	PF03145//PF15965//PF02176//PF05279//PF07967	Seven in absentia protein family//TRAF-like zinc-finger//TRAF-type zinc finger//Aspartyl beta-hydroxylase N-terminal region//C3HC zinc finger-like	GO:0006511//GO:0007275	ubiquitin-dependent protein catabolic process//multicellular organismal development	GO:0008270	zinc ion binding	GO:0005634//GO:0016020	nucleus//membrane	--	--
111354281	168.458	52.757	1.82904	0.00133088	0.0314962	TRUE	sp|Q5EA79|GALM_BOVIN Aldose 1-epimerase OS=Bos taurus GN=GALM PE=2 SV=1//7.94828e-87	1284	11410065	XP_022823397.1	1838	6.9e-203	aldose 1-epimerase [Spodoptera litura]	--	--	--	--	--	K01785	galM, GALM	aldose 1-epimerase	http://www.genome.jp/dbget-bin/www_bget?ko:K01785	Q5EA79	681	3.7e-70	Aldose 1-epimerase OS=Bos taurus GN=GALM PE=2 SV=1	PF01263	Aldose 1-epimerase	GO:0005975	carbohydrate metabolic process	GO:0016853	isomerase activity	--	--	KOG1604	Predicted mutarotase
111351977	39.1862	11.7381	1.83564	0.000507233	0.0147373	TRUE	sp|Q9NPA2|MMP25_HUMAN Matrix metalloproteinase-25 OS=Homo sapiens GN=MMP25 PE=1 SV=1//3.86881e-85	1808	11407026	XP_022819995.1	2956	0	matrix metalloproteinase-2-like [Spodoptera litura]	--	--	--	--	--	K08003	MMP25	matrix metalloproteinase-25 (membrane-inserted)	http://www.genome.jp/dbget-bin/www_bget?ko:K08003	Q9NPA2	714	7.8e-74	Matrix metalloproteinase-25 OS=Homo sapiens GN=MMP25 PE=1 SV=1	PF07998//PF00413//PF01400//PF10462	Peptidase family M54//Matrixin//Astacin (Peptidase family M12A)//Peptidase M66	GO:0006508	proteolysis	GO:0004222//GO:0008270	metalloendopeptidase activity//zinc ion binding	GO:0031012	extracellular matrix	--	--
111347794	39.0637	12.117	1.83767	0.00169322	0.0377544	TRUE	sp|Q6DCE8|CTR2_XENLA Cationic amino acid transporter 2 OS=Xenopus laevis GN=slc7a2 PE=2 SV=1//3.25033e-142	3663	11420841	XP_022813913.1	2631	2.2e-294	cationic amino acid transporter 2 isoform X1 [Spodoptera litura]	XM_004925341.2	XM_004925341	343	4.62936e-177	PREDICTED: Bombyx mori cationic amino acid transporter 3-like (LOC101738526), mRNA	K13865	SLC7A3, ATRC3	solute carrier family 7 (cationic amino acid transporter), member 3	http://www.genome.jp/dbget-bin/www_bget?ko:K13865	Q6DCE8	1133	4.1e-122	Cationic amino acid transporter 2 OS=Xenopus laevis GN=slc7a2 PE=2 SV=1	PF13520//PF00324	Amino acid permease//Amino acid permease	GO:0006810//GO:0055085//GO:0003333//GO:0006865	transport//transmembrane transport//amino acid transmembrane transport//amino acid transport	GO:0015171	amino acid transmembrane transporter activity	GO:0016020	membrane	--	--
Novel00452	108.739	33.6725	1.83958	0.00173281	0.0384003	TRUE	hypothetical protein KGM_01767 [Danaus plexippus]	1282	11153366	PCG72428.1	470	2.9e-44	hypothetical protein B5V51_844 [Heliothis virescens]	--	--	--	--	--	--	--	--	--	--	--	--	--	--	--	--	--	--	--	--	--	--	--
111349858	26.8953	7.76621	1.84076	0.000676487	0.0187859	TRUE	sp|Q6NWZ9|CDO1_DANRE Cysteine dioxygenase type 1 OS=Danio rerio GN=cdo1 PE=2 SV=1//2.0691e-24	1294	11404254	XP_022816930.1	1578	9.8e-173	cysteine dioxygenase type 1 [Spodoptera litura]	XM_013339755.1	XM_013339755	104	1.16279e-44	PREDICTED: Amyelois transitella cysteine dioxygenase type 1 (LOC106138576), mRNA	K00456	CDO1	cysteine dioxygenase	http://www.genome.jp/dbget-bin/www_bget?ko:K00456	Q6NWZ9	325	7.1e-29	Cysteine dioxygenase type 1 OS=Danio rerio GN=cdo1 PE=2 SV=1	PF07710//PF05995//PF07847	P53 tetramerisation motif//Cysteine dioxygenase type I//Protein of unknown function (DUF1637)	GO:0019530//GO:0006534//GO:0055114//GO:0051262//GO:0046439	taurine metabolic process//cysteine metabolic process//oxidation-reduction process//protein tetramerization//L-cysteine metabolic process	GO:0016702//GO:0017172//GO:0005506	oxidoreductase activity, acting on single donors with incorporation of molecular oxygen, incorporation of two atoms of oxygen//cysteine dioxygenase activity//iron ion binding	--	--	KOG4064	Cysteine dioxygenase CDO1
111358440	93.6638	28.1927	1.84291	0.000299694	0.00978502	TRUE	sp|P13255|GNMT_RAT Glycine N-methyltransferase OS=Rattus norvegicus GN=Gnmt PE=1 SV=2//1.45116e-107	1375	11416497	XP_022829347.1	1540	2.7e-168	glycine N-methyltransferase [Spodoptera litura]	XM_013306275.1	XM_013306275	193	4.14717e-94	PREDICTED: Papilio xuthus glycine N-methyltransferase (LOC106113478), transcript variant X2, mRNA	K00552	GNMT	glycine N-methyltransferase	http://www.genome.jp/dbget-bin/www_bget?ko:K00552	P13255	811	3.3e-85	Glycine N-methyltransferase OS=Rattus norvegicus GN=Gnmt PE=1 SV=2	PF05724//PF05175//PF01135//PF08241//PF01209	Thiopurine S-methyltransferase (TPMT)//Methyltransferase small domain//Protein-L-isoaspartate(D-aspartate) O-methyltransferase (PCMT)//Methyltransferase domain//ubiE/COQ5 methyltransferase family	GO:0006479//GO:0008152//GO:0046500//GO:0006464	protein methylation//metabolic process//S-adenosylmethionine metabolic process//cellular protein modification process	GO:0008168//GO:0008757//GO:0004719	methyltransferase activity//S-adenosylmethionine-dependent methyltransferase activity//protein-L-isoaspartate (D-aspartate) O-methyltransferase activity	--	--	--	--
111365069	18.9126	5.58601	1.84776	0.0017641	0.0386746	TRUE	sp|Q3SZJ4|PTGR1_BOVIN Prostaglandin reductase 1 OS=Bos taurus GN=PTGR1 PE=2 SV=1//1.00136e-85	1896	11420668	XP_022838025.1	1697	2.3e-186	prostaglandin reductase 1-like [Spodoptera litura]	--	--	--	--	--	K13948	PTGR1, LTB4DH	prostaglandin reductase 1	http://www.genome.jp/dbget-bin/www_bget?ko:K13948	Q3SZJ4	688	8.5e-71	Prostaglandin reductase 1 OS=Bos taurus GN=PTGR1 PE=2 SV=1	PF02826//PF00107	D-isomer specific 2-hydroxyacid dehydrogenase, NAD binding domain//Zinc-binding dehydrogenase	GO:0055114	oxidation-reduction process	GO:0051287	NAD binding	--	--	--	--
111352119	87.106	25.7365	1.84847	0.000173543	0.00643878	TRUE	sp|Q8VCC1|PGDH_MOUSE 15-hydroxyprostaglandin dehydrogenase [NAD(+)] OS=Mus musculus GN=Hpgd PE=2 SV=1//3.92384e-24	1219	11407248	XP_022820242.1	1321	5.8e-143	15-hydroxyprostaglandin dehydrogenase [NAD..+..]-like [Spodoptera litura]	--	--	--	--	--	K00069	HPGD	15-hydroxyprostaglandin dehydrogenase (NAD)	http://www.genome.jp/dbget-bin/www_bget?ko:K00069	O08699	253	1.5e-20	15-hydroxyprostaglandin dehydrogenase [NAD(+)] OS=Rattus norvegicus GN=Hpgd PE=2 SV=2	PF00106//PF01073//PF01370	short chain dehydrogenase//3-beta hydroxysteroid dehydrogenase/isomerase family//NAD dependent epimerase/dehydratase family	GO:0008207//GO:0008209//GO:0055114//GO:0008210//GO:0008152//GO:0006694	C21-steroid hormone metabolic process//androgen metabolic process//oxidation-reduction process//estrogen metabolic process//metabolic process//steroid biosynthetic process	GO:0003824//GO:0050662//GO:0016491//GO:0003854//GO:0016616	catalytic activity//coenzyme binding//oxidoreductase activity//3-beta-hydroxy-delta5-steroid dehydrogenase activity//oxidoreductase activity, acting on the CH-OH group of donors, NAD or NADP as acceptor	--	--	--	--
111357452	85.7786	24.7126	1.86536	0.00229861	0.0466428	TRUE	sp|P30531|SC6A1_HUMAN Sodium- and chloride-dependent GABA transporter 1 OS=Homo sapiens GN=SLC6A1 PE=2 SV=2//6.83166e-21	5805	11415232	XP_022827931.1	5225	0	uncharacterized protein LOC111357452 isoform X1 [Spodoptera litura]	FO681386.1	FO681386	1256	0	Spodoptera frugiperda sequence from BAC clone 65A13	K05336	SLC6AN	solute carrier family 6 (neurotransmitter transporter), invertebrate	http://www.genome.jp/dbget-bin/www_bget?ko:K05336	Q2A865	273	3.4e-22	Sodium-dependent neutral amino acid transporter B(0)AT1 OS=Rattus norvegicus GN=Slc6a19 PE=2 SV=2	PF00209	Sodium:neurotransmitter symporter family	GO:0006812//GO:0006836	cation transport//neurotransmitter transport	GO:0005328	neurotransmitter:sodium symporter activity	GO:0016021	integral component of membrane	KOG3660	Sodium-neurotransmitter symporter
111357654	113.893	32.8334	1.86994	0.000223903	0.00779234	TRUE	sp|O45924|ODBA_CAEEL 2-oxoisovalerate dehydrogenase subunit alpha, mitochondrial OS=Caenorhabditis elegans GN=Y39E4A.3 PE=1 SV=2//5.38614e-170	1513	11415474	XP_022828200.1	2311	1.2e-257	2-oxoisovalerate dehydrogenase subunit alpha, mitochondrial isoform X1 [Spodoptera litura]	XM_013334048.1	XM_013334048	298	1.95498e-152	PREDICTED: Amyelois transitella 2-oxoisovalerate dehydrogenase subunit alpha, mitochondrial (LOC106134090), mRNA	K00166	BCKDHA, bkdA1	2-oxoisovalerate dehydrogenase E1 component alpha subunit	http://www.genome.jp/dbget-bin/www_bget?ko:K00166	P50136	1246	1.3e-135	2-oxoisovalerate dehydrogenase subunit alpha, mitochondrial OS=Mus musculus GN=Bckdha PE=1 SV=1	PF00676//PF02775//PF13292	Dehydrogenase E1 component//Thiamine pyrophosphate enzyme, C-terminal TPP binding domain//1-deoxy-D-xylulose-5-phosphate synthase	GO:0006694//GO:0008152//GO:0016114	steroid biosynthetic process//metabolic process//terpenoid biosynthetic process	GO:0030976//GO:0016624//GO:0008661//GO:0003824	thiamine pyrophosphate binding//oxidoreductase activity, acting on the aldehyde or oxo group of donors, disulfide as acceptor//1-deoxy-D-xylulose-5-phosphate synthase activity//catalytic activity	--	--	KOG1182	Branched chain alpha-keto acid dehydrogenase complex, alpha subunit
111348124	25.2915	7.32013	1.87202	0.000630661	0.0177944	TRUE	sp|O93257|XRCC6_CHICK X-ray repair cross-complementing protein 5 OS=Gallus gallus GN=XRCC6 PE=2 SV=1//6.6641e-41	2165	11403801	XP_022814399.1	2956	0	X-ray repair cross-complementing protein 6 [Spodoptera litura]	--	--	--	--	--	--	--	--	--	P23475	436	1.6e-41	X-ray repair cross-complementing protein 6 OS=Mus musculus GN=Xrcc6 PE=1 SV=5	PF03730//PF02735	Ku70/Ku80 C-terminal arm//Ku70/Ku80 beta-barrel domain	GO:0006303	double-strand break repair via nonhomologous end joining	GO:0003677//GO:0004003	DNA binding//ATP-dependent DNA helicase activity	GO:0005657	replication fork	KOG2327	DNA-binding subunit of a DNA-dependent protein kinase (Ku70 autoantigen)
111360260	20.4434	5.73871	1.8721	0.00157417	0.0357564	TRUE	sp|Q09225|NRF6_CAEEL Nose resistant to fluoxetine protein 6 OS=Caenorhabditis elegans GN=nrf-6 PE=1 SV=3//1.78222e-09	2138	11419178	XP_022831914.1	3298	0	uncharacterized protein LOC111360260 [Spodoptera litura]	--	--	--	--	--	--	--	--	--	--	--	--	--	--	--	--	--	--	--	--	--	--	--
111356048	366.885	111.24	1.87644	0.00227046	0.0462134	TRUE	-//-	1053	11413521	XP_022826024.1	837	6.7e-87	uncharacterized protein LOC111356048 isoform X1 [Spodoptera litura]	KC888750.1	KC888750	151	7.01562e-71	Bombyx mori farnesoic acid O-methyltransferase (FaMeT6-2) mRNA, complete cds	--	--	--	--	--	--	--	--	--	--	--	--	--	--	--	--	--	--
111357301	204.935	57.7756	1.88658	0.000362378	0.0114608	TRUE	sp|A9ZSY3|TRET1_BOMMO Facilitated trehalose transporter Tret1 OS=Bombyx mori GN=Tret1 PE=1 SV=1//6.01047e-83	1995	11415018	XP_022827693.1	2695	4.5e-302	facilitated trehalose transporter Tret1-like [Spodoptera litura]	--	--	--	--	--	--	--	--	--	A9ZSY3	697	8e-72	Facilitated trehalose transporter Tret1 OS=Bombyx mori GN=Tret1 PE=1 SV=1	PF00083//PF07690//PF15184	Sugar (and other) transporter//Major Facilitator Superfamily//Mitochondrial import receptor subunit TOM6 homolog	GO:0055085	transmembrane transport	GO:0022857	transmembrane transporter activity	GO:0005742//GO:0016021	mitochondrial outer membrane translocase complex//integral component of membrane	KOG0254	Predicted transporter (major facilitator superfamily)
111349266	58.4724	16.5832	1.89538	0.000189265	0.00685454	TRUE	sp|P53395|ODB2_MOUSE Lipoamide acyltransferase component of branched-chain alpha-keto acid dehydrogenase complex, mitochondrial OS=Mus musculus GN=Dbt PE=1 SV=2//2.85841e-163	1836	11422797	XP_022816078.1	2369	2.6e-264	lipoamide acyltransferase component of branched-chain alpha-keto acid dehydrogenase complex, mitochondrial [Spodoptera litura]	KT261719.1	KT261719	1410	0	Spodoptera litura putative acetyltransferase ACT12 mRNA, complete cds	K09699	DBT, bkdB	2-oxoisovalerate dehydrogenase E2 component (dihydrolipoyl transacylase)	http://www.genome.jp/dbget-bin/www_bget?ko:K09699	P53395	1173	4.7e-127	Lipoamide acyltransferase component of branched-chain alpha-keto acid dehydrogenase complex, mitochondrial OS=Mus musculus GN=Dbt PE=1 SV=2	PF00198//PF02817	2-oxoacid dehydrogenases acyltransferase (catalytic domain)//e3 binding domain	GO:0008152	metabolic process	GO:0016746	transferase activity, transferring acyl groups	--	--	KOG0558	Dihydrolipoamide transacylase (alpha-keto acid dehydrogenase E2 subunit)
111360648	36.7414	10.0603	1.89888	0.0012774	0.0308066	TRUE	sp|Q6NVR9|ATAD3_XENTR ATPase family AAA domain-containing protein 3 OS=Xenopus tropicalis GN=atad3 PE=2 SV=1//0	2816	11423665	XP_022832468.1	2678	6e-300	ATPase family AAA domain-containing protein 3A homolog [Spodoptera litura]	NM_001095861.1	BC092039	82	4.3563e-32	Xenopus laevis ATPase family, AAA domain containing 3A S homeolog (atad3a.S), mRNA >gb|BC092039.1| Xenopus laevis hypothetical protein MGC85169, mRNA (cDNA clone MGC:85169 IMAGE:6870495), complete cds	K17681	ATAD3A_B	ATPase family AAA domain-containing protein 3A/B	http://www.genome.jp/dbget-bin/www_bget?ko:K17681	Q6NVR9	1680	1.2e-185	ATPase family AAA domain-containing protein 3 OS=Xenopus tropicalis GN=atad3 PE=2 SV=1	PF02367//PF07728//PF00910//PF14532//PF05496//PF01745//PF00004	Threonylcarbamoyl adenosine biosynthesis protein TsaE//AAA domain (dynein-related subfamily)//RNA helicase//Sigma-54 interaction domain//Holliday junction DNA helicase ruvB N-terminus//Isopentenyl transferase//ATPase family associated with various cellular activities (AAA)	GO:0009058//GO:0006694//GO:0002949//GO:0006281//GO:0006310//GO:0016114//GO:0006355	biosynthetic process//steroid biosynthetic process//tRNA threonylcarbamoyladenosine modification//DNA repair//DNA recombination//terpenoid biosynthetic process//regulation of transcription, DNA-templated	GO:0016887//GO:0004161//GO:0003723//GO:0009378//GO:0008134//GO:0003724//GO:0005524	ATPase activity//dimethylallyltranstransferase activity//RNA binding//four-way junction helicase activity//transcription factor binding//RNA helicase activity//ATP binding	GO:0005657//GO:0005667//GO:0009379	replication fork//transcription factor complex//Holliday junction helicase complex	KOG0742	AAA+-type ATPase
111350981	160.503	44.5394	1.90049	0.00046227	0.0137814	TRUE	sp|O88693|CEGT_MOUSE Ceramide glucosyltransferase OS=Mus musculus GN=Ugcg PE=1 SV=1//1.48516e-120	2180	11151420	PCG70482.1	1871	1.8e-206	hypothetical protein B5V51_2914 [Heliothis virescens]	XM_014508137.1	XM_014508137	427	0	PREDICTED: Papilio machaon ceramide glucosyltransferase (LOC106714974), mRNA	K00720	UGCG	ceramide glucosyltransferase	http://www.genome.jp/dbget-bin/www_bget?ko:K00720	O88693	937	1.3e-99	Ceramide glucosyltransferase OS=Mus musculus GN=Ugcg PE=1 SV=1	PF13506//PF02674	Glycosyl transferase family 21//Colicin V production protein	GO:0009403	toxin biosynthetic process	GO:0016757	transferase activity, transferring glycosyl groups	GO:0016020	membrane	KOG2547	Ceramide glucosyltransferase
111358382	14.535	4.15057	1.90283	0.00252054	0.0495327	TRUE	sp|Q9Y619|ORNT1_HUMAN Mitochondrial ornithine transporter 1 OS=Homo sapiens GN=SLC25A15 PE=1 SV=1//1.2411e-63	2182	11416431	XP_022829270.1	1929	3.3e-213	mitochondrial ornithine transporter 1 [Spodoptera litura]	FO681370.1	FO681370	468	0	Spodoptera frugiperda sequence from BAC clone 74M02	K15101	SLC25A2_15, ORNT	solute carrier family 25 (mitochondrial ornithine transporter) member 2/15	http://www.genome.jp/dbget-bin/www_bget?ko:K15101	Q9Y619	538	2.4e-53	Mitochondrial ornithine transporter 1 OS=Homo sapiens GN=SLC25A15 PE=1 SV=1	--	--	--	--	--	--	--	--	KOG0758	Mitochondrial carnitine-acylcarnitine carrier protein
111359194	4313.09	1223.97	1.90826	0.000412558	0.0126738	TRUE	sp|P49327|FAS_HUMAN Fatty acid synthase OS=Homo sapiens GN=FASN PE=1 SV=3//0	7032	11417463	XP_022830419.1	9249	0	fatty acid synthase [Spodoptera litura]	KP237904.1	KP237904	2559	0	Helicoverpa armigera fatty acid synthase 1 mRNA, partial cds	K00665	FASN	fatty acid synthase, animal type	http://www.genome.jp/dbget-bin/www_bget?ko:K00665	P49327	2649	1.3e-297	Fatty acid synthase OS=Homo sapiens GN=FASN PE=1 SV=3	PF08545//PF00108//PF00107//PF00106	3-Oxoacyl-[acyl-carrier-protein (ACP)] synthase III//Thiolase, N-terminal domain//Zinc-binding dehydrogenase//short chain dehydrogenase	GO:0042967//GO:0006633//GO:0055114//GO:0008152	acyl-carrier-protein biosynthetic process//fatty acid biosynthetic process//oxidation-reduction process//metabolic process	GO:0016747//GO:0004315//GO:0016491	transferase activity, transferring acyl groups other than amino-acyl groups//3-oxoacyl-[acyl-carrier-protein] synthase activity//oxidoreductase activity	GO:0005835	fatty acid synthase complex	KOG1202	Animal-type fatty acid synthase and related proteins
111357065	432.696	118.325	1.90857	0.00250712	0.0493753	TRUE	sp|Q27415|NLP_DROME Nucleoplasmin-like protein OS=Drosophila melanogaster GN=Nlp PE=1 SV=1//1.97941e-27	1394	11414734	XP_022827375.1	661	2.3e-66	nucleoplasmin-like protein isoform X1 [Spodoptera litura]	XM_013341468.1	XM_013341468	335	4.85849e-173	PREDICTED: Amyelois transitella nucleoplasmin-like protein (LOC106139958), transcript variant X1, mRNA	K11278	NPM3	nucleophosmin 3	http://www.genome.jp/dbget-bin/www_bget?ko:K11278	Q27415	267	4.1e-22	Nucleoplasmin-like protein OS=Drosophila melanogaster GN=Nlp PE=1 SV=1	PF11081//PF02724	Protein of unknown function (DUF2890)//CDC45-like protein	GO:0016032//GO:0006270	viral process//DNA replication initiation	--	--	--	--	--	--
111347779	485.256	132.641	1.91498	0.000360274	0.0114141	TRUE	-//-	639	--	--	--	--	--	--	--	--	--	--	--	--	--	--	--	--	--	--	PF01466	Skp1 family, dimerisation domain	GO:0006511	ubiquitin-dependent protein catabolic process	--	--	--	--	--	--
111360216	53.1951	15.9329	1.91686	0.00122452	0.0298222	TRUE	sp|O14578|CTRO_HUMAN Citron Rho-interacting kinase OS=Homo sapiens GN=CIT PE=1 SV=2//6.7656e-08	6135	11419127	XP_022831857.1	4236	0	citron Rho-interacting kinase-like [Spodoptera litura]	XM_012692668.1	XM_012692668	198	3.13388e-96	PREDICTED: Bombyx mori citron Rho-interacting kinase (LOC101739744), mRNA	K16308	CIT	citron Rho-interacting kinase	http://www.genome.jp/dbget-bin/www_bget?ko:K16308	P49025	618	3.6e-62	Citron Rho-interacting kinase OS=Mus musculus GN=Cit PE=1 SV=3	PF00433//PF07714//PF00069//PF05425//PF00049	Protein kinase C terminal domain//Protein tyrosine kinase//Protein kinase domain//Copper resistance protein D//Insulin/IGF/Relaxin family	GO:0009069//GO:0006468//GO:0016310//GO:0007165	serine family amino acid metabolic process//protein phosphorylation//phosphorylation//signal transduction	GO:0005524//GO:0004672//GO:0004674//GO:0005179	ATP binding//protein kinase activity//protein serine/threonine kinase activity//hormone activity	GO:0016021//GO:0005576	integral component of membrane//extracellular region	KOG0612	Rho-associated, coiled-coil containing protein kinase
111359065	56.1012	15.6251	1.91742	0.00131404	0.0313733	TRUE	sp|Q52KZ7|SBP1A_XENLA Selenium-binding protein 1-A OS=Xenopus laevis GN=selenbp1-a PE=2 SV=1//0	1718	11417325	XP_022830268.1	2528	9e-283	selenium-binding protein 1-A [Spodoptera litura]	XM_004932904.2	XM_004932904	316	2.19486e-162	PREDICTED: Bombyx mori selenium-binding protein 1 (LOC101735354), transcript variant X2, mRNA	K17285	SELENBP1	selenium-binding protein 1	http://www.genome.jp/dbget-bin/www_bget?ko:K17285	Q52KZ7	1426	2e-156	Selenium-binding protein 1-A OS=Xenopus laevis GN=selenbp1-a PE=2 SV=1	PF05694//PF03092	56kDa selenium binding protein (SBP56)//BT1 family	GO:0006810	transport	GO:0008430	selenium binding	GO:0016021	integral component of membrane	KOG0918	Selenium-binding protein
111359934	15.4255	4.26755	1.92208	0.00172634	0.0383053	TRUE	sp|Q27452|PRP2_BOMMO Phenoloxidase subunit 2 OS=Bombyx mori PE=1 SV=2//0	2396	11418734	XP_022831415.1	3717	0	phenoloxidase subunit 2-like [Spodoptera litura]	AY703825.1	AY703825	2347	0	Spodoptera litura prophenol oxidase mRNA, complete cds	--	--	--	--	Q27452	2965	0	Phenoloxidase subunit 2 OS=Bombyx mori PE=1 SV=2	PF00264	Common central domain of tyrosinase	GO:0008152	metabolic process	GO:0016491	oxidoreductase activity	--	--	--	--
111356013	39.3951	11.1072	1.92297	0.000485342	0.0142375	TRUE	-//-	904	2537959	AEE01345.1	392	2.3e-35	neuropeptide Fb [Helicoverpa assulta]	HM536185.1	HM536185	247	2.5777e-124	Helicoverpa zea neuropeptide F mRNA, complete cds	--	--	--	--	--	--	--	--	PF00159	Pancreatic hormone peptide	GO:0007165	signal transduction	GO:0005179	hormone activity	GO:0005576	extracellular region	--	--
111361799	227.152	65.9882	1.92728	0.000645037	0.0180501	TRUE	sp|Q99K82|SMOX_MOUSE Spermine oxidase OS=Mus musculus GN=Smox PE=1 SV=1//3.68892e-49	1739	11400683	XP_022833968.1	2442	8.6e-273	protein anon-37Cs-like isoform X1 [Spodoptera litura]	--	--	--	--	--	--	--	--	--	Q9NWM0	466	4.3e-45	Spermine oxidase OS=Homo sapiens GN=SMOX PE=1 SV=1	PF07992//PF00070//PF12831//PF02558//PF01134//PF05834//PF01593//PF00899//PF01494//PF01266	Pyridine nucleotide-disulphide oxidoreductase//Pyridine nucleotide-disulphide oxidoreductase//FAD dependent oxidoreductase//Ketopantoate reductase PanE/ApbA//Glucose inhibited division protein A//Lycopene cyclase protein//Flavin containing amine oxidoreductase//ThiF family//FAD binding domain//FAD dependent oxidoreductase	GO:0055114//GO:0015940//GO:0016117//GO:0008033	oxidation-reduction process//pantothenate biosynthetic process//carotenoid biosynthetic process//tRNA processing	GO:0008677//GO:0008641//GO:0071949//GO:0016705//GO:0050660//GO:0016491	2-dehydropantoate 2-reductase activity//small protein activating enzyme activity//FAD binding//oxidoreductase activity, acting on paired donors, with incorporation or reduction of molecular oxygen//flavin adenine dinucleotide binding//oxidoreductase activity	--	--	KOG0685	Flavin-containing amine oxidase
111354935	38.1258	9.9705	1.92798	0.00108412	0.0271182	TRUE	sp|Q99K24|S39A3_MOUSE Zinc transporter ZIP3 OS=Mus musculus GN=Slc39a3 PE=2 SV=1//2.55996e-11	1562	11412020	XP_022824356.1	1360	2.3e-147	zinc transporter ZIP3 [Spodoptera litura]	--	--	--	--	--	K14709	SLC39A1_2_3, ZIP1_2_3	solute carrier family 39 (zinc transporter), member 1/2/3	http://www.genome.jp/dbget-bin/www_bget?ko:K14709	Q5U1X7	171	6.2e-11	Zinc transporter ZIP3 OS=Rattus norvegicus GN=Slc39a3 PE=2 SV=1	PF12592//PF00487//PF02535	Protein of unknown function (DUF3763)//Fatty acid desaturase//ZIP Zinc transporter	GO:0055085//GO:0030001//GO:0006629	transmembrane transport//metal ion transport//lipid metabolic process	GO:0016820//GO:0046873	hydrolase activity, acting on acid anhydrides, catalyzing transmembrane movement of substances//metal ion transmembrane transporter activity	GO:0016020	membrane	KOG1558	Fe2+/Zn2+ regulated transporter
111355787	17.8875	4.80393	1.93068	0.00175183	0.0385891	TRUE	sp|Q8R0F5|RBMX2_MOUSE RNA-binding motif protein, X-linked 2 OS=Mus musculus GN=Rbmx2 PE=1 SV=1//5.78936e-65	820	11413151	XP_022825616.1	872	4.6e-91	RNA-binding motif protein, X-linked 2 [Spodoptera litura]	--	--	--	--	--	K13107	RBMX2, IST3	RNA-binding motif protein, X-linked 2	http://www.genome.jp/dbget-bin/www_bget?ko:K13107	Q9Y388	533	3.4e-53	RNA-binding motif protein, X-linked 2 OS=Homo sapiens GN=RBMX2 PE=1 SV=2	PF10278//PF06459//PF16367//PF05793//PF00076//PF05132	Mediator of RNA pol II transcription subunit 19//Ryanodine Receptor TM 4-6//RNA recognition motif//Transcription initiation factor IIF, alpha subunit (TFIIF-alpha)//RNA recognition motif. (a.k.a. RRM, RBD, or RNP domain)//RNA polymerase III RPC4	GO:0006383//GO:0006206//GO:0006351//GO:0032968//GO:0006367//GO:0006144//GO:0006874//GO:0006816//GO:0006357	transcription from RNA polymerase III promoter//pyrimidine nucleobase metabolic process//transcription, DNA-templated//positive regulation of transcription elongation from RNA polymerase II promoter//transcription initiation from RNA polymerase II promoter//purine nucleobase metabolic process//cellular calcium ion homeostasis//calcium ion transport//regulation of transcription from RNA polymerase…	GO:0005219//GO:0003899//GO:0003676//GO:0001104//GO:0003677	ryanodine-sensitive calcium-release channel activity//DNA-directed RNA polymerase activity//nucleic acid binding//RNA polymerase II transcription cofactor activity//DNA binding	GO:0005666//GO:0005622//GO:0016021//GO:0005634//GO:0016592//GO:0005730	DNA-directed RNA polymerase III complex//intracellular//integral component of membrane//nucleus//mediator complex//nucleolus	KOG0126	Predicted RNA-binding protein (RRM superfamily)
111364474	9364.81	2602.49	1.93191	0.00193811	0.0414395	TRUE	sp|Q25490|APLP_MANSE Apolipophorins OS=Manduca sexta PE=2 SV=1//0	10416	11419868	XP_022837130.1	16560	0	apolipophorins isoform X1 [Spodoptera litura]	U57651.1	U57651	540	0	Manduca sexta apolipophorin precursor protein mRNA, complete cds	--	--	--	--	Q25490	10127	0	Apolipophorins OS=Manduca sexta PE=2 SV=1	PF01347//PF06448//PF09172//PF05478//PF01442	Lipoprotein amino terminal region//Domain of Unknown Function (DUF1081)//Domain of unknown function (DUF1943)//Prominin//Apolipoprotein A1/A4/E domain	GO:0042157//GO:0006869	lipoprotein metabolic process//lipid transport	GO:0008289//GO:0005319	lipid binding//lipid transporter activity	GO:0005576//GO:0016021	extracellular region//integral component of membrane	--	--
111350876	90.9838	25.5754	1.93744	0.000731126	0.0198198	TRUE	-//-	5756	11405558	XP_022818356.1	8686	0	uncharacterized protein LOC111350876 [Spodoptera litura]	AK387943.1	AK387943	947	0	Bombyx mori mRNA, clone: bmte25G01	--	--	--	--	--	--	--	--	PF09668//PF00665	Aspartyl protease//Integrase core domain	GO:0006508//GO:0015074	proteolysis//DNA integration	GO:0004190	aspartic-type endopeptidase activity	--	--	--	--
111348498	18.8188	5.42845	1.94202	0.0019253	0.0414087	TRUE	sp|A8E657|AASS_BOVIN Alpha-aminoadipic semialdehyde synthase, mitochondrial OS=Bos taurus GN=AASS PE=2 SV=1//0	3226	3547278	XP_004926544.1	4377	0	alpha-aminoadipic semialdehyde synthase, mitochondrial [Bombyx mori]	XM_013325521.1	XM_013325521	857	0	PREDICTED: Papilio xuthus alpha-aminoadipic semialdehyde synthase, mitochondrial (LOC106127440), mRNA	K14157	AASS	alpha-aminoadipic semialdehyde synthase	http://www.genome.jp/dbget-bin/www_bget?ko:K14157	A8E657	2452	4.1e-275	Alpha-aminoadipic semialdehyde synthase, mitochondrial OS=Bos taurus GN=AASS PE=2 SV=1	PF00106//PF03447//PF03435//PF01118	short chain dehydrogenase//Homoserine dehydrogenase, NAD binding domain//Saccharopine dehydrogenase NADP binding domain//Semialdehyde dehydrogenase, NAD binding domain	GO:0008152//GO:0055114	metabolic process//oxidation-reduction process	GO:0051287//GO:0016491//GO:0016620//GO:0050661	NAD binding//oxidoreductase activity//oxidoreductase activity, acting on the aldehyde or oxo group of donors, NAD or NADP as acceptor//NADP binding	--	--	KOG0172	Lysine-ketoglutarate reductase/saccharopine dehydrogenase
111351314	27.5336	7.29313	1.94231	0.000699122	0.0192095	TRUE	sp|Q9VU02|SMD1_DROME Probable small nuclear ribonucleoprotein Sm D1 OS=Drosophila melanogaster GN=SmD1 PE=1 SV=1//9.98747e-36	1044	11147682	PCG66744.1	410	2.2e-37	hypothetical protein B5V51_7268 [Heliothis virescens]	--	--	--	--	--	K11087	SNRPD1, SMD1	small nuclear ribonucleoprotein D1	http://www.genome.jp/dbget-bin/www_bget?ko:K11087	Q9VU02	322	1.3e-28	Probable small nuclear ribonucleoprotein Sm D1 OS=Drosophila melanogaster GN=SmD1 PE=1 SV=1	PF03971	Monomeric isocitrate dehydrogenase	GO:0055114//GO:0006749//GO:0019643//GO:0006099	oxidation-reduction process//glutathione metabolic process//reductive tricarboxylic acid cycle//tricarboxylic acid cycle	GO:0004450	isocitrate dehydrogenase (NADP+) activity	--	--	KOG3428	Small nuclear ribonucleoprotein SMD1 and related snRNPs
111360105	32.8683	9.27948	1.94663	0.000446104	0.0134995	TRUE	sp|O15245|S22A1_HUMAN Solute carrier family 22 member 1 OS=Homo sapiens GN=SLC22A1 PE=1 SV=2//1.71371e-58	2198	11419003	XP_022831715.1	2599	6.8e-291	organic cation transporter protein-like [Spodoptera litura]	--	--	--	--	--	--	--	--	--	Q9VCA2	558	1.2e-55	Organic cation transporter protein OS=Drosophila melanogaster GN=Orct PE=1 SV=1	PF00083//PF07690//PF08655	Sugar (and other) transporter//Major Facilitator Superfamily//DASH complex subunit Ask1	GO:0008608//GO:0055085	attachment of spindle microtubules to kinetochore//transmembrane transport	GO:0022857	transmembrane transporter activity	GO:0042729//GO:0016021//GO:0072686	DASH complex//integral component of membrane//mitotic spindle	--	--
111356141	99.4487	27.2057	1.95395	0.000215757	0.00754997	TRUE	sp|Q9VDL1|U483_DROME UPF0483 protein CG5412 OS=Drosophila melanogaster GN=CG5412 PE=2 SV=1//1.25982e-67	1757	10458667	XP_021195575.1	775	1.7e-79	esterase AGAP003155 [Helicoverpa armigera]	--	--	--	--	--	--	--	--	--	Q9VDL1	553	3.5e-55	UPF0483 protein CG5412 OS=Drosophila melanogaster GN=CG5412 PE=2 SV=1	PF02230//PF05887	Phospholipase/Carboxylesterase//Procyclic acidic repetitive protein (PARP)	--	--	GO:0016787	hydrolase activity	GO:0016020	membrane	KOG2551	Phospholipase/carboxyhydrolase
111363407	48.0066	13.9884	1.95969	0.00152875	0.0349864	TRUE	-//-	3426	10448140	XP_021183883.1	2635	7.1e-295	uncharacterized protein LOC110371809 [Helicoverpa armigera]	--	--	--	--	--	--	--	--	--	--	--	--	--	PF07690	Major Facilitator Superfamily	GO:0055085	transmembrane transport	--	--	GO:0016021	integral component of membrane	--	--
111351368	25.6224	6.86378	1.96255	0.00161906	0.0365482	TRUE	sp|Q8T8L8|ALG10_DROME Putative Dol-P-Glc:Glc(2)Man(9)GlcNAc(2)-PP-Dol alpha-1,2-glucosyltransferase OS=Drosophila melanogaster GN=Alg10 PE=2 SV=1//6.1877e-83	2989	11406181	XP_022819048.1	2249	3.5e-250	putative Dol-P-Glc:Glc..2..Man..9..GlcNAc..2..-PP-Dol alpha-1,2-glucosyltransferase [Spodoptera litura]	--	--	--	--	--	K03850	ALG10	alpha-1,2-glucosyltransferase	http://www.genome.jp/dbget-bin/www_bget?ko:K03850	Q8T8L8	736	3.6e-76	Putative Dol-P-Glc:Glc(2)Man(9)GlcNAc(2)-PP-Dol alpha-1,2-glucosyltransferase OS=Drosophila melanogaster GN=Alg10 PE=2 SV=1	PF02532//PF04922//PF10220	Photosystem II reaction centre I protein (PSII 4.8 kDa protein)//DIE2/ALG10 family//Uncharacterized conserved protein (DUF2146)	GO:0000184//GO:0006488//GO:0015979	nuclear-transcribed mRNA catabolic process, nonsense-mediated decay//dolichol-linked oligosaccharide biosynthetic process//photosynthesis	GO:0004583	dolichyl-phosphate-glucose-glycolipid alpha-glucosyltransferase activity	GO:0005789//GO:0009539//GO:0016020//GO:0009523	endoplasmic reticulum membrane//photosystem II reaction center//membrane//photosystem II	KOG2642	Alpha-1,2 glucosyltransferase/transcriptional activator
111350826	48.5535	12.9126	1.96433	0.000385614	0.0119876	TRUE	sp|Q3UH06|RREB1_MOUSE Ras-responsive element-binding protein 1 OS=Mus musculus GN=Rreb1 PE=1 SV=2//9.49299e-06	6751	11405495	XP_022818293.1	5957	0	uncharacterized protein LOC111350826 isoform X1 [Spodoptera litura]	XM_013336371.1	XM_013336371	722	0	PREDICTED: Amyelois transitella ras-responsive element-binding protein 1 (LOC106135949), mRNA	K20210	RREB1	ras-responsive element-binding protein 1	http://www.genome.jp/dbget-bin/www_bget?ko:K20210	Q92766	303	1.3e-25	Ras-responsive element-binding protein 1 OS=Homo sapiens GN=RREB1 PE=1 SV=3	PF13465//PF00096	Zinc-finger double domain//Zinc finger, C2H2 type	--	--	GO:0046872	metal ion binding	--	--	--	--
111352221	110.467	29.9487	1.97488	0.000136477	0.00527854	TRUE	sp|Q17LW0|MYO7A_AEDAE Myosin-VIIa OS=Aedes aegypti GN=ck PE=3 SV=1//0	7836	11407364	XP_022820375.1	10646	0	myosin-VIIa [Spodoptera litura]	XM_013312854.1	XM_013312854	2689	0	PREDICTED: Papilio xuthus myosin-VIIa (LOC106118253), transcript variant X1, mRNA	K10359	MYO7A, USH1B	myosin VIIa	http://www.genome.jp/dbget-bin/www_bget?ko:K10359	Q17LW0	9402	0	Myosin-VIIa OS=Aedes aegypti GN=ck PE=3 SV=1	PF00063//PF00612//PF00784//PF14604//PF00640//PF00018//PF00788//PF00005	Myosin head (motor domain)//IQ calmodulin-binding motif//MyTH4 domain//Variant SH3 domain//Phosphotyrosine interaction domain (PTB/PID)//SH3 domain//Ras association (RalGDS/AF-6) domain//ABC transporter	GO:0007165	signal transduction	GO:0005515//GO:0003774//GO:0005524//GO:0016887	protein binding//motor activity//ATP binding//ATPase activity	GO:0016459//GO:0005856	myosin complex//cytoskeleton	KOG4229	Myosin VII, myosin IXB and related myosins
111364810	47.8303	13.6493	1.98486	0.00114044	0.0281892	TRUE	sp|P52624|UPP1_MOUSE Uridine phosphorylase 1 OS=Mus musculus GN=Upp1 PE=1 SV=2//1.28588e-82	1198	11420306	XP_022837621.1	1711	3.4e-188	uridine phosphorylase 1-like isoform X1 [Spodoptera litura]	XM_011562908.1	XM_011562908	55	1.8621e-17	PREDICTED: Plutella xylostella uridine phosphorylase 1-like (LOC105391437), mRNA	K00757	udp, UPP	uridine phosphorylase	http://www.genome.jp/dbget-bin/www_bget?ko:K00757	P52624	626	8.3e-64	Uridine phosphorylase 1 OS=Mus musculus GN=Upp1 PE=1 SV=2	PF01048	Phosphorylase superfamily	GO:0009116	nucleoside metabolic process	GO:0003824	catalytic activity	--	--	KOG3728	Uridine phosphorylase
111348314	18.922	5.35223	1.98488	0.00226633	0.0461995	TRUE	-//-	1508	11421504	XP_022814655.1	1445	3e-157	uncharacterized protein LOC111348314 [Spodoptera litura]	--	--	--	--	--	--	--	--	--	--	--	--	--	PF13895	Immunoglobulin domain	--	--	GO:0005515	protein binding	--	--	--	--
111365124	40.4818	11.0152	1.98498	0.000224569	0.00779234	TRUE	sp|P49914|MTHFS_HUMAN 5-formyltetrahydrofolate cyclo-ligase OS=Homo sapiens GN=MTHFS PE=1 SV=2//2.72071e-44	816	11403749	XP_022838093.1	1018	5.3e-108	5-formyltetrahydrofolate cyclo-ligase [Spodoptera litura]	--	--	--	--	--	K01934	MTHFS	5-formyltetrahydrofolate cyclo-ligase	http://www.genome.jp/dbget-bin/www_bget?ko:K01934	P49914	371	2.1e-34	5-formyltetrahydrofolate cyclo-ligase OS=Homo sapiens GN=MTHFS PE=1 SV=2	--	--	--	--	--	--	--	--	KOG3093	5-formyltetrahydrofolate cyclo-ligase
111348848	70.8768	19.39	1.98543	0.000268541	0.00892704	TRUE	sp|P16662|UD2B7_HUMAN UDP-glucuronosyltransferase 2B7 OS=Homo sapiens GN=UGT2B7 PE=1 SV=1//6.24027e-52	1802	11422303	XP_022815526.1	2562	1.1e-286	UDP-glucuronosyltransferase 2B7-like [Spodoptera litura]	KU680302.1	KU680302	897	0	Spodoptera exigua UDP-glycosyltransferase 40Q2 mRNA, complete cds	--	--	--	--	P16662	480	1.1e-46	UDP-glucuronosyltransferase 2B7 OS=Homo sapiens GN=UGT2B7 PE=1 SV=1	PF00201//PF04101	UDP-glucoronosyl and UDP-glucosyl transferase//Glycosyltransferase family 28 C-terminal domain	GO:0008152	metabolic process	GO:0016758	transferase activity, transferring hexosyl groups	--	--	--	--
111357807	43.6159	12.4026	1.99103	0.0016917	0.0377544	TRUE	-//-	1941	11415636	XP_022828382.1	1769	1e-194	uncharacterized protein LOC111357807 [Spodoptera litura]	XM_013282718.1	XM_013282718	150	4.7243e-70	PREDICTED: Papilio polytes uncharacterized LOC106103062 (LOC106103062), mRNA	--	--	--	--	--	--	--	--	PF04941	Late expression factor 8 (LEF-8)	GO:0006144//GO:0006351//GO:0006206	purine nucleobase metabolic process//transcription, DNA-templated//pyrimidine nucleobase metabolic process	GO:0003899//GO:0003677	DNA-directed RNA polymerase activity//DNA binding	GO:0005730	nucleolus	--	--
111350043	18.58	4.81009	1.99106	0.000800494	0.0213508	TRUE	-//-	5502	11404522	XP_022817222.1	7227	0	uncharacterized protein LOC111350043 isoform X1 [Spodoptera litura]	--	--	--	--	--	--	--	--	--	--	--	--	--	PF03912//PF01585	Psb28 protein//G-patch domain	GO:0015979	photosynthesis	GO:0003676	nucleic acid binding	GO:0009523//GO:0009654//GO:0016020	photosystem II//photosystem II oxygen evolving complex//membrane	--	--
111349296	114.059	29.4832	1.99513	0.00115718	0.0284102	TRUE	sp|P41777|NOLC1_RAT Nucleolar and coiled-body phosphoprotein 1 OS=Rattus norvegicus GN=Nolc1 PE=1 SV=1//3.95493e-27	3055	11422846	XP_022816132.1	702	8.8e-71	nucleolar and coiled-body phosphoprotein 1 isoform X2 [Spodoptera litura]	XM_013334144.1	XM_013334144	38	1.3627e-07	PREDICTED: Amyelois transitella nucleolar and coiled-body phosphoprotein 1-like (LOC106134168), mRNA	--	--	--	--	P41777	326	1.3e-28	Nucleolar and coiled-body phosphoprotein 1 OS=Rattus norvegicus GN=Nolc1 PE=1 SV=1	--	--	--	--	--	--	--	--	KOG2992	Nucleolar GTPase/ATPase p130
111349030	26.0009	6.799	2.01022	0.000300259	0.00978502	TRUE	sp|Q3T0R7|THIM_BOVIN 3-ketoacyl-CoA thiolase, mitochondrial OS=Bos taurus GN=ACAA2 PE=2 SV=1//1.7439e-133	1549	11234346	ATJ44612.1	1639	9.9e-180	acetyltransferase 19 [Helicoverpa armigera]	KT261728.1	KT261728	1203	0	Spodoptera litura putative acetyltransferase ACT21 mRNA, complete cds	K07508	ACAA2	acetyl-CoA acyltransferase 2	http://www.genome.jp/dbget-bin/www_bget?ko:K07508	Q3T0R7	973	6.2e-104	3-ketoacyl-CoA thiolase, mitochondrial OS=Bos taurus GN=ACAA2 PE=2 SV=1	PF00108//PF08541//PF00818//PF02803//PF08545	Thiolase, N-terminal domain//3-Oxoacyl-[acyl-carrier-protein (ACP)] synthase III C terminal//Ice nucleation protein repeat//Thiolase, C-terminal domain//3-Oxoacyl-[acyl-carrier-protein (ACP)] synthase III	GO:0008152//GO:0006633//GO:0008610//GO:0042967	metabolic process//fatty acid biosynthetic process//lipid biosynthetic process//acyl-carrier-protein biosynthetic process	GO:0004315//GO:0016747	3-oxoacyl-[acyl-carrier-protein] synthase activity//transferase activity, transferring acyl groups other than amino-acyl groups	GO:0009279//GO:0005835	cell outer membrane//fatty acid synthase complex	KOG1390	Acetyl-CoA acetyltransferase
111355517	36.0589	9.17129	2.01099	0.00188179	0.0406649	TRUE	sp|Q6GL69|MK67I_XENTR MKI67 FHA domain-interacting nucleolar phosphoprotein-like OS=Xenopus tropicalis GN=nifk PE=2 SV=1//1.9235e-25	1799	11412804	XP_022825228.1	923	1.2e-96	MKI67 FHA domain-interacting nucleolar phosphoprotein-like [Spodoptera litura]	NM_001044177.1	DQ648525	115	1.25057e-50	Bombyx mori nucleolar phosphoprotein (Nopp34), mRNA >gb|DQ648525.1| Bombyx mori nucleolar phosphoprotein (Nopp34) mRNA, complete cds	K14838	NOP15	nucleolar protein 15	http://www.genome.jp/dbget-bin/www_bget?ko:K14838	Q3SZM1	261	2.6e-21	MKI67 FHA domain-interacting nucleolar phosphoprotein OS=Bos taurus GN=NIFK PE=2 SV=1	PF00076	RNA recognition motif. (a.k.a. RRM, RBD, or RNP domain)	--	--	GO:0003676	nucleic acid binding	--	--	KOG4208	Nucleolar RNA-binding protein NIFK
111350603	130.295	32.9165	2.01391	0.000901168	0.0234523	TRUE	-//-	5731	11405226	XP_022818003.1	6964	0	trichohyalin-like [Spodoptera litura]	--	--	--	--	--	--	--	--	--	P08799	394	3.2e-36	Myosin-2 heavy chain OS=Dictyostelium discoideum GN=mhcA PE=1 SV=3	PF03099//PF03759//PF02896	Biotin/lipoate A/B protein ligase family//PRONE (Plant-specific Rop nucleotide exchanger)//PEP-utilising enzyme, TIM barrel domain	GO:0043087//GO:0016310//GO:0006464	regulation of GTPase activity//phosphorylation//cellular protein modification process	GO:0016772//GO:0005089	transferase activity, transferring phosphorus-containing groups//Rho guanyl-nucleotide exchange factor activity	--	--	--	--
111354967	900.006	248.37	2.01415	0.00069826	0.0192095	TRUE	sp|Q58D31|DHSO_BOVIN Sorbitol dehydrogenase OS=Bos taurus GN=SORD PE=2 SV=3//1.04237e-144	1490	11412090	XP_022824432.1	1877	2.4e-207	sorbitol dehydrogenase-like [Spodoptera litura]	XM_011556024.1	XM_011556024	259	9.21111e-131	PREDICTED: Plutella xylostella sorbitol dehydrogenase-like (LOC105385613), mRNA	K00008	SORD, gutB	L-iditol 2-dehydrogenase	http://www.genome.jp/dbget-bin/www_bget?ko:K00008	Q4R639	1062	2.8e-114	Sorbitol dehydrogenase OS=Macaca fascicularis GN=SORD PE=2 SV=3	PF02826//PF00107//PF08240	D-isomer specific 2-hydroxyacid dehydrogenase, NAD binding domain//Zinc-binding dehydrogenase//Alcohol dehydrogenase GroES-like domain	GO:0055114	oxidation-reduction process	GO:0051287	NAD binding	--	--	KOG0024	Sorbitol dehydrogenase
111358539	50.0054	12.9291	2.01667	5.45e-05	0.00251232	TRUE	sp|O02467|ASPG_SPOFR N(4)-(Beta-N-acetylglucosaminyl)-L-asparaginase (Fragment) OS=Spodoptera frugiperda PE=1 SV=1//0	1363	11416624	XP_022829488.1	1664	1.1e-182	N..4..-..Beta-N-acetylglucosaminyl..-L-asparaginase [Spodoptera litura]	S83425.1	S83425	742	0	Spodoptera frugiperda glycosylasparaginase alpha beta mRNA, partial cds	K01444	AGA, aspG	N4-(beta-N-acetylglucosaminyl)-L-asparaginase	http://www.genome.jp/dbget-bin/www_bget?ko:K01444	O02467	1522	1.2e-167	N(4)-(Beta-N-acetylglucosaminyl)-L-asparaginase (Fragment) OS=Spodoptera frugiperda PE=1 SV=1	PF01112	Asparaginase	--	--	GO:0016787	hydrolase activity	--	--	KOG1593	Asparaginase
111364601	27.5822	7.4936	2.02128	0.0010537	0.0264761	TRUE	sp|P76341|HIUH_ECOLI 5-hydroxyisourate hydrolase OS=Escherichia coli (strain K12) GN=hiuH PE=1 SV=1//1.78704e-21	581	11420006	XP_022837287.1	557	1.1e-54	uncharacterized protein LOC111364601 [Spodoptera litura]	--	--	--	--	--	K07127	uraH, pucM, hiuH	5-hydroxyisourate hydrolase	http://www.genome.jp/dbget-bin/www_bget?ko:K07127	P76341	218	8.2e-17	5-hydroxyisourate hydrolase OS=Escherichia coli (strain K12) GN=hiuH PE=1 SV=1	PF01060	Transthyretin-like family	--	--	--	--	GO:0005615	extracellular space	KOG3006	Transthyretin and related proteins
111351504	623.803	162.753	2.02435	0.000175151	0.00645895	TRUE	sp|Q91V92|ACLY_MOUSE ATP-citrate synthase OS=Mus musculus GN=Acly PE=1 SV=1//0	4076	11406339	XP_022819226.1	5413	0	ATP-citrate synthase isoform X1 [Spodoptera litura]	XM_013278756.1	XM_013278756	1158	0	PREDICTED: Papilio polytes ATP-citrate synthase (LOC106100023), transcript variant X3, mRNA	K01648	ACLY	ATP citrate (pro-S)-lyase	http://www.genome.jp/dbget-bin/www_bget?ko:K01648	Q91V92	3413	0	ATP-citrate synthase OS=Mus musculus GN=Acly PE=1 SV=1	PF02629//PF00549//PF00285	CoA binding domain//CoA-ligase//Citrate synthase	GO:0008152	metabolic process	GO:0046912//GO:0048037//GO:0003824	transferase activity, transferring acyl groups, acyl groups converted into alkyl on transfer//cofactor binding//catalytic activity	--	--	KOG1254	ATP-citrate lyase
111360123	20.9198	5.76521	2.02447	0.00221626	0.0454658	TRUE	-//-	1641	11418440	XP_022831747.1	1661	3e-182	calcium..calmodulin-dependent 3',5'-cyclic nucleotide phosphodiesterase 1-like [Spodoptera litura]	--	--	--	--	--	--	--	--	--	--	--	--	--	PF01155	Hydrogenase/urease nickel incorporation, metallochaperone, hypA	GO:0006464	cellular protein modification process	GO:0016151	nickel cation binding	--	--	--	--
111348742	49.2174	12.7225	2.03245	0.000112638	0.0044875	TRUE	sp|Q60519|SEM5B_MOUSE Semaphorin-5B OS=Mus musculus GN=Sema5b PE=2 SV=2//4.33184e-12	5429	11422111	XP_022815320.1	5546	0	semaphorin-5A [Spodoptera litura]	XM_012694887.1	XM_012694887	392	0	PREDICTED: Bombyx mori semaphorin-5A (LOC101744239), transcript variant X2, mRNA	K06841	SEMA5	semaphorin 5	http://www.genome.jp/dbget-bin/www_bget?ko:K06841	Q60519	1545	1e-169	Semaphorin-5B OS=Mus musculus GN=Sema5b PE=2 SV=2	PF01403//PF01437//PF00008//PF02691	Sema domain//Plexin repeat//EGF-like domain//Vacuolating cyotoxin	GO:0009405	pathogenesis	GO:0005515	protein binding	GO:0016020//GO:0005576	membrane//extracellular region	--	--
111355563	42.735	10.8223	2.03519	0.000511917	0.0148025	TRUE	sp|O35945|AL1A7_MOUSE Aldehyde dehydrogenase, cytosolic 1 OS=Mus musculus GN=Aldh1a7 PE=2 SV=1//0	1679	11412877	XP_022825307.1	2413	1.9e-269	retinal dehydrogenase 1-like [Spodoptera litura]	XM_010828608.1	XM_010828608	42	4.43594e-10	PREDICTED: Bison bison bison aldehyde dehydrogenase 2 family (mitochondrial) (ALDH2), mRNA	K07249	ALDH1A	retinal dehydrogenase	http://www.genome.jp/dbget-bin/www_bget?ko:K07249	P86886	1397	4.6e-153	Retinal dehydrogenase 1 OS=Mesocricetus auratus GN=ALDH1A1 PE=1 SV=1	PF00171//PF05893	Aldehyde dehydrogenase family//Acyl-CoA reductase (LuxC)	GO:0008218//GO:0055114//GO:0006118//GO:0008152	bioluminescence//oxidation-reduction process//obsolete electron transport//metabolic process	GO:0016491//GO:0003995	oxidoreductase activity//acyl-CoA dehydrogenase activity	--	--	KOG2450	Aldehyde dehydrogenase
111352551	60.1993	15.1126	2.04447	0.00132109	0.03144	TRUE	sp|Q9Y2X3|NOP58_HUMAN Nucleolar protein 58 OS=Homo sapiens GN=NOP58 PE=1 SV=1//0	2225	11407808	XP_022820872.1	2137	2.6e-237	nucleolar protein 58 [Spodoptera litura]	XM_017923546.1	XM_017923546	202	6.72492e-99	PREDICTED: Nicrophorus vespilloides nucleolar protein 58 (LOC108564481), mRNA	K14565	NOP58	nucleolar protein 58	http://www.genome.jp/dbget-bin/www_bget?ko:K14565	Q4R779	1318	8.8e-144	Nucleolar protein 58 OS=Macaca fascicularis GN=NOP58 PE=2 SV=1	--	--	--	--	--	--	--	--	KOG2572	Ribosome biogenesis protein - Nop58p/Nop5p
111361827	35.9447	9.10427	2.04636	0.000183556	0.00671455	TRUE	sp|P48728|GCST_HUMAN Aminomethyltransferase, mitochondrial OS=Homo sapiens GN=AMT PE=1 SV=1//6.67947e-126	1364	11400726	XP_022834017.1	2109	2.8e-234	aminomethyltransferase, mitochondrial [Spodoptera litura]	--	--	--	--	--	K00605	gcvT, AMT	aminomethyltransferase	http://www.genome.jp/dbget-bin/www_bget?ko:K00605	P25285	934	1.8e-99	Aminomethyltransferase, mitochondrial OS=Bos taurus GN=AMT PE=1 SV=1	--	--	--	--	--	--	--	--	KOG2770	Aminomethyl transferase
111352127	27.0398	7.1434	2.05066	0.000491697	0.0143776	TRUE	sp|Q568Y5|TSN11_RAT Tetraspanin-11 OS=Rattus norvegicus GN=Tspan11 PE=2 SV=1//3.16982e-08	1719	11407260	XP_022820255.1	1480	3e-161	23 kDa integral membrane protein-like [Spodoptera litura]	--	--	--	--	--	--	--	--	--	Q76B49	143	1.2e-07	CD63 antigen OS=Felis catus GN=CD63 PE=2 SV=3	PF00335//PF08407	Tetraspanin family//Chitin synthase N-terminal	GO:0006031	chitin biosynthetic process	GO:0004100	chitin synthase activity	GO:0016021	integral component of membrane	--	--
111348067	37.3673	10.3315	2.05697	0.00223189	0.0456835	TRUE	-//-	1256	11421178	XP_022814287.1	1409	3.8e-153	transcription factor Adf-1-like [Spodoptera litura]	--	--	--	--	--	--	--	--	--	--	--	--	--	PF02944	BESS motif	--	--	GO:0003677	DNA binding	--	--	--	--
111352089	44.4061	11.3132	2.06156	5.37e-05	0.00248871	TRUE	sp|A2AJL3|FGGY_MOUSE FGGY carbohydrate kinase domain-containing protein OS=Mus musculus GN=Fggy PE=2 SV=1//0	2260	11407199	XP_022820188.1	2894	0	FGGY carbohydrate kinase domain-containing protein [Spodoptera litura]	--	--	--	--	--	--	--	--	--	A2AJL3	1439	8.3e-158	FGGY carbohydrate kinase domain-containing protein OS=Mus musculus GN=Fggy PE=2 SV=1	PF02782//PF00370	FGGY family of carbohydrate kinases, C-terminal domain//FGGY family of carbohydrate kinases, N-terminal domain	GO:0005975	carbohydrate metabolic process	GO:0016773	phosphotransferase activity, alcohol group as acceptor	--	--	KOG2517	Ribulose kinase and related carbohydrate kinases
111355161	24.2368	6.01953	2.06409	0.00032048	0.0103331	TRUE	sp|Q6PEC1|TBCA_RAT Tubulin-specific chaperone A OS=Rattus norvegicus GN=Tbca PE=1 SV=1//3.01e-29	420	11412322	XP_022824690.1	481	5.1e-46	tubulin-specific chaperone A [Spodoptera litura]	AK385902.1	AK385902	150	9.57052e-71	Bombyx mori mRNA, clone: fphe13C15	K17292	TBCA	tubulin-specific chaperone A	http://www.genome.jp/dbget-bin/www_bget?ko:K17292	Q6PEC1	259	1e-21	Tubulin-specific chaperone A OS=Rattus norvegicus GN=Tbca PE=1 SV=1	PF02970	Tubulin binding cofactor A	GO:0007021	tubulin complex assembly	GO:0015631//GO:0051082	tubulin binding//unfolded protein binding	GO:0045298	tubulin complex	KOG3470	Beta-tubulin folding cofactor A
111357502	56.6875	14.7842	2.06576	8.77e-05	0.0037316	TRUE	sp|Q5XFW6|WDR6_RAT WD repeat-containing protein 6 OS=Rattus norvegicus GN=Wdr6 PE=1 SV=2//2.33639e-72	3244	11152610	PCG71672.1	3977	0	hypothetical protein B5V51_1623 [Heliothis virescens]	--	--	--	--	--	--	--	--	--	Q5RB07	615	4.2e-62	WD repeat-containing protein 6 OS=Pongo abelii GN=WDR6 PE=2 SV=1	PF00400//PF06039//PF03178	WD domain, G-beta repeat//Malate:quinone oxidoreductase (Mqo)//CPSF A subunit region	GO:0006099//GO:0006090	tricarboxylic acid cycle//pyruvate metabolic process	GO:0003676//GO:0008924//GO:0005515	nucleic acid binding//malate dehydrogenase (quinone) activity//protein binding	GO:0005634	nucleus	KOG0974	WD-repeat protein WDR6, WD repeat superfamily
Novel00589	72.6974	18.8257	2.06601	8.92e-05	0.00378741	TRUE	hypothetical protein KGM_11156 [Danaus plexippus]	2880	6826832	XP_014358410.1	147	1.9e-06	PREDICTED: lanC-like protein 2 [Papilio machaon]	KJ956693.1	KJ956693	132	7.14753e-60	Spodoptera litura general odorant-binding protein 2 (GOBP2), pheromone-binding protein 2 (PBP2), pheromone-binding protein 3 (PBP3), and pheromone-binding protein 1 (PBP1) genes, complete cds	--	--	--	--	--	--	--	--	PF06387	D1 dopamine receptor-interacting protein (calcyon)	GO:0007212//GO:0048268	dopamine receptor signaling pathway//clathrin coat assembly	GO:0032051	clathrin light chain binding	GO:0016021	integral component of membrane	--	--
111356545	47.7402	11.9311	2.0677	0.00145304	0.0335385	TRUE	sp|Q9XYU0|MCM7_DROME DNA replication licensing factor Mcm7 OS=Drosophila melanogaster GN=Mcm7 PE=1 SV=1//0	2447	11411639	XP_022826719.1	3425	0	DNA replication licensing factor Mcm7 [Spodoptera litura]	NM_001043453.1	AB177622	976	0	Bombyx mori minichromosome maintenance complex component 7 (Mcm7), mRNA >dbj|AB177622.1| Bombyx mori mRNA for MCM7, complete cds	K02210	MCM7, CDC47	DNA replication licensing factor MCM7	http://www.genome.jp/dbget-bin/www_bget?ko:K02210	Q9XYU0	2496	2.4e-280	DNA replication licensing factor Mcm7 OS=Drosophila melanogaster GN=Mcm7 PE=1 SV=1	PF07728//PF08328//PF07726//PF00493//PF00158	AAA domain (dynein-related subfamily)//Adenylosuccinate lyase C-terminal//ATPase family associated with various cellular activities (AAA)//MCM2/3/5 family//Sigma-54 interaction domain	GO:0009152//GO:0006188//GO:0006260//GO:0006531//GO:0006144//GO:0006355//GO:0006522	purine ribonucleotide biosynthetic process//IMP biosynthetic process//DNA replication//aspartate metabolic process//purine nucleobase metabolic process//regulation of transcription, DNA-templated//alanine metabolic process	GO:0003677//GO:0016887//GO:0008134//GO:0004018//GO:0005524	DNA binding//ATPase activity//transcription factor binding//N6-(1,2-dicarboxyethyl)AMP AMP-lyase (fumarate-forming) activity//ATP binding	GO:0005667	transcription factor complex	KOG0482	DNA replication licensing factor, MCM7 component
111347934	38.3918	9.44109	2.06892	0.000100691	0.00414374	TRUE	sp|Q6GNG8|PKRI1_XENLA PRKR-interacting protein 1 homolog OS=Xenopus laevis GN=prkrip1 PE=2 SV=1//8.54592e-42	684	11421015	XP_022814106.1	539	1.6e-52	PRKR-interacting protein 1 homolog [Spodoptera litura]	KT324348.1	KT324348	149	5.7964e-70	Spodoptera frugiperda enolase gene, promoter region and 5' UTR	--	--	--	--	Q6GNG8	360	3.3e-33	PRKR-interacting protein 1 homolog OS=Xenopus laevis GN=prkrip1 PE=2 SV=1	--	--	--	--	--	--	--	--	KOG4055	Uncharacterized conserved protein
111349275	1140.74	283.867	2.07757	0.000476284	0.0140852	TRUE	sp|P83632|P27K_GALME 27 kDa hemolymph protein OS=Galleria mellonella PE=1 SV=1//1.29999e-94	868	11422807	XP_022816089.1	1223	9.6e-132	27 kDa hemolymph protein-like [Spodoptera litura]	--	--	--	--	--	--	--	--	--	P83632	720	7.5e-75	27 kDa hemolymph protein OS=Galleria mellonella PE=1 SV=1	--	--	--	--	--	--	--	--	--	--
111351964	333.067	84.9294	2.08215	0.000113609	0.00450897	TRUE	sp|Q5I0D1|GLOD4_RAT Glyoxalase domain-containing protein 4 OS=Rattus norvegicus GN=Glod4 PE=1 SV=1//5.23962e-85	1249	11407016	XP_022819984.1	1179	1.8e-126	glyoxalase domain-containing protein 4 [Spodoptera litura]	--	--	--	--	--	--	--	--	--	Q5I0D1	668	1.2e-68	Glyoxalase domain-containing protein 4 OS=Rattus norvegicus GN=Glod4 PE=1 SV=1	--	--	--	--	--	--	--	--	KOG2943	Predicted glyoxalase
111352082	30.377	7.4378	2.0829	0.000110222	0.00441298	TRUE	sp|Q61263|SOAT1_MOUSE Sterol O-acyltransferase 1 OS=Mus musculus GN=Soat1 PE=1 SV=2//2.66391e-69	1818	11407190	XP_022820178.1	2414	1.6e-269	sterol O-acyltransferase 1 [Spodoptera litura]	KJ579225.1	KJ579225	471	0	Agrotis segetum clone CL3414 fatty alcohol acetyltransferase (ATF) mRNA, complete cds	K00637	SOAT	sterol O-acyltransferase	http://www.genome.jp/dbget-bin/www_bget?ko:K00637	P35610	641	2.3e-65	Sterol O-acyltransferase 1 OS=Homo sapiens GN=SOAT1 PE=1 SV=3	PF07850	Renin receptor-like protein	GO:0007165	signal transduction	GO:0004872	receptor activity	GO:0016021	integral component of membrane	KOG0380	Sterol O-acyltransferase/Diacylglycerol O-acyltransferase
111358896	63.5673	15.5289	2.08893	0.000215927	0.00754997	TRUE	sp|O35704|SPTC1_MOUSE Serine palmitoyltransferase 1 OS=Mus musculus GN=Sptlc1 PE=2 SV=2//1.71149e-112	1972	11417122	XP_022830048.1	2257	2.8e-251	serine palmitoyltransferase 1 [Spodoptera litura]	--	--	--	--	--	K00654	SPT	serine palmitoyltransferase	http://www.genome.jp/dbget-bin/www_bget?ko:K00654	Q3MHG1	912	9.3e-97	Serine palmitoyltransferase 1 OS=Bos taurus GN=SPTLC1 PE=2 SV=1	PF01053//PF00155	Cys/Met metabolism PLP-dependent enzyme//Aminotransferase class I and II	GO:0009058	biosynthetic process	GO:0030170	pyridoxal phosphate binding	--	--	KOG1358	Serine palmitoyltransferase
111353352	24.9055	6.04355	2.08989	0.00165263	0.037168	TRUE	sp|Q9XZT6|DNK_DROME Deoxynucleoside kinase OS=Drosophila melanogaster GN=dnk PE=1 SV=1//3.00669e-91	1443	11408915	XP_022822109.1	1443	4.9e-157	deoxynucleoside kinase [Spodoptera litura]	--	--	--	--	--	K00857	tdk, TK	thymidine kinase	http://www.genome.jp/dbget-bin/www_bget?ko:K00857	Q9XZT6	700	2.6e-72	Deoxynucleoside kinase OS=Drosophila melanogaster GN=dnk PE=1 SV=1	PF02367//PF00503//PF00693	Threonylcarbamoyl adenosine biosynthesis protein TsaE//G-protein alpha subunit//Thymidine kinase from herpesvirus	GO:0006230//GO:0006206//GO:0007165//GO:0007186//GO:0002949	TMP biosynthetic process//pyrimidine nucleobase metabolic process//signal transduction//G-protein coupled receptor signaling pathway//tRNA threonylcarbamoyladenosine modification	GO:0003924//GO:0019001//GO:0005524//GO:0004797//GO:0004871//GO:0031683	GTPase activity//guanyl nucleotide binding//ATP binding//thymidine kinase activity//signal transducer activity//G-protein beta/gamma-subunit complex binding	--	--	KOG4235	Mitochondrial thymidine kinase 2/deoxyguanosine kinase
111364983	514.767	125.946	2.09326	0.00118142	0.0289273	TRUE	-//-	2286	11420485	XP_022837824.1	1146	2.1e-122	uncharacterized protein LOC111364983 isoform X2 [Spodoptera litura]	XM_013341352.1	XM_013341352	272	8.44964e-138	PREDICTED: Amyelois transitella uncharacterized LOC106139845 (LOC106139845), transcript variant X3, mRNA	--	--	--	--	--	--	--	--	--	--	--	--	--	--	--	--	--	--
111350602	41.0835	9.76161	2.10183	0.00108521	0.0271182	TRUE	-//-	1038	11405225	XP_022818002.1	1371	7.9e-149	cilia- and flagella-associated protein 157-like [Spodoptera litura]	--	--	--	--	--	--	--	--	--	--	--	--	--	PF05887//PF13683	Procyclic acidic repetitive protein (PARP)//Integrase core domain	GO:0015074	DNA integration	--	--	GO:0016020	membrane	--	--
111356058	21.0102	5.15916	2.10583	0.00127785	0.0308066	TRUE	sp|Q6AX31|NDC1_XENLA Nucleoporin NDC1 OS=Xenopus laevis GN=ndc1 PE=1 SV=1//8.31436e-49	2032	11413543	XP_022826046.1	2929	0	nucleoporin NDC1 [Spodoptera litura]	--	--	--	--	--	K14315	NDC1, TMEM48	nucleoporin NDC1	http://www.genome.jp/dbget-bin/www_bget?ko:K14315	Q9VCG4	472	1e-45	Nucleoporin Ndc1 OS=Drosophila melanogaster GN=Ndc1 PE=1 SV=1	--	--	--	--	--	--	--	--	KOG4358	Uncharacterized conserved protein
111361005	20.0307	4.91885	2.10907	0.000369831	0.0116763	TRUE	sp|Q9U616|GCSH_DROME Glycine cleavage system H protein, mitochondrial OS=Drosophila melanogaster GN=ppl PE=2 SV=1//7.37768e-48	878	11424228	XP_022833092.1	795	4.1e-82	uncharacterized protein LOC111361005 [Spodoptera litura]	--	--	--	--	--	K02437	gcvH, GCSH	glycine cleavage system H protein	http://www.genome.jp/dbget-bin/www_bget?ko:K02437	Q9U616	392	8.2e-37	Glycine cleavage system H protein, mitochondrial OS=Drosophila melanogaster GN=ppl PE=2 SV=1	--	--	--	--	--	--	--	--	KOG3373	Glycine cleavage system H protein (lipoate-binding)
111349205	230.226	55.7946	2.10923	0.000248172	0.00840327	TRUE	sp|P35421|PUR4_DROME Phosphoribosylformylglycinamidine synthase OS=Drosophila melanogaster GN=ade2 PE=1 SV=2//0	4581	11422699	XP_022815970.1	6794	0	phosphoribosylformylglycinamidine synthase [Spodoptera litura]	XM_013322426.1	XM_013322426	915	0	PREDICTED: Papilio xuthus phosphoribosylformylglycinamidine synthase (LOC106125298), mRNA	K01952	purL, PFAS	phosphoribosylformylglycinamidine synthase	http://www.genome.jp/dbget-bin/www_bget?ko:K01952	P35421	3466	0	Phosphoribosylformylglycinamidine synthase OS=Drosophila melanogaster GN=ade2 PE=1 SV=2	PF02980//PF01890	Restriction endonuclease FokI, catalytic domain//Cobalamin synthesis G C-terminus	GO:0009307//GO:0006308//GO:0009236	DNA restriction-modification system//DNA catabolic process//cobalamin biosynthetic process	GO:0003677//GO:0009036	DNA binding//Type II site-specific deoxyribonuclease activity	GO:0009359	Type II site-specific deoxyribonuclease complex	KOG1907	Phosphoribosylformylglycinamidine synthase
111363194	646.664	147.411	2.11185	0.00173905	0.0384003	TRUE	-//-	1129	11402263	XP_022835765.1	1756	2e-193	uncharacterized protein LOC111363194 [Spodoptera litura]	--	--	--	--	--	--	--	--	--	Q38W81	126	7.4e-06	Translation initiation factor IF-2 OS=Lactobacillus sakei subsp. sakei (strain 23K) GN=infB PE=3 SV=1	PF00614	Phospholipase D Active site motif	--	--	GO:0003824	catalytic activity	--	--	--	--
111353297	56.8604	14.0975	2.11572	2.72e-05	0.00146384	TRUE	sp|Q3ZBG9|PLS2_BOVIN Phospholipid scramblase 2 OS=Bos taurus GN=PLSCR2 PE=2 SV=1//1.05151e-17	997	11408842	XP_022822027.1	1072	3.6e-114	phospholipid scramblase 2-like [Spodoptera litura]	--	--	--	--	--	--	--	--	--	Q3ZBG9	191	1.9e-13	Phospholipid scramblase 2 OS=Bos taurus GN=PLSCR2 PE=2 SV=1	--	--	--	--	--	--	--	--	KOG0621	Phospholipid scramblase
111359935	15.9348	3.82726	2.11831	0.00082152	0.0217591	TRUE	sp|Q6GPQ5|DPH1_XENLA Diphthamide biosynthesis protein 1 OS=Xenopus laevis GN=dph1 PE=2 SV=2//6.81359e-171	1400	11418735	XP_022831416.1	2202	4.7e-245	2-..3-amino-3-carboxypropyl..histidine synthase subunit 1 [Spodoptera litura]	FO681369.1	FO681369	841	0	Spodoptera frugiperda sequence from BAC clone 34G16	K07561	DPH1, dph2	2-(3-amino-3-carboxypropyl)histidine synthase	http://www.genome.jp/dbget-bin/www_bget?ko:K07561	Q6GPQ5	1222	7.5e-133	Diphthamide biosynthesis protein 1 OS=Xenopus laevis GN=dph1 PE=2 SV=2	--	--	--	--	--	--	--	--	KOG2648	Diphthamide biosynthesis protein
111359726	32.2762	8.18079	2.12404	0.000237329	0.00815741	TRUE	sp|Q495M9|USH1G_HUMAN Usher syndrome type-1G protein OS=Homo sapiens GN=USH1G PE=1 SV=1//4.75796e-21	2497	11418091	XP_022831113.1	2143	5.8e-238	Usher syndrome type-1G protein homolog [Spodoptera litura]	XM_011566115.1	XM_011566115	325	3.18588e-167	PREDICTED: Plutella xylostella Usher syndrome type-1G protein homolog (LOC105394236), transcript variant X1, mRNA >ref|XM_011566116.1| PREDICTED: Plutella xylostella Usher syndrome type-1G protein homolog (LOC105394236), transcript variant X2, mRNA	K21878	USH1G	Usher syndrome type-1G protein	http://www.genome.jp/dbget-bin/www_bget?ko:K21878	Q80T11	384	2e-35	Usher syndrome type-1G protein homolog OS=Mus musculus GN=Ush1g PE=1 SV=1	PF00023//PF07647//PF00536//PF15750//PF15060//PF13606	Ankyrin repeat//SAM domain (Sterile alpha motif)//SAM domain (Sterile alpha motif)//Ubiquitin-binding zinc-finger//Differentiation and proliferation regulator//Ankyrin repeat	GO:0030154//GO:0007275	cell differentiation//multicellular organismal development	GO:0005515//GO:0043130	protein binding//ubiquitin binding	--	--	--	--
111355989	44.5241	10.8227	2.12529	5.84e-05	0.00265646	TRUE	sp|Q5REW1|IYD1_PONAB Iodotyrosine dehalogenase 1 OS=Pongo abelii GN=IYD PE=2 SV=1//8.27135e-79	1162	11411573	XP_022825941.1	1384	2.8e-150	iodotyrosine deiodinase 1 [Spodoptera litura]	--	--	--	--	--	K17231	IYD, DEHAL1	iodotyrosine deiodinase	http://www.genome.jp/dbget-bin/www_bget?ko:K17231	Q6PHW0	619	5.2e-63	Iodotyrosine dehalogenase 1 OS=Homo sapiens GN=IYD PE=1 SV=2	--	--	--	--	--	--	--	--	KOG3936	Nitroreductases
111354204	41.5139	10.0388	2.12724	4.04e-05	0.0020254	TRUE	-//-	694	11409994	XP_022823316.1	851	1e-88	uncharacterized protein LOC111354204 [Spodoptera litura]	--	--	--	--	--	--	--	--	--	--	--	--	--	--	--	--	--	--	--	--	--	--	--
111359938	98.4318	22.4335	2.12909	0.000322193	0.0103699	TRUE	-//-	1949	11418739	XP_022831421.1	1271	5.9e-137	uncharacterized protein LOC111359938 isoform X2 [Spodoptera litura]	--	--	--	--	--	--	--	--	--	--	--	--	--	--	--	--	--	--	--	--	--	--	--
111359359	102.607	25.4856	2.13229	4.81e-05	0.00229397	TRUE	sp|P26305|LPSBP_PERAM Hemolymph lipopolysaccharide-binding protein OS=Periplaneta americana PE=1 SV=1//3.34832e-06	1059	11417674	XP_022830647.1	1702	3.4e-187	C-type mannose receptor 2-like [Spodoptera litura]	--	--	--	--	--	--	--	--	--	--	--	--	--	--	--	--	--	--	--	--	--	--	--
111357995	70.8501	18.4701	2.13242	0.00138211	0.032404	TRUE	sp|P40893|REE1_YEAST Regulation of enolase protein 1 OS=Saccharomyces cerevisiae (strain ATCC 204508 / S288c) GN=REE1 PE=1 SV=1//5.96132e-49	921	11415848	XP_022828618.1	1035	6.4e-110	regulation of enolase protein 1-like [Spodoptera litura]	FO681379.1	FO681379	48	1.10443e-13	Spodoptera frugiperda sequence from BAC clone 21I19	--	--	--	--	P40893	413	3.2e-39	Regulation of enolase protein 1 OS=Saccharomyces cerevisiae (strain ATCC 204508 / S288c) GN=REE1 PE=1 SV=1	--	--	--	--	--	--	--	--	--	--
111355160	102.555	23.7624	2.13761	3.82e-05	0.00194404	TRUE	-//-	1244	11412320	XP_022824688.1	1275	1.3e-137	programmed cell death protein 7-like isoform X1 [Spodoptera litura]	--	--	--	--	--	--	--	--	--	Q8N8D1	144	6.7e-08	Programmed cell death protein 7 OS=Homo sapiens GN=PDCD7 PE=1 SV=1	PF14942//PF10459	Organelle biogenesis, Muted-like protein//Peptidase S46	--	--	GO:0070009//GO:0008239	serine-type aminopeptidase activity//dipeptidyl-peptidase activity	GO:0031083//GO:0030133	BLOC-1 complex//transport vesicle	--	--
111364512	18.4043	4.49747	2.14067	0.000849658	0.0223147	TRUE	sp|Q88168|UDPE_NPVSL Ecdysteroid UDP-glucosyltransferase OS=Spodoptera littoralis nuclear polyhedrosis virus GN=EGT PE=3 SV=1//6.21858e-107	1688	8402225	ANI21990.1	2204	3.3e-245	UDP-glycosyltransferase 33F6 [Spodoptera exigua]	KU680284.1	KU680284	878	0	Spodoptera exigua UDP-glycosyltransferase 33F6 mRNA, complete cds	--	--	--	--	Q88168	831	2e-87	Ecdysteroid UDP-glucosyltransferase OS=Spodoptera littoralis nuclear polyhedrosis virus GN=EGT PE=3 SV=1	PF00201	UDP-glucoronosyl and UDP-glucosyl transferase	GO:0008152	metabolic process	GO:0016758	transferase activity, transferring hexosyl groups	--	--	--	--
111354422	85.0426	20.604	2.14194	1.46e-05	0.000890205	TRUE	sp|Q5R4U0|CAH10_PONAB Carbonic anhydrase-related protein 10 OS=Pongo abelii GN=CA10 PE=2 SV=1//9.54607e-77	1428	11410287	XP_022823644.1	1962	3.2e-217	carbonic anhydrase-related protein 10 isoform X1 [Spodoptera litura]	XM_017995656.1	XM_017995656	114	3.55186e-50	PREDICTED: Drosophila busckii carbonic anhydrase-related protein 10 (LOC108605848), mRNA	--	--	--	--	Q9N085	631	2.6e-64	Carbonic anhydrase-related protein 10 OS=Macaca fascicularis GN=CA10 PE=2 SV=1	--	--	--	--	--	--	--	--	KOG0382	Carbonic anhydrase
111361383	28.3999	6.59267	2.1443	0.00111892	0.0278462	TRUE	-//-	2083	11418621	XP_022833530.1	1941	1.3e-214	uncharacterized protein LOC111361383 [Spodoptera litura]	FP340406.1	FP340406	82	3.20768e-32	21C22_SfBAC_fin, Spodoptera frugiperda BAC, egg DNA	--	--	--	--	--	--	--	--	--	--	--	--	--	--	--	--	--	--
111348883	40.3131	9.51881	2.14524	0.00219353	0.0451521	TRUE	sp|Q88168|UDPE_NPVSL Ecdysteroid UDP-glucosyltransferase OS=Spodoptera littoralis nuclear polyhedrosis virus GN=EGT PE=3 SV=1//8.749e-50	1659	8402236	ANI22001.1	2343	2.5e-261	UDP-glycosyltransferase 40D5 [Spodoptera exigua]	KU680295.1	KU680295	891	0	Spodoptera exigua UDP-glycosyltransferase 40D5 mRNA, complete cds	--	--	--	--	Q88168	462	1.2e-44	Ecdysteroid UDP-glucosyltransferase OS=Spodoptera littoralis nuclear polyhedrosis virus GN=EGT PE=3 SV=1	PF00201//PF04101	UDP-glucoronosyl and UDP-glucosyl transferase//Glycosyltransferase family 28 C-terminal domain	GO:0008152	metabolic process	GO:0016758	transferase activity, transferring hexosyl groups	--	--	--	--
111354184	59.5191	14.0128	2.15041	0.000814721	0.0216352	TRUE	-//-	3084	11411325	XP_022823296.1	4435	0	uncharacterized protein LOC111354184 [Spodoptera litura]	--	--	--	--	--	--	--	--	--	--	--	--	--	PF02207	Putative zinc finger in N-recognin (UBR box)	--	--	GO:0008270	zinc ion binding	--	--	--	--
111364955	117.649	27.3237	2.15427	7.11e-05	0.00306386	TRUE	sp|Q9VWU1|PSH_DROME Serine protease persephone OS=Drosophila melanogaster GN=psh PE=1 SV=1//4.70398e-53	1721	11420433	XP_022837766.1	1881	9.6e-208	serine protease persephone-like [Spodoptera litura]	XM_013308883.1	XM_013308883	78	4.42234e-30	PREDICTED: Papilio xuthus serine protease persephone-like (LOC106115485), transcript variant X2, mRNA	K20671	PSH	serine protease persephone	http://www.genome.jp/dbget-bin/www_bget?ko:K20671	Q9VWU1	498	8.2e-49	Serine protease persephone OS=Drosophila melanogaster GN=psh PE=1 SV=1	PF00089	Trypsin	GO:0006508	proteolysis	GO:0004252	serine-type endopeptidase activity	--	--	--	--
111358785	35.0358	8.11952	2.15431	0.00132266	0.03144	TRUE	sp|Q9BRS2|RIOK1_HUMAN Serine/threonine-protein kinase RIO1 OS=Homo sapiens GN=RIOK1 PE=1 SV=2//8.5732e-129	2703	11416940	XP_022829843.1	2242	2.1e-249	serine..threonine-protein kinase RIO1 isoform X2 [Spodoptera litura]	FP340406.1	FP340406	38	1.20382e-07	21C22_SfBAC_fin, Spodoptera frugiperda BAC, egg DNA	K07178	RIOK1	RIO kinase 1	http://www.genome.jp/dbget-bin/www_bget?ko:K07178	Q9BRS2	1003	3.6e-107	Serine/threonine-protein kinase RIO1 OS=Homo sapiens GN=RIOK1 PE=1 SV=2	PF09266	Viral DNA topoisomerase I, N-terminal	GO:0006265	DNA topological change	GO:0003916//GO:0003677	DNA topoisomerase activity//DNA binding	--	--	KOG2270	Serine/threonine protein kinase involved in cell cycle control
111354127	36.3603	8.70753	2.15434	6.11e-05	0.00273436	TRUE	sp|Q27591|ITBN_DROME Integrin beta-nu OS=Drosophila melanogaster GN=Itgbetanu PE=1 SV=2//1.46427e-152	3636	11409872	XP_022823182.1	4162	0	integrin beta-nu [Spodoptera litura]	--	--	--	--	--	--	--	--	--	Q27591	1336	1.2e-145	Integrin beta-nu OS=Drosophila melanogaster GN=Itgbetanu PE=1 SV=2	PF01108	Tissue factor	--	--	GO:0005515	protein binding	--	--	KOG1226	Integrin beta subunit (N-terminal portion of extracellular region)
111358037	35.4445	7.90772	2.15963	0.00145444	0.0335385	TRUE	-//-	2016	11415911	XP_022828688.1	2081	7.2e-231	uncharacterized protein LOC111358037 [Spodoptera litura]	--	--	--	--	--	--	--	--	--	--	--	--	--	PF00646//PF12937	F-box domain//F-box-like	--	--	GO:0005515	protein binding	--	--	--	--
111348278	1081.48	262.242	2.16635	0.00010892	0.00438014	TRUE	sp|O44390|ACO11_TRINI Acyl-CoA Delta(11) desaturase OS=Trichoplusia ni GN=D11DS PE=1 SV=2//8.42191e-123	1414	11421461	XP_022814607.1	1846	9e-204	acyl-CoA Delta..11.. desaturase-like isoform X1 [Spodoptera litura]	KC422669.1	KC422669	1306	0	Spodoptera litura delta 9 desaturase mRNA, complete cds	K00507	SCD, desC	stearoyl-CoA desaturase (Delta-9 desaturase)	http://www.genome.jp/dbget-bin/www_bget?ko:K00507	O44390	960	1.8e-102	Acyl-CoA Delta(11) desaturase OS=Trichoplusia ni GN=D11DS PE=1 SV=2	PF00487	Fatty acid desaturase	GO:0006629	lipid metabolic process	--	--	--	--	KOG1600	Fatty acid desaturase
111354833	296.599	70.4868	2.16993	6.73e-05	0.00295926	TRUE	sp|Q4R0J7|ARD1_UROFA D-arabinitol dehydrogenase 1 OS=Uromyces fabae GN=ARD1 PE=1 SV=1//1.05624e-36	1021	11410796	XP_022824214.1	1550	1.4e-169	D-arabinitol dehydrogenase 1-like [Spodoptera litura]	KF960799.1	KF960799	459	0	Sesamia inferens alcohol dehydrogenase AD3 mRNA, complete cds	--	--	--	--	Q4R0J7	344	3.5e-31	D-arabinitol dehydrogenase 1 OS=Uromyces fabae GN=ARD1 PE=1 SV=1	PF07992//PF03435//PF03447//PF00107//PF08240//PF00044//PF02558	Pyridine nucleotide-disulphide oxidoreductase//Saccharopine dehydrogenase NADP binding domain//Homoserine dehydrogenase, NAD binding domain//Zinc-binding dehydrogenase//Alcohol dehydrogenase GroES-like domain//Glyceraldehyde 3-phosphate dehydrogenase, NAD binding domain//Ketopantoate reductase PanE/ApbA	GO:0015940//GO:0055114	pantothenate biosynthetic process//oxidation-reduction process	GO:0016491//GO:0016620//GO:0008677//GO:0050661	oxidoreductase activity//oxidoreductase activity, acting on the aldehyde or oxo group of donors, NAD or NADP as acceptor//2-dehydropantoate 2-reductase activity//NADP binding	--	--	KOG0024	Sorbitol dehydrogenase
111351422	72.4322	17.1303	2.17335	4.1e-05	0.00204722	TRUE	sp|P15122|ALDR_RABIT Aldose reductase OS=Oryctolagus cuniculus GN=AKR1B1 PE=2 SV=3//2.7268e-110	1166	11147755	PCG66817.1	1381	6.2e-150	hypothetical protein B5V51_7192 [Heliothis virescens]	KC007347.1	KC007347	69	2.98765e-25	Agrotis ipsilon clone Unigene_1274 aldo-keto reductase mRNA, partial cds	K00011	AKR1B	aldehyde reductase	http://www.genome.jp/dbget-bin/www_bget?ko:K00011	P15122	881	2.2e-93	Aldose reductase OS=Oryctolagus cuniculus GN=AKR1B1 PE=2 SV=3	--	--	--	--	--	--	--	--	KOG1577	Aldo/keto reductase family proteins
111350175	368.345	84.7077	2.17725	5.15e-05	0.00241032	TRUE	sp|Q27772|C1TC_SPOFR C-1-tetrahydrofolate synthase, cytoplasmic OS=Spodoptera frugiperda PE=2 SV=3//0	3000	3546297	XP_004924493.1	4096	0	C-1-tetrahydrofolate synthase, cytoplasmic isoform X1 [Bombyx mori]	L36189.1	L36189	2238	0	Spodoptera frugiperda methylenetetrahydrofolate dehydrogenase mRNA, complete cds	K00288	MTHFD	methylenetetrahydrofolate dehydrogenase (NADP+) / methenyltetrahydrofolate cyclohydrolase / formyltetrahydrofolate synthetase	http://www.genome.jp/dbget-bin/www_bget?ko:K00288	Q27772	4561	0	C-1-tetrahydrofolate synthase, cytoplasmic OS=Spodoptera frugiperda PE=2 SV=3	PF00763//PF02882//PF01268	Tetrahydrofolate dehydrogenase/cyclohydrolase, catalytic domain//Tetrahydrofolate dehydrogenase/cyclohydrolase, NAD(P)-binding domain//Formate--tetrahydrofolate ligase	GO:0046487//GO:0009396//GO:0055114	glyoxylate metabolic process//folic acid-containing compound biosynthetic process//oxidation-reduction process	GO:0005524//GO:0004329//GO:0004488//GO:0003824	ATP binding//formate-tetrahydrofolate ligase activity//methylenetetrahydrofolate dehydrogenase (NADP+) activity//catalytic activity	--	--	KOG4230	C1-tetrahydrofolate synthase
111363163	73.075	16.6831	2.18157	0.00025507	0.00857307	TRUE	sp|Q7Z2H8|S36A1_HUMAN Proton-coupled amino acid transporter 1 OS=Homo sapiens GN=SLC36A1 PE=1 SV=1//2.72132e-36	2291	11402232	XP_022835728.1	890	1e-92	proton-coupled amino acid transporter 1-like [Spodoptera litura]	FO681383.1	FO681383	980	0	Spodoptera frugiperda sequence from BAC clone 74P15	K14209	SLC36A, PAT	solute carrier family 36 (proton-coupled amino acid transporter)	http://www.genome.jp/dbget-bin/www_bget?ko:K14209	Q7Z2H8	368	1.3e-33	Proton-coupled amino acid transporter 1 OS=Homo sapiens GN=SLC36A1 PE=1 SV=1	--	--	--	--	--	--	--	--	KOG1304	Amino acid transporters
111347814	61.8388	14.2634	2.18651	1.39e-05	0.000852668	TRUE	sp|Q24492|RFA1_DROME Replication protein A 70 kDa DNA-binding subunit OS=Drosophila melanogaster GN=RpA-70 PE=1 SV=1//0	2177	11420870	XP_022813945.1	2859	0	replication protein A 70 kDa DNA-binding subunit [Spodoptera litura]	XM_013331377.1	XM_013331377	391	0	PREDICTED: Amyelois transitella replication protein A 70 kDa DNA-binding subunit (LOC106132064), mRNA	K07466	RFA1, RPA1, rpa	replication factor A1	http://www.genome.jp/dbget-bin/www_bget?ko:K07466	Q24492	1491	7.5e-164	Replication protein A 70 kDa DNA-binding subunit OS=Drosophila melanogaster GN=RpA-70 PE=1 SV=1	PF16320//PF04057//PF01336	Ribosomal protein L7/L12 dimerisation domain//Replication factor-A protein 1, N-terminal domain//OB-fold nucleic acid binding domain	GO:0042254//GO:0006260//GO:0006412	ribosome biogenesis//DNA replication//translation	GO:0003677//GO:0003676//GO:0003735	DNA binding//nucleic acid binding//structural constituent of ribosome	GO:0005840//GO:0005634//GO:0005622	ribosome//nucleus//intracellular	KOG0851	Single-stranded DNA-binding replication protein A (RPA), large (70 kD) subunit and related ssDNA-binding proteins
111348981	29.3535	6.92208	2.19297	7e-05	0.00302181	TRUE	sp|O94956|SO2B1_HUMAN Solute carrier organic anion transporter family member 2B1 OS=Homo sapiens GN=SLCO2B1 PE=1 SV=2//2.58423e-11	2741	11422458	XP_022815697.1	2805	0	solute carrier organic anion transporter family member 1C1-like [Spodoptera litura]	--	--	--	--	--	--	--	--	--	O94956	184	3.4e-12	Solute carrier organic anion transporter family member 2B1 OS=Homo sapiens GN=SLCO2B1 PE=1 SV=2	PF08086//PF03137	Ergtoxin family//Organic Anion Transporter Polypeptide (OATP) family	GO:0009405//GO:0006810	pathogenesis//transport	GO:0005215//GO:0019870	transporter activity//potassium channel inhibitor activity	GO:0005576//GO:0016020	extracellular region//membrane	KOG3626	Organic anion transporter
111351565	336.781	77.321	2.19495	5.94e-05	0.00267742	TRUE	sp|Q9I7S8|PUR6_DROME Multifunctional protein ADE2 OS=Drosophila melanogaster GN=ade5 PE=2 SV=2//0	1608	11410951	XP_022819318.1	2210	6.3e-246	multifunctional protein ADE2 [Spodoptera litura]	XM_011565508.1	XM_011565508	506	0	PREDICTED: Plutella xylostella multifunctional protein ADE2 (LOC105393713), mRNA	K01587	PAICS	phosphoribosylaminoimidazole carboxylase / phosphoribosylaminoimidazole-succinocarboxamide synthase	http://www.genome.jp/dbget-bin/www_bget?ko:K01587	Q9I7S8	1556	1.6e-171	Multifunctional protein ADE2 OS=Drosophila melanogaster GN=ade5 PE=2 SV=2	PF00731//PF00763	AIR carboxylase//Tetrahydrofolate dehydrogenase/cyclohydrolase, catalytic domain	GO:0006189//GO:0046487//GO:0055114//GO:0009396	'de novo' IMP biosynthetic process//glyoxylate metabolic process//oxidation-reduction process//folic acid-containing compound biosynthetic process	GO:0004488//GO:0003824	methylenetetrahydrofolate dehydrogenase (NADP+) activity//catalytic activity	--	--	KOG2835	Phosphoribosylamidoimidazole-succinocarboxamide synthase
111353230	58.5886	13.0845	2.19528	0.00104864	0.0263855	TRUE	sp|P48592|RIR2_DROME Ribonucleoside-diphosphate reductase subunit M2 OS=Drosophila melanogaster GN=RnrS PE=1 SV=2//0	1875	11153587	PCG72649.1	1769	1e-194	hypothetical protein B5V51_604 [Heliothis virescens]	XM_013294175.1	XM_013294175	429	0	PREDICTED: Papilio polytes ribonucleoside-diphosphate reductase subunit M2 (LOC106111961), mRNA	K10808	RRM2	ribonucleoside-diphosphate reductase subunit M2	http://www.genome.jp/dbget-bin/www_bget?ko:K10808	P48592	1386	9.6e-152	Ribonucleoside-diphosphate reductase subunit M2 OS=Drosophila melanogaster GN=RnrS PE=1 SV=2	PF00268	Ribonucleotide reductase, small chain	GO:0009186//GO:0055114	deoxyribonucleoside diphosphate metabolic process//oxidation-reduction process	--	--	--	--	KOG1567	Ribonucleotide reductase, beta subunit
111359545	115.118	28.1965	2.20026	0.000478985	0.0141192	TRUE	sp|F1MT22|LGR5_BOVIN Leucine-rich repeat-containing G-protein coupled receptor 5 OS=Bos taurus GN=LGR5 PE=3 SV=2//1.54315e-08	4033	11417903	XP_022830901.1	2897	0	protein artichoke-like [Spodoptera litura]	XM_013288369.1	XM_013288369	195	9.55991e-95	PREDICTED: Papilio polytes leucine-rich repeats and immunoglobulin-like domains protein 1 (LOC106107493), mRNA	--	--	--	--	F1MT22	248	1.9e-19	Leucine-rich repeat-containing G-protein coupled receptor 5 OS=Bos taurus GN=LGR5 PE=3 SV=2	PF15245//PF13855//PF00560	Transcription cofactor vestigial-like protein 4//Leucine rich repeat//Leucine Rich Repeat	GO:0006355	regulation of transcription, DNA-templated	GO:0005515	protein binding	--	--	KOG0619	FOG: Leucine rich repeat
111351664	12.7077	2.99308	2.21625	0.0014455	0.0334597	TRUE	sp|P27591|IM23_SCHJA 23 kDa integral membrane protein OS=Schistosoma japonicum PE=2 SV=1//3.07857e-06	1393	11406555	XP_022819469.1	1219	4.5e-131	23 kDa integral membrane protein-like [Spodoptera litura]	XM_011561519.1	XM_011561519	137	5.67251e-63	PREDICTED: Plutella xylostella 23 kDa integral membrane protein-like (LOC105390246), mRNA	--	--	--	--	--	--	--	--	PF00335//PF00487//PF03699//PF01080	Tetraspanin family//Fatty acid desaturase//Uncharacterised protein family (UPF0182)//Presenilin	GO:0006629	lipid metabolic process	GO:0004190	aspartic-type endopeptidase activity	GO:0016021	integral component of membrane	--	--
111357651	70.6947	16.522	2.22138	4.76e-05	0.00228255	TRUE	-//-	2327	11415471	XP_022828197.1	3641	0	uncharacterized protein LOC111357651 [Spodoptera litura]	--	--	--	--	--	--	--	--	--	--	--	--	--	--	--	--	--	--	--	--	--	--	--
111363907	18802.4	4467.37	2.22148	0.000306942	0.00996713	TRUE	sp|Q27309|VIT_BOMMO Vitellogenin OS=Bombyx mori GN=VG PE=1 SV=1//0	5307	11419736	XP_022836548.1	8897	0	vitellogenin-like [Spodoptera litura]	EU095334.1	EU095334	5106	0	Spodoptera litura vitellogenin mRNA, complete cds	--	--	--	--	Q27309	4694	0	Vitellogenin OS=Bombyx mori GN=VG PE=1 SV=1	PF01347//PF09172	Lipoprotein amino terminal region//Domain of unknown function (DUF1943)	GO:0006869	lipid transport	GO:0005319	lipid transporter activity	--	--	--	--
111359607	41.7931	9.3699	2.22262	0.0002196	0.0076637	TRUE	sp|Q7ZUX6|DOHH_DANRE Deoxyhypusine hydroxylase OS=Danio rerio GN=dohh PE=2 SV=1//2.12451e-124	1389	11417963	XP_022830968.1	1547	4.1e-169	deoxyhypusine hydroxylase [Spodoptera litura]	XM_013313580.1	XM_013313580	258	3.08294e-130	PREDICTED: Papilio xuthus deoxyhypusine hydroxylase (LOC106118827), mRNA	K06072	DOHH	deoxyhypusine monooxygenase	http://www.genome.jp/dbget-bin/www_bget?ko:K06072	Q7ZUX6	910	1.1e-96	Deoxyhypusine hydroxylase OS=Danio rerio GN=dohh PE=2 SV=1	PF00514//PF02985//PF07571	Armadillo/beta-catenin-like repeat//HEAT repeat//TAF6 C-terminal HEAT repeat domain	GO:0051090	regulation of sequence-specific DNA binding transcription factor activity	GO:0005515	protein binding	GO:0005634	nucleus	KOG0567	HEAT repeat-containing protein
111354038	236.721	53.9299	2.22664	3.96e-05	0.00199523	TRUE	sp|P46429|GST2_MANSE Glutathione S-transferase 2 OS=Manduca sexta GN=GST2 PE=2 SV=1//6.61857e-76	1341	11409781	XP_022823077.1	2167	5.1e-241	uncharacterized protein LOC111354038 [Spodoptera litura]	HQ667937.1	HQ667937	650	0	Spodoptera litura glutathione S-transferase s2 protein (GSTs2) mRNA, complete cds	K04097	HPGDS	prostaglandin-H2 D-isomerase / glutathione transferase	http://www.genome.jp/dbget-bin/www_bget?ko:K04097	P46429	646	4.4e-66	Glutathione S-transferase 2 OS=Manduca sexta GN=GST2 PE=2 SV=1	PF02798//PF13417//PF13409//PF06315	Glutathione S-transferase, N-terminal domain//Glutathione S-transferase, N-terminal domain//Glutathione S-transferase, N-terminal domain//Isocitrate dehydrogenase kinase/phosphatase (AceK)	GO:0006006	glucose metabolic process	GO:0016791//GO:0005515//GO:0008772	phosphatase activity//protein binding//[isocitrate dehydrogenase (NADP+)] kinase activity	GO:0005737	cytoplasm	KOG1695	Glutathione S-transferase
111359524	120.714	27.702	2.22673	7.44e-05	0.00319672	TRUE	sp|Q8UUR3|CYGB1_DANRE Cytoglobin-1 OS=Danio rerio GN=cygb1 PE=2 SV=2//4.53155e-15	1713	11417878	XP_022830874.1	918	4.4e-96	cytoglobin-1 isoform X2 [Spodoptera litura]	--	--	--	--	--	--	--	--	--	Q8UUR3	189	5.6e-13	Cytoglobin-1 OS=Danio rerio GN=cygb1 PE=2 SV=2	PF00042	Globin	--	--	GO:0020037//GO:0019825	heme binding//oxygen binding	--	--	KOG3378	Globins and related hemoproteins
111359223	45.8749	10.1952	2.22717	4.33e-05	0.00211281	TRUE	-//-	1564	11417492	XP_022830451.1	1823	4.6e-201	uncharacterized protein LOC111359223 [Spodoptera litura]	--	--	--	--	--	--	--	--	--	--	--	--	--	--	--	--	--	--	--	--	--	--	--
111359232	43.347	10.0854	2.22769	9.58e-05	0.00397449	TRUE	sp|Q9BYV1|AGT2_HUMAN Alanine--glyoxylate aminotransferase 2, mitochondrial OS=Homo sapiens GN=AGXT2 PE=1 SV=1//1.5757e-178	1569	11417504	XP_022830464.1	2577	1.7e-288	alanine--glyoxylate aminotransferase 2, mitochondrial [Spodoptera litura]	--	--	--	--	--	K00827	AGXT2	alanine-glyoxylate transaminase / (R)-3-amino-2-methylpropionate-pyruvate transaminase	http://www.genome.jp/dbget-bin/www_bget?ko:K00827	Q9BYV1	1293	4.9e-141	Alanine--glyoxylate aminotransferase 2, mitochondrial OS=Homo sapiens GN=AGXT2 PE=1 SV=1	PF00202	Aminotransferase class-III	--	--	GO:0008483//GO:0030170	transaminase activity//pyridoxal phosphate binding	--	--	KOG1404	Alanine-glyoxylate aminotransferase AGT2
111355208	140.086	29.8235	2.24021	0.000395636	0.0122158	TRUE	sp|P00637|F16P1_RABIT Fructose-1,6-bisphosphatase 1 OS=Oryctolagus cuniculus GN=FBP1 PE=1 SV=4//3.6797e-155	1169	11412377	XP_022824751.1	1703	2.8e-187	fructose-1,6-bisphosphatase 1 [Spodoptera litura]	--	--	--	--	--	K03841	FBP, fbp	fructose-1,6-bisphosphatase I	http://www.genome.jp/dbget-bin/www_bget?ko:K03841	P00637	1102	5.1e-119	Fructose-1,6-bisphosphatase 1 OS=Oryctolagus cuniculus GN=FBP1 PE=1 SV=4	PF00316//PF00459	Fructose-1-6-bisphosphatase//Inositol monophosphatase family	GO:0006000//GO:0006098//GO:0015976//GO:0005975//GO:0006013//GO:0006096//GO:0006094//GO:0046854	fructose metabolic process//pentose-phosphate shunt//carbon utilization//carbohydrate metabolic process//mannose metabolic process//glycolytic process//gluconeogenesis//phosphatidylinositol phosphorylation	GO:0042132//GO:0042578	fructose 1,6-bisphosphate 1-phosphatase activity//phosphoric ester hydrolase activity	--	--	KOG1458	Fructose-1,6-bisphosphatase
111350530	147.276	34.4057	2.24508	0.000109291	0.00438536	TRUE	sp|Q74FW6|TSAL_GEOSL L-threonine ammonia-lyase OS=Geobacter sulfurreducens (strain ATCC 51573 / DSM 12127 / PCA) GN=tdcB PE=1 SV=1//1.91594e-73	1819	11405150	XP_022817918.1	2133	6.1e-237	uncharacterized protein LOC111350530 [Spodoptera litura]	XM_011570856.1	XM_011570856	297	8.48712e-152	PREDICTED: Plutella xylostella uncharacterized LOC105398696 (LOC105398696), mRNA	K01754	E4.3.1.19, ilvA, tdcB	threonine dehydratase	http://www.genome.jp/dbget-bin/www_bget?ko:K01754	Q74FW6	645	7.8e-66	L-threonine ammonia-lyase OS=Geobacter sulfurreducens (strain ATCC 51573 / DSM 12127 / PCA) GN=tdcB PE=1 SV=1	PF13291//PF01842	ACT domain//ACT domain	GO:0008152	metabolic process	GO:0016597	amino acid binding	--	--	KOG1250	Threonine/serine dehydratases
111362738	27.0022	5.88606	2.24544	0.0016329	0.0368149	TRUE	sp|B0WMG3|NO66_CULQU Bifunctional lysine-specific demethylase and histidyl-hydroxylase NO66 OS=Culex quinquefasciatus GN=CPIJ008401 PE=3 SV=1//1.83102e-155	2288	11401804	XP_022835243.1	2813	0	bifunctional lysine-specific demethylase and histidyl-hydroxylase NO66 [Spodoptera litura]	--	--	--	--	--	K16914	RIOX1, NO66	bifunctional lysine-specific demethylase and histidyl-hydroxylase NO66	http://www.genome.jp/dbget-bin/www_bget?ko:K16914	B0WMG3	1187	1.4e-128	Bifunctional lysine-specific demethylase and histidyl-hydroxylase NO66 OS=Culex quinquefasciatus GN=CPIJ008401 PE=3 SV=1	PF11705	DNA-directed RNA polymerase III subunit Rpc31	GO:0006359	regulation of transcription from RNA polymerase III promoter	--	--	--	--	KOG3706	Uncharacterized conserved protein
111359618	84.1222	19.7209	2.24562	0.000119342	0.00470575	TRUE	-//-	1298	11417973	XP_022830979.1	1889	8.5e-209	uncharacterized protein LOC111359618 [Spodoptera litura]	FP340413.1	FP340413	824	0	41F05_SfBAC_fin, Spodoptera frugiperda BAC, egg DNA	--	--	--	--	--	--	--	--	--	--	--	--	--	--	--	--	--	--
111351466	395.317	95.7669	2.24857	0.00141771	0.0329841	TRUE	-//-	874	--	--	--	--	--	--	--	--	--	--	--	--	--	--	--	--	--	--	--	--	--	--	--	--	--	--	--	--
111348339	40.7027	8.83273	2.2488	0.000112822	0.0044875	TRUE	sp|P48591|RIR1_DROME Ribonucleoside-diphosphate reductase large subunit OS=Drosophila melanogaster GN=RnrL PE=1 SV=2//0	2705	6227883	XP_013187313.1	3881	0	PREDICTED: ribonucleoside-diphosphate reductase large subunit isoform X1 [Amyelois transitella]	FP340415.1	FP340415	1615	0	72F1_SfBAC_fin, Spodoptera frugiperda BAC, egg DNA	K10807	RRM1	ribonucleoside-diphosphate reductase subunit M1	http://www.genome.jp/dbget-bin/www_bget?ko:K10807	P48591	3283	0	Ribonucleoside-diphosphate reductase large subunit OS=Drosophila melanogaster GN=RnrL PE=1 SV=2	PF00317//PF02867	Ribonucleotide reductase, all-alpha domain//Ribonucleotide reductase, barrel domain	GO:0006144//GO:0006206//GO:0055114//GO:0009186//GO:0006260	purine nucleobase metabolic process//pyrimidine nucleobase metabolic process//oxidation-reduction process//deoxyribonucleoside diphosphate metabolic process//DNA replication	GO:0004748//GO:0005524	ribonucleoside-diphosphate reductase activity, thioredoxin disulfide as acceptor//ATP binding	GO:0005971	ribonucleoside-diphosphate reductase complex	KOG1112	Ribonucleotide reductase, alpha subunit
111358817	24.4602	5.34509	2.25128	0.00106225	0.0266542	TRUE	sp|P43332|SNRPA_DROME U1 small nuclear ribonucleoprotein A OS=Drosophila melanogaster GN=snf PE=1 SV=1//2.34793e-94	1016	10450708	XP_021186726.1	1007	1.3e-106	U1 small nuclear ribonucleoprotein A [Helicoverpa armigera]	XM_013337321.1	XM_013337321	286	6.07996e-146	PREDICTED: Amyelois transitella U1 small nuclear ribonucleoprotein A (LOC106136693), mRNA	K11094	SNRPB2	U2 small nuclear ribonucleoprotein B''	http://www.genome.jp/dbget-bin/www_bget?ko:K11094	P43332	769	1.8e-80	U1 small nuclear ribonucleoprotein A OS=Drosophila melanogaster GN=snf PE=1 SV=1	PF00076	RNA recognition motif. (a.k.a. RRM, RBD, or RNP domain)	--	--	GO:0003676	nucleic acid binding	--	--	KOG4206	Spliceosomal protein snRNP-U1A/U2B
111364912	122.306	26.0221	2.25277	2.36e-05	0.00130432	TRUE	sp|P07686|HEXB_HUMAN Beta-hexosaminidase subunit beta OS=Homo sapiens GN=HEXB PE=1 SV=3//2.35905e-142	1800	11420368	XP_022837695.1	2981	0	beta-hexosaminidase subunit beta-like [Spodoptera litura]	DQ183186.1	DQ183186	1195	0	Spodoptera frugiperda beta-N-acetylhexosaminidase precursor (hex) mRNA, hex-A allele, complete cds	K12373	HEXA_B	hexosaminidase	http://www.genome.jp/dbget-bin/www_bget?ko:K12373	P07686	1082	1.6e-116	Beta-hexosaminidase subunit beta OS=Homo sapiens GN=HEXB PE=1 SV=3	PF00728	Glycosyl hydrolase family 20, catalytic domain	GO:0005975	carbohydrate metabolic process	GO:0004553	hydrolase activity, hydrolyzing O-glycosyl compounds	--	--	KOG2499	Beta-N-acetylhexosaminidase
111348220	25.956	6.17221	2.26222	0.000804292	0.0213895	TRUE	-//-	1050	11421390	XP_022814526.1	1732	1.1e-190	arrestin domain-containing protein 5-like [Spodoptera litura]	--	--	--	--	--	--	--	--	--	--	--	--	--	--	--	--	--	--	--	--	--	--	--
111355137	114.889	25.813	2.26608	1.75e-05	0.00103968	TRUE	sp|D3YZG8|MTD2L_MOUSE Probable bifunctional methylenetetrahydrofolate dehydrogenase/cyclohydrolase 2 OS=Mus musculus GN=Mthfd2l PE=3 SV=1//6.06298e-94	2391	11412288	XP_022824653.1	1495	7.6e-163	bifunctional methylenetetrahydrofolate dehydrogenase..cyclohydrolase, mitochondrial isoform X1 [Spodoptera litura]	XR_001776899.1	XR_001776899	41	2.28475e-09	PREDICTED: Poecilia reticulata probable bifunctional methylenetetrahydrofolate dehydrogenase/cyclohydrolase 2 (LOC103469985), transcript variant X2, misc_RNA	K13403	MTHFD2	methylenetetrahydrofolate dehydrogenase(NAD+) / 5,10-methenyltetrahydrofolate cyclohydrolase	http://www.genome.jp/dbget-bin/www_bget?ko:K13403	Q9H903	753	3.1e-78	Probable bifunctional methylenetetrahydrofolate dehydrogenase/cyclohydrolase 2 OS=Homo sapiens GN=MTHFD2L PE=2 SV=3	PF02882//PF00763	Tetrahydrofolate dehydrogenase/cyclohydrolase, NAD(P)-binding domain//Tetrahydrofolate dehydrogenase/cyclohydrolase, catalytic domain	GO:0055114//GO:0009396//GO:0046487	oxidation-reduction process//folic acid-containing compound biosynthetic process//glyoxylate metabolic process	GO:0003824//GO:0004488	catalytic activity//methylenetetrahydrofolate dehydrogenase (NADP+) activity	--	--	KOG0089	Methylenetetrahydrofolate dehydrogenase/methylenetetrahydrofolate cyclohydrolase
111350534	21.3402	4.93726	2.28182	0.000511511	0.0148025	TRUE	sp|P13582|EAST_DROME Serine protease easter OS=Drosophila melanogaster GN=ea PE=1 SV=3//2.50116e-43	1247	11405154	XP_022817922.1	1775	1.4e-195	melanization protease 1-like isoform X1 [Spodoptera litura]	--	--	--	--	--	K20672	SPE	spatzle-processing enzyme	http://www.genome.jp/dbget-bin/www_bget?ko:K20672	P13582	405	3.6e-38	Serine protease easter OS=Drosophila melanogaster GN=ea PE=1 SV=3	PF00089	Trypsin	GO:0006508	proteolysis	GO:0004252	serine-type endopeptidase activity	--	--	--	--
111356154	1038.36	220.164	2.28319	3.12e-05	0.00163308	TRUE	sp|P13276|APL3_MANSE Apolipophorin-3 OS=Manduca sexta PE=1 SV=1//1.87089e-07	455	11413670	XP_022826185.1	421	5e-39	anionic antimicrobial peptide 2-like [Spodoptera litura]	--	--	--	--	--	--	--	--	--	--	--	--	--	PF06009//PF08496//PF04513//PF04691//PF00351//PF05185//PF02050	Laminin Domain II//Peptidase family S49 N-terminal//Baculovirus polyhedron envelope protein, PEP, C terminus//Apolipoprotein C-I (ApoC-1)//Biopterin-dependent aromatic amino acid hydroxylase//PRMT5 arginine-N-methyltransferase//Flagellar FliJ protein	GO:0006479//GO:0071973//GO:0006935//GO:0042157//GO:0055114//GO:0007155	protein methylation//bacterial-type flagellum-dependent cell motility//chemotaxis//lipoprotein metabolic process//oxidation-reduction process//cell adhesion	GO:0016714//GO:0004252//GO:0008168//GO:0005198//GO:0003774	oxidoreductase activity, acting on paired donors, with incorporation or reduction of molecular oxygen, reduced pteridine as one donor, and incorporation of one atom of oxygen//serine-type endopeptidase activity//methyltransferase activity//structural molecule activity//motor activity	GO:0016020//GO:0019028//GO:0005576//GO:0009288//GO:0005886//GO:0019031	membrane//viral capsid//extracellular region//bacterial-type flagellum//plasma membrane//viral envelope	--	--
111362421	9.54649	2.13166	2.28359	0.00215993	0.0446623	TRUE	sp|Q9CYL5|GAPR1_MOUSE Golgi-associated plant pathogenesis-related protein 1 OS=Mus musculus GN=Glipr2 PE=2 SV=3//1.23424e-28	1321	11401472	XP_022834864.1	1840	4.2e-203	repressed by EFG1 protein 1-like isoform X1 [Spodoptera litura]	--	--	--	--	--	--	--	--	--	Q9CYL5	311	3.1e-27	Golgi-associated plant pathogenesis-related protein 1 OS=Mus musculus GN=Glipr2 PE=2 SV=3	--	--	--	--	--	--	--	--	KOG3017	Defense-related protein containing SCP domain
111351317	96.3364	20.758	2.28589	4.77e-05	0.00228255	TRUE	sp|Q9WV18|GABR1_MOUSE Gamma-aminobutyric acid type B receptor subunit 1 OS=Mus musculus GN=Gabbr1 PE=1 SV=1//0	5131	11410920	XP_022818981.1	4292	0	gamma-aminobutyric acid type B receptor subunit 1 isoform X2 [Spodoptera litura]	HG004164.1	HG004164	1544	0	Heliothis virescens partial mRNA for GABA-B receptor type 1 (GABA-B-R1 gene)	K04615	GABBR	gamma-aminobutyric acid type B receptor	http://www.genome.jp/dbget-bin/www_bget?ko:K04615	Q9WV18	1905	1.7e-211	Gamma-aminobutyric acid type B receptor subunit 1 OS=Mus musculus GN=Gabbr1 PE=1 SV=1	PF05313//PF12632//PF00003	Poxvirus P21 membrane protein//Mysoin-binding motif of peroxisomes//7 transmembrane sweet-taste receptor of 3 GCPR	GO:0007186	G-protein coupled receptor signaling pathway	GO:0004930//GO:0017022	G-protein coupled receptor activity//myosin binding	GO:0016459//GO:0016021	myosin complex//integral component of membrane	KOG1055	GABA-B ion channel receptor subunit GABABR1 and related subunits, G-protein coupled receptor superfamily
111362107	33.6547	7.87234	2.29543	0.000704081	0.0193166	TRUE	sp|Q9MYP6|DHB14_BOVIN 17-beta-hydroxysteroid dehydrogenase 14 OS=Bos taurus GN=HSD17B14 PE=2 SV=1//1.7143e-24	1064	11401066	XP_022834408.1	1052	7.9e-112	uncharacterized protein LOC111362107 [Spodoptera litura]	--	--	--	--	--	--	--	--	--	Q9MYP6	244	1.4e-19	17-beta-hydroxysteroid dehydrogenase 14 OS=Bos taurus GN=HSD17B14 PE=2 SV=1	PF02737//PF02882//PF00106//PF00608//PF01370//PF12242//PF03435	3-hydroxyacyl-CoA dehydrogenase, NAD binding domain//Tetrahydrofolate dehydrogenase/cyclohydrolase, NAD(P)-binding domain//short chain dehydrogenase//Adenoviral fibre protein (repeat/shaft region)//NAD dependent epimerase/dehydratase family//NAD(P)H binding domain of trans-2-enoyl-CoA reductase//Saccharopine dehydrogenase NADP binding domain	GO:0055114//GO:0006550//GO:0009396//GO:0008152//GO:0006554//GO:0006568//GO:0007155//GO:0018874//GO:0009405//GO:0006633//GO:0006574//GO:0046487//GO:0019062//GO:0006552//GO:0006631	oxidation-reduction process//isoleucine catabolic process//folic acid-containing compound biosynthetic process//metabolic process//lysine catabolic process//tryptophan metabolic process//cell adhesion//benzoate metabolic process//pathogenesis//fatty acid biosynthetic process//valine catabolic process//glyoxylate metabolic process//virion attachment to host cell//leucine catabolic process//fatty a…	GO:0004488//GO:0003824//GO:0050662//GO:0016491//GO:0003857	methylenetetrahydrofolate dehydrogenase (NADP+) activity//catalytic activity//coenzyme binding//oxidoreductase activity//3-hydroxyacyl-CoA dehydrogenase activity	--	--	--	--
111351851	158.798	37.5562	2.29693	0.00149176	0.0342885	TRUE	sp|Q9NHW7|AQP_AEDAE Aquaporin AQPAe.a OS=Aedes aegypti GN=AAEL003512 PE=2 SV=2//8.48042e-16	1156	11406850	XP_022819802.1	708	6.7e-72	aquaporin-like [Spodoptera litura]	--	--	--	--	--	K09884	AQPN	aquaporin rerated protein, invertebrate	http://www.genome.jp/dbget-bin/www_bget?ko:K09884	Q9NHW7	168	1e-10	Aquaporin AQPAe.a OS=Aedes aegypti GN=AAEL003512 PE=2 SV=2	PF00230	Major intrinsic protein	GO:0006810	transport	GO:0005215	transporter activity	GO:0016020	membrane	KOG0223	Aquaporin (major intrinsic protein family)
111349312	26.089	5.70977	2.29978	0.000159182	0.00601623	TRUE	sp|Q9H5L6|THAP9_HUMAN DNA transposase THAP9 OS=Homo sapiens GN=THAP9 PE=1 SV=2//2.77369e-18	2611	11403949	XP_022816170.1	1239	4e-133	THAP domain-containing protein 1-like [Spodoptera litura]	--	--	--	--	--	--	--	--	--	Q9H5L6	204	1.5e-14	DNA transposase THAP9 OS=Homo sapiens GN=THAP9 PE=1 SV=2	PF10716//PF08702//PF00015//PF06005//PF05485	NADH dehydrogenase transmembrane subunit//Fibrinogen alpha/beta chain family//Methyl-accepting chemotaxis protein (MCP) signalling domain//Protein of unknown function (DUF904)//THAP domain	GO:0000917//GO:0030168//GO:0006118//GO:0055114//GO:0007165//GO:0051258//GO:0043093	barrier septum assembly//platelet activation//obsolete electron transport//oxidation-reduction process//signal transduction//protein polymerization//FtsZ-dependent cytokinesis	GO:0016655//GO:0003676//GO:0005102//GO:0030674//GO:0004871	oxidoreductase activity, acting on NAD(P)H, quinone or similar compound as acceptor//nucleic acid binding//receptor binding//protein binding, bridging//signal transducer activity	GO:0005577//GO:0005737//GO:0016020	fibrinogen complex//cytoplasm//membrane	--	--
111364804	14.7097	3.10633	2.31782	0.000696514	0.0192095	TRUE	sp|P0CT40|TF29_SCHPO Transposon Tf2-9 polyprotein OS=Schizosaccharomyces pombe (strain 972 / ATCC 24843) GN=Tf2-9 PE=3 SV=1//3.3204e-62	2679	11420301	XP_022837616.1	3281	0	uncharacterized protein LOC111364804 [Spodoptera litura]	--	--	--	--	--	--	--	--	--	P0CT34	586	8e-59	Transposon Tf2-1 polyprotein OS=Schizosaccharomyces pombe (strain 972 / ATCC 24843) GN=Tf2-1 PE=3 SV=1	PF00400//PF00665	WD domain, G-beta repeat//Integrase core domain	GO:0015074	DNA integration	GO:0005515	protein binding	--	--	--	--
111359401	22.8024	5.05138	2.31794	0.000143342	0.005509	TRUE	sp|Q9VXT7|ASGL1_DROME Probable isoaspartyl peptidase/L-asparaginase CG7860 OS=Drosophila melanogaster GN=CG7860 PE=1 SV=1//7.00964e-90	1467	11417728	XP_022830707.1	1732	1.5e-190	probable isoaspartyl peptidase..L-asparaginase GA20639 isoform X1 [Spodoptera litura]	XM_013313575.1	XM_013313575	133	1.00094e-60	PREDICTED: Papilio xuthus probable isoaspartyl peptidase/L-asparaginase GA20639 (LOC106118823), transcript variant X4, mRNA	K13051	iaaA, ASRGL1	beta-aspartyl-peptidase (threonine type)	http://www.genome.jp/dbget-bin/www_bget?ko:K13051	Q9VXT7	716	3.7e-74	Probable isoaspartyl peptidase/L-asparaginase CG7860 OS=Drosophila melanogaster GN=CG7860 PE=1 SV=1	PF01112//PF00190	Asparaginase//Cupin	--	--	GO:0016787//GO:0045735	hydrolase activity//nutrient reservoir activity	--	--	KOG1592	Asparaginase
111364585	421.413	92.4977	2.32183	0.000462985	0.0137814	TRUE	sp|P48816|LYS_BOMMO Lysozyme OS=Bombyx mori PE=1 SV=1//4.81949e-24	725	11419983	XP_022837261.1	852	8.4e-89	lysozyme-like [Spodoptera litura]	KP056542.1	KP056542	400	0	Spodoptera exigua lysozyme-like protein 2 mRNA, complete cds	K01185	E3.2.1.17	lysozyme	http://www.genome.jp/dbget-bin/www_bget?ko:K01185	P48816	252	1.2e-20	Lysozyme OS=Bombyx mori PE=1 SV=1	--	--	--	--	--	--	--	--	--	--
111359116	14.5225	2.95152	2.32322	0.000940616	0.0242023	TRUE	sp|Q26648|TKB1_STRPU Tektin-B1 OS=Strongylocentrotus purpuratus PE=1 SV=1//3.7734e-38	2115	11146386	PCG65448.1	1857	7.1e-205	hypothetical protein B5V51_9204 [Heliothis virescens]	--	--	--	--	--	--	--	--	--	Q26648	437	1.2e-41	Tektin-B1 OS=Strongylocentrotus purpuratus PE=1 SV=1	PF08649//PF00389//PF01112	DASH complex subunit Dad1//D-isomer specific 2-hydroxyacid dehydrogenase, catalytic domain//Asparaginase	GO:0055114//GO:0030472//GO:0008152	oxidation-reduction process//mitotic spindle organization in nucleus//metabolic process	GO:0016787//GO:0051287//GO:0016616	hydrolase activity//NAD binding//oxidoreductase activity, acting on the CH-OH group of donors, NAD or NADP as acceptor	GO:0072686//GO:0042729	mitotic spindle//DASH complex	--	--
111350034	26.6968	5.97863	2.32486	0.000762609	0.0205071	TRUE	-//-	975	11404513	XP_022817213.1	941	5.4e-99	uncharacterized protein LOC111350034 [Spodoptera litura]	--	--	--	--	--	--	--	--	--	--	--	--	--	PF00640//PF14719	Phosphotyrosine interaction domain (PTB/PID)//Phosphotyrosine interaction domain (PTB/PID)	--	--	GO:0005515	protein binding	--	--	--	--
111351921	490.088	109.624	2.32519	0.00133523	0.0315484	TRUE	-//-	631	11158678	PCG77740.1	223	6.3e-16	hypothetical protein B5V51_6425 [Heliothis virescens]	--	--	--	--	--	--	--	--	--	--	--	--	--	--	--	--	--	--	--	--	--	--	--
111350473	20.4763	4.33338	2.33685	0.000236083	0.00812991	TRUE	sp|P0C0T0|LITAF_RAT Lipopolysaccharide-induced tumor necrosis factor-alpha factor homolog OS=Rattus norvegicus GN=Litaf PE=2 SV=1//7.73043e-07	734	11405086	XP_022817847.1	668	1.8e-67	lipopolysaccharide-induced tumor necrosis factor-alpha factor homolog [Spodoptera litura]	--	--	--	--	--	--	--	--	--	P0C0T0	125	6.3e-06	Lipopolysaccharide-induced tumor necrosis factor-alpha factor homolog OS=Rattus norvegicus GN=Litaf PE=2 SV=1	PF13465	Zinc-finger double domain	--	--	GO:0046872	metal ion binding	--	--	--	--
Novel00777	33.4629	7.12119	2.33981	1.64e-05	0.000976594	TRUE	cytosolic juvenile hormone binding protein 36 kDa subunit [Danaus plexippus]	484	10563219	OWR51489.1	242	3e-18	cytosolic juvenile hormone binding protein subunit [Danaus plexippus plexippus]	FN314940.1	FN314940	48	5.6111e-14	Schistosoma japonicum isolate Anhui full length mRNA clone SJFCA3461.006|FSA001-P00010-G11, complete sequence	--	--	--	--	Q5I0D1	180	1.7e-12	Glyoxalase domain-containing protein 4 OS=Rattus norvegicus GN=Glod4 PE=1 SV=1	--	--	--	--	--	--	--	--	KOG2943	Predicted glyoxalase
111360439	70.4653	14.679	2.34686	2.45e-06	0.000199067	TRUE	sp|P07764|ALF_DROME Fructose-bisphosphate aldolase OS=Drosophila melanogaster GN=Ald PE=1 SV=5//4.20626e-171	1207	11419383	XP_022832145.1	1866	3.7e-206	fructose-bisphosphate aldolase-like [Spodoptera litura]	FP340418.1	FP340418	167	1.03014e-79	83A24_SfBAC_fin, Spodoptera frugiperda BAC, egg DNA	K01623	ALDO	fructose-bisphosphate aldolase, class I	http://www.genome.jp/dbget-bin/www_bget?ko:K01623	P07764	1229	1e-133	Fructose-bisphosphate aldolase OS=Drosophila melanogaster GN=Ald PE=1 SV=5	PF00274	Fructose-bisphosphate aldolase class-I	GO:0006020//GO:0006098//GO:0006000//GO:0015976//GO:0006096//GO:0006013//GO:0006094	inositol metabolic process//pentose-phosphate shunt//fructose metabolic process//carbon utilization//glycolytic process//mannose metabolic process//gluconeogenesis	GO:0004332	fructose-bisphosphate aldolase activity	--	--	KOG1557	Fructose-biphosphate aldolase
111361008	10.5147	2.06652	2.35524	0.0023262	0.0469804	TRUE	-//-	2301	11424232	XP_022833096.1	1282	3.7e-138	uncharacterized protein LOC111361008 [Spodoptera litura]	--	--	--	--	--	--	--	--	--	--	--	--	--	--	--	--	--	--	--	--	--	--	--
Novel00156	24.5683	5.13887	2.35723	6.04e-05	0.00271104	TRUE	protease inhibitor 5 [Lonomia obliqua]	977	11158260	PCG77322.1	347	4.1e-30	hypothetical protein B5V51_7550 [Heliothis virescens]	--	--	--	--	--	--	--	--	--	--	--	--	--	--	--	--	--	--	--	--	--	--	--
111352149	10.7411	2.24796	2.37891	0.00185358	0.0401028	TRUE	sp|Q24317|PRI1_DROME DNA primase small subunit OS=Drosophila melanogaster GN=DNApol-alpha50 PE=2 SV=2//1.32196e-106	1473	11407282	XP_022820280.1	2081	5.3e-231	DNA primase small subunit [Spodoptera litura]	XM_018033118.1	XM_018033118	35	3.0208e-06	PREDICTED: Ceratina calcarata DNA primase small subunit-like (LOC108630055), partial mRNA	K02684	PRI1	DNA primase small subunit	http://www.genome.jp/dbget-bin/www_bget?ko:K02684	Q24317	816	9.4e-86	DNA primase small subunit OS=Drosophila melanogaster GN=DNApol-alpha50 PE=2 SV=2	PF00957//PF01896	Synaptobrevin//Eukaryotic and archaeal DNA primase small subunit	GO:0006269//GO:0006351//GO:0016192	DNA replication, synthesis of RNA primer//transcription, DNA-templated//vesicle-mediated transport	GO:0003896	DNA primase activity	GO:0005730//GO:0016021//GO:0005657	nucleolus//integral component of membrane//replication fork	KOG2851	Eukaryotic-type DNA primase, catalytic (small) subunit
111348023	20.5305	4.01561	2.38117	0.000726561	0.0197536	TRUE	sp|Q27746|DNMT1_PARLI DNA (cytosine-5)-methyltransferase PliMCI OS=Paracentrotus lividus GN=DNMT PE=2 SV=1//0	4573	11421134	XP_022814239.1	7406	0	DNA ..cytosine-5..-methyltransferase 1-like [Spodoptera litura]	JX857690.1	JX857690	67	1.54987e-23	Schistocerca gregaria DNA methyltransferase 1 (Dnmt1) mRNA, partial cds	K00558	DNMT1, dcm	DNA (cytosine-5)-methyltransferase 1	http://www.genome.jp/dbget-bin/www_bget?ko:K00558	Q27746	3004	0	DNA (cytosine-5)-methyltransferase PliMCI OS=Paracentrotus lividus GN=DNMT PE=2 SV=1	PF01426//PF09338//PF02008	BAH domain//Glycine/sarcosine/betaine reductase component B subunits//CXXC zinc finger domain	GO:0055114	oxidation-reduction process	GO:0008270//GO:0003677//GO:0050485//GO:0003682	zinc ion binding//DNA binding//oxidoreductase activity, acting on X-H and Y-H to form an X-Y bond, with a disulfide as acceptor//chromatin binding	GO:0000785	chromatin	--	--
111361833	145.252	30.9639	2.38378	3.9e-05	0.00197531	TRUE	sp|Q7T3H9|HYI_DANRE Putative hydroxypyruvate isomerase OS=Danio rerio GN=hyi PE=2 SV=2//1.27267e-80	997	11400734	XP_022834028.1	1357	3.2e-147	putative hydroxypyruvate isomerase [Spodoptera litura]	--	--	--	--	--	K01816	hyi, gip	hydroxypyruvate isomerase	http://www.genome.jp/dbget-bin/www_bget?ko:K01816	Q7T3H9	609	6.4e-62	Putative hydroxypyruvate isomerase OS=Danio rerio GN=hyi PE=2 SV=2	--	--	--	--	--	--	--	--	KOG4518	Hydroxypyruvate isomerase
111351014	132.496	27.1016	2.38731	0.000150029	0.0057276	TRUE	-//-	773	11405731	XP_022818544.1	1004	2.1e-106	uncharacterized protein LOC111351014 [Spodoptera litura]	--	--	--	--	--	--	--	--	--	--	--	--	--	PF02535	ZIP Zinc transporter	GO:0055085//GO:0030001	transmembrane transport//metal ion transport	GO:0046873	metal ion transmembrane transporter activity	GO:0016020	membrane	--	--
111356570	14.9712	3.03496	2.38734	0.000211044	0.00742197	TRUE	sp|Q7SX99|FUMH_DANRE Fumarate hydratase, mitochondrial OS=Danio rerio GN=fh PE=2 SV=1//0	2068	10784645	XP_022121431.1	2153	3.3e-239	fumarate hydratase, mitochondrial-like isoform X2 [Pieris rapae]	AK386271.1	AK386271	498	0	Bombyx mori mRNA, clone: fprW01K11	K01679	E4.2.1.2B, fumC, FH	fumarate hydratase, class II	http://www.genome.jp/dbget-bin/www_bget?ko:K01679	Q60HF9	1732	8e-192	Fumarate hydratase, mitochondrial OS=Macaca fascicularis GN=FH PE=2 SV=1	PF10415//PF09266	Fumarase C C-terminus//Viral DNA topoisomerase I, N-terminal	GO:0006265//GO:0006099	DNA topological change//tricarboxylic acid cycle	GO:0003677//GO:0016829//GO:0003916	DNA binding//lyase activity//DNA topoisomerase activity	--	--	KOG1317	Fumarase
111350611	131.258	26.8769	2.3905	0.000101402	0.00415109	TRUE	sp|P12992|ESTJ_HELVI Juvenile hormone esterase OS=Heliothis virescens PE=1 SV=2//7.28759e-29	3430	11405233	XP_022818011.1	5638	0	uncharacterized protein LOC111350611 [Spodoptera litura]	KU375426.1	KU375426	1634	0	Spodoptera litura putative carboxylesterase CXE2 mRNA, complete cds	--	--	--	--	P12992	1562	6.9e-172	Juvenile hormone esterase OS=Heliothis virescens PE=1 SV=2	PF06455//PF07859//PF02428//PF00326//PF10503	NADH dehydrogenase subunit 5 C-terminus//alpha/beta hydrolase fold//Potato type II proteinase inhibitor family//Prolyl oligopeptidase family//Esterase PHB depolymerase	GO:0042773//GO:0006508//GO:0006744//GO:0006814//GO:0006120//GO:0055114//GO:0008152//GO:0015992	ATP synthesis coupled electron transport//proteolysis//ubiquinone biosynthetic process//sodium ion transport//mitochondrial electron transport, NADH to ubiquinone//oxidation-reduction process//metabolic process//proton transport	GO:0016787//GO:0008137//GO:0008236//GO:0004867	hydrolase activity//NADH dehydrogenase (ubiquinone) activity//serine-type peptidase activity//serine-type endopeptidase inhibitor activity	GO:0005576	extracellular region	--	--
111358265	62.0222	12.7109	2.39054	0.000103716	0.00421267	TRUE	sp|Q0IFL5|ASSY_AEDAE Argininosuccinate synthase OS=Aedes aegypti GN=AAEL004701 PE=3 SV=1//0	1333	11411861	XP_022829095.1	2107	4.6e-234	argininosuccinate synthase [Spodoptera litura]	FP340414.1	FP340414	188	2.41772e-91	82A05_SfBAC_fin, Spodoptera frugiperda BAC, egg DNA	K01940	argG, ASS1	argininosuccinate synthase	http://www.genome.jp/dbget-bin/www_bget?ko:K01940	Q0IFL5	1331	1.6e-145	Argininosuccinate synthase OS=Aedes aegypti GN=AAEL004701 PE=3 SV=1	PF00764	Arginosuccinate synthase	GO:0006522//GO:0006526//GO:0006531//GO:0006560	alanine metabolic process//arginine biosynthetic process//aspartate metabolic process//proline metabolic process	GO:0005524//GO:0004055	ATP binding//argininosuccinate synthase activity	--	--	KOG1706	Argininosuccinate synthase
111352011	24.129	5.2042	2.39458	0.00128751	0.0309427	TRUE	-//-	719	11407091	XP_022820069.1	740	8.1e-76	uncharacterized protein LOC111352011 [Spodoptera litura]	--	--	--	--	--	--	--	--	--	--	--	--	--	--	--	--	--	--	--	--	--	--	--
111359193	66.93	13.7168	2.3961	0.00218332	0.0449926	TRUE	sp|Q6PIF6|MYO7B_HUMAN Unconventional myosin-VIIb OS=Homo sapiens GN=MYO7B PE=1 SV=2//1.31177e-33	2076	11417462	XP_022830418.1	1473	2.4e-160	myosin-I heavy chain [Spodoptera litura]	XM_014513097.1	XM_014513097	497	0	PREDICTED: Papilio machaon unconventional myosin-XIX (LOC106718896), mRNA	K16677	DACHS	dachs	http://www.genome.jp/dbget-bin/www_bget?ko:K16677	Q6PIF6	341	1.6e-30	Unconventional myosin-VIIb OS=Homo sapiens GN=MYO7B PE=1 SV=2	PF00063	Myosin head (motor domain)	--	--	GO:0005524//GO:0003774	ATP binding//motor activity	GO:0016459	myosin complex	KOG0160	Myosin class V heavy chain
111352027	90.3512	18.8351	2.39928	6.68e-06	0.000459092	TRUE	sp|Q82LL4|ALLB_STRAW Allantoinase OS=Streptomyces avermitilis (strain ATCC 31267 / DSM 46492 / JCM 5070 / NCIMB 12804 / NRRL 8165 / MA-4680) GN=allB PE=3 SV=1//1.33116e-101	1793	11407110	XP_022820089.1	2260	1.1e-251	uncharacterized protein LOC111352027 isoform X1 [Spodoptera litura]	--	--	--	--	--	K01466	allB	allantoinase	http://www.genome.jp/dbget-bin/www_bget?ko:K01466	Q82LL4	801	6.3e-84	Allantoinase OS=Streptomyces avermitilis (strain ATCC 31267 / DSM 46492 / JCM 5070 / NCIMB 12804 / NRRL 8165 / MA-4680) GN=allB PE=3 SV=1	PF09048//PF01979	Cro//Amidohydrolase family	GO:0006355	regulation of transcription, DNA-templated	GO:0003677//GO:0016787	DNA binding//hydrolase activity	--	--	KOG2584	Dihydroorotase and related enzymes
111350551	86.1973	15.9614	2.39934	0.000598645	0.0170665	TRUE	-//-	1143	11404092	XP_022817939.1	1675	4.9e-184	adhesive plaque matrix protein-like [Spodoptera litura]	--	--	--	--	--	--	--	--	--	--	--	--	--	PF00614	Phospholipase D Active site motif	--	--	GO:0003824	catalytic activity	--	--	--	--
111356254	29.2645	5.92476	2.40401	1.88e-05	0.00108104	TRUE	sp|B4HNS1|TRE12_DROSE Facilitated trehalose transporter Tret1-2 homolog OS=Drosophila sechellia GN=Tret1-2 PE=3 SV=1//2.56032e-27	2099	11413788	XP_022826316.1	2559	2.8e-286	facilitated trehalose transporter Tret1-2 homolog isoform X1 [Spodoptera litura]	--	--	--	--	--	--	--	--	--	B3NSE1	326	8.9e-29	Facilitated trehalose transporter Tret1 OS=Drosophila erecta GN=Tret1 PE=3 SV=1	PF00083//PF07690	Sugar (and other) transporter//Major Facilitator Superfamily	GO:0055085	transmembrane transport	GO:0022857	transmembrane transporter activity	GO:0016021	integral component of membrane	--	--
111358967	13.8595	2.77549	2.4167	0.00026356	0.00879355	TRUE	sp|B1H222|GORAB_RAT RAB6-interacting golgin OS=Rattus norvegicus GN=Gorab PE=2 SV=2//3.8321e-26	1394	11417212	XP_022830139.1	1397	1e-151	RAB6-interacting golgin [Spodoptera litura]	XM_013317009.1	XM_013317009	165	1.54518e-78	PREDICTED: Papilio xuthus RAB6-interacting golgin (LOC106121364), mRNA	K19748	GORAB, SCYL1BP1	RAB6-interacting golgin	http://www.genome.jp/dbget-bin/www_bget?ko:K19748	A5PKK7	292	5.1e-25	RAB6-interacting golgin OS=Bos taurus GN=GORAB PE=2 SV=2	--	--	--	--	--	--	--	--	--	--
111352906	16.9202	3.20285	2.42407	0.000436408	0.0132722	TRUE	sp|Q7TQA3|RDHE2_MOUSE Epidermal retinol dehydrogenase 2 OS=Mus musculus GN=Sdr16c5 PE=2 SV=1//4.05898e-37	1793	11408256	XP_022821376.1	1644	3e-180	epidermal retinol dehydrogenase 2-like isoform X1 [Spodoptera litura]	--	--	--	--	--	--	--	--	--	Q7TQA3	356	2.5e-32	Epidermal retinol dehydrogenase 2 OS=Mus musculus GN=Sdr16c5 PE=2 SV=1	PF01370//PF00106	NAD dependent epimerase/dehydratase family//short chain dehydrogenase	GO:0008152	metabolic process	GO:0003824//GO:0016491//GO:0050662	catalytic activity//oxidoreductase activity//coenzyme binding	--	--	KOG1201	Hydroxysteroid 17-beta dehydrogenase 11
111355427	28.5662	5.5671	2.42421	2.1e-05	0.00118616	TRUE	sp|Q8VEE0|RPE_MOUSE Ribulose-phosphate 3-epimerase OS=Mus musculus GN=Rpe PE=2 SV=1//1.0232e-95	869	11412665	XP_022825075.1	1161	1.5e-124	ribulose-phosphate 3-epimerase [Spodoptera litura]	XM_004931063.2	XM_004931063	208	1.1858e-102	PREDICTED: Bombyx mori ribulose-phosphate 3-epimerase (LOC101741451), mRNA	K01783	rpe, RPE	ribulose-phosphate 3-epimerase	http://www.genome.jp/dbget-bin/www_bget?ko:K01783	Q8VEE0	706	3.2e-73	Ribulose-phosphate 3-epimerase OS=Mus musculus GN=Rpe PE=2 SV=1	PF01729//PF00834	Quinolinate phosphoribosyl transferase, C-terminal domain//Ribulose-phosphate 3 epimerase family	GO:0046497//GO:0005975//GO:0009435	nicotinate nucleotide metabolic process//carbohydrate metabolic process//NAD biosynthetic process	GO:0004514//GO:0016857	nicotinate-nucleotide diphosphorylase (carboxylating) activity//racemase and epimerase activity, acting on carbohydrates and derivatives	--	--	KOG3111	D-ribulose-5-phosphate 3-epimerase
Novel00166	70.0891	14.1908	2.42727	4.09e-05	0.00204722	TRUE	PREDICTED: cytochrome c oxidase subunit 7C, mitochondrial-like [Plutella xylostella]>gi|768425421|ref|XP_011553708.1| PREDICTED: cytochrome c oxidase subunit 7C, mitochondrial-like [Plutella xylostella]>gi|768449183|ref|XP_011566664.1| PREDICTED: cytochrome c oxidase subunit 7C, mitochondrial-like [Plutella xylostella]	446	11152892	PCG71954.1	358	9.9e-32	hypothetical protein B5V51_1305 [Heliothis virescens]	--	--	--	--	--	--	--	--	--	--	--	--	--	PF02935	Cytochrome c oxidase subunit VIIc	GO:0015992//GO:0006123	proton transport//mitochondrial electron transport, cytochrome c to oxygen	GO:0004129	cytochrome-c oxidase activity	GO:0045277	respiratory chain complex IV	--	--
111351310	11.5084	2.27197	2.44037	0.000660197	0.0184178	TRUE	sp|Q949R4|DIOXL_ARATH Extradiol ring-cleavage dioxygenase OS=Arabidopsis thaliana GN=LIGB PE=2 SV=1//1.16093e-35	1043	11406106	XP_022818966.1	1555	3.7e-170	extradiol ring-cleavage dioxygenase-like [Spodoptera litura]	FO681368.1	FO681368	48	1.2565e-13	Spodoptera frugiperda sequence from BAC clone 75E05	--	--	--	--	Q949R4	326	4.4e-29	Extradiol ring-cleavage dioxygenase OS=Arabidopsis thaliana GN=LIGB PE=2 SV=1	PF02900	Catalytic LigB subunit of aromatic ring-opening dioxygenase	GO:0006725	cellular aromatic compound metabolic process	GO:0008198//GO:0016491	ferrous iron binding//oxidoreductase activity	--	--	--	--
111359815	22.3453	4.07909	2.44313	0.000605908	0.0172174	TRUE	sp|Q6DBY0|NUP85_DANRE Nuclear pore complex protein Nup85 OS=Danio rerio GN=nup85 PE=2 SV=1//1.10549e-98	3132	11418204	XP_022831238.1	2861	0	nuclear pore complex protein Nup85 [Spodoptera litura]	--	--	--	--	--	K14304	NUP85	nuclear pore complex protein Nup85	http://www.genome.jp/dbget-bin/www_bget?ko:K14304	Q6DBY0	828	8.1e-87	Nuclear pore complex protein Nup85 OS=Danio rerio GN=nup85 PE=2 SV=1	PF00727	Interleukin 4	GO:0040007//GO:0007165//GO:0008283//GO:0006955	growth//signal transduction//cell proliferation//immune response	GO:0005136//GO:0008083	interleukin-4 receptor binding//growth factor activity	GO:0016516//GO:0005576	interleukin-4 receptor complex//extracellular region	KOG2271	Nuclear pore complex component (sc Nup85)
111351704	132.834	26.8686	2.44388	9.8e-06	0.000642049	TRUE	-//-	627	11406620	XP_022819545.1	557	1.2e-54	uncharacterized protein LOC111351704 [Spodoptera litura]	JQ619213.1	JQ619213	255	6.28383e-129	Spodoptera exigua REPAT31 mRNA, complete cds	--	--	--	--	--	--	--	--	--	--	--	--	--	--	--	--	--	--
111364769	15.3792	3.06445	2.4457	0.00033442	0.0106506	TRUE	sp|Q8N5Z0|AADAT_HUMAN Kynurenine/alpha-aminoadipate aminotransferase, mitochondrial OS=Homo sapiens GN=AADAT PE=1 SV=2//2.25432e-103	2184	11420262	XP_022837571.1	2505	5.3e-280	kynurenine..alpha-aminoadipate aminotransferase, mitochondrial [Spodoptera litura]	--	--	--	--	--	K00825	AADAT, KAT2	kynurenine/2-aminoadipate aminotransferase	http://www.genome.jp/dbget-bin/www_bget?ko:K00825	Q8N5Z0	800	1e-83	Kynurenine/alpha-aminoadipate aminotransferase, mitochondrial OS=Homo sapiens GN=AADAT PE=1 SV=2	PF00155	Aminotransferase class I and II	GO:0009058	biosynthetic process	GO:0030170	pyridoxal phosphate binding	--	--	KOG0634	Aromatic amino acid aminotransferase and related proteins
Novel00464	70.8053	12.9399	2.44625	3.82e-05	0.00194404	TRUE	--	2305	11159188	PCG78250.1	470	5.3e-44	hypothetical protein B5V51_4726 [Heliothis virescens]	FP340409.1	FP340409	93	2.72924e-38	49G12_SfBAC_fin, Spodoptera frugiperda BAC, egg DNA	--	--	--	--	--	--	--	--	--	--	--	--	--	--	--	--	--	--
111356585	103.028	20.6344	2.4476	2.31e-05	0.00128951	TRUE	-//-	781	11414185	XP_022826759.1	875	2e-91	uncharacterized protein LOC111356585 [Spodoptera litura]	--	--	--	--	--	--	--	--	--	--	--	--	--	--	--	--	--	--	--	--	--	--	--
111353035	28.0872	5.6234	2.45094	3.32e-05	0.00171471	TRUE	sp|Q2KIA9|ENOF1_BOVIN Mitochondrial enolase superfamily member 1 OS=Bos taurus GN=ENOSF1 PE=2 SV=1//0	1608	6236748	XP_013197163.1	2091	4e-232	PREDICTED: mitochondrial enolase superfamily member 1-like [Amyelois transitella]	XM_013341709.1	XM_013341709	362	0	PREDICTED: Amyelois transitella mitochondrial enolase superfamily member 1-like (LOC106140159), mRNA	K18334	fucD	L-fuconate dehydratase	http://www.genome.jp/dbget-bin/www_bget?ko:K18334	Q2KIA9	1411	1e-154	Mitochondrial enolase superfamily member 1 OS=Bos taurus GN=ENOSF1 PE=2 SV=1	--	--	--	--	--	--	--	--	--	--
111357578	54.893	10.7797	2.45401	0.00069909	0.0192095	TRUE	-//-	648	11415383	XP_022828101.1	181	4.8e-11	histidine-rich glycoprotein-like [Spodoptera litura]	--	--	--	--	--	--	--	--	--	--	--	--	--	--	--	--	--	--	--	--	--	--	--
111354949	78.5106	14.6517	2.45437	0.000124157	0.00486401	TRUE	sp|Q9VD44|GLD2A_DROME Poly(A) RNA polymerase gld-2 homolog A OS=Drosophila melanogaster GN=Gld2 PE=1 SV=3//7.61141e-70	2743	11412042	XP_022824380.1	2082	7.5e-231	poly..A.. RNA polymerase gld-2 homolog A-like [Spodoptera litura]	XM_004925392.2	XM_004925392	386	0	PREDICTED: Bombyx mori poly(A) RNA polymerase gld-2 homolog A-like (LOC101736706), transcript variant X1, mRNA	K14079	PAPD4, GLD2	poly(A) RNA polymerase GLD2	http://www.genome.jp/dbget-bin/www_bget?ko:K14079	Q9VD44	637	1e-64	Poly(A) RNA polymerase gld-2 homolog A OS=Drosophila melanogaster GN=Gld2 PE=1 SV=3	PF01909	Nucleotidyltransferase domain	--	--	GO:0016779	nucleotidyltransferase activity	--	--	KOG2277	S-M checkpoint control protein CID1 and related nucleotidyltransferases
111359012	48.4189	9.68848	2.45521	0.000100638	0.00414374	TRUE	sp|Q9NDM2|GUTR1_DROME Protein trapped in endoderm-1 OS=Drosophila melanogaster GN=Tre1 PE=1 SV=1//7.1526e-98	2624	11417262	XP_022830196.1	1799	4.7e-198	protein trapped in endoderm-1-like isoform X1 [Spodoptera litura]	--	--	--	--	--	K22873	TRE1	protein trapped in endoderm-1	http://www.genome.jp/dbget-bin/www_bget?ko:K22873	Q9NDM2	844	9.5e-89	Protein trapped in endoderm-1 OS=Drosophila melanogaster GN=Tre1 PE=1 SV=1	PF00001//PF05313//PF02364	7 transmembrane receptor (rhodopsin family)//Poxvirus P21 membrane protein//1,3-beta-glucan synthase component	GO:0007186//GO:0005982//GO:0005985//GO:0006075	G-protein coupled receptor signaling pathway//starch metabolic process//sucrose metabolic process//(1->3)-beta-D-glucan biosynthetic process	GO:0004930//GO:0003843	G-protein coupled receptor activity//1,3-beta-D-glucan synthase activity	GO:0016020//GO:0000148//GO:0016021	membrane//1,3-beta-D-glucan synthase complex//integral component of membrane	KOG3656	FOG: 7 transmembrane receptor
111356533	165.492	31.8648	2.45634	5.07e-06	0.000363613	TRUE	sp|P42587|HNK2_XENLA Homeobox protein XENK-2 OS=Xenopus laevis PE=2 SV=1//7.45682e-44	2235	11414134	XP_022826702.1	1534	2.1e-167	homeobox protein Nkx-2.2-like isoform X1 [Spodoptera litura]	XM_003758146.2	XM_003758146	58	7.56528e-19	PREDICTED: Sarcophilus harrisii NK2 homeobox 2 (NKX2-2), mRNA	K08029	NKX2-2	homeobox protein Nkx-2.2	http://www.genome.jp/dbget-bin/www_bget?ko:K08029	P22808	404	8.5e-38	Homeobox protein vnd OS=Drosophila melanogaster GN=vnd PE=1 SV=3	PF00046//PF01006	Homeobox domain//Hepatitis C virus non-structural protein NS4a	GO:0016032	viral process	GO:0003677	DNA binding	GO:0019012	virion	KOG0842	Transcription factor tinman/NKX2-3, contains HOX domain
111348203	128.983	24.462	2.46487	0.00137789	0.0323466	TRUE	sp|O76922|AUB_DROME Protein aubergine OS=Drosophila melanogaster GN=aub PE=1 SV=1//0	4311	11421371	XP_022814503.1	5066	0	piwi-like protein Siwi [Spodoptera litura]	JX481277.1	JX481277	1413	0	Spodoptera frugiperda aubergine mRNA, partial cds	K02156	AUB, PIWI	aubergine	http://www.genome.jp/dbget-bin/www_bget?ko:K02156	O76922	1650	5.4e-182	Protein aubergine OS=Drosophila melanogaster GN=aub PE=1 SV=1	PF02170//PF02427//PF02171	PAZ domain//Photosystem I reaction centre subunit IV / PsaE//Piwi domain	GO:0015979	photosynthesis	GO:0005515//GO:0003676	protein binding//nucleic acid binding	GO:0009538//GO:0009522	photosystem I reaction center//photosystem I	KOG1042	Germ-line stem cell division protein Hiwi/Piwi; negative developmental regulator
111349726	68.5369	12.6942	2.47448	2.67e-05	0.00144935	TRUE	sp|O01377|PCNA_BOMMO Proliferating cell nuclear antigen OS=Bombyx mori GN=PCNA PE=2 SV=1//1.14149e-176	1069	10788524	XP_022125759.1	1194	2.7e-128	proliferating cell nuclear antigen [Pieris rapae]	AB069854.1	AB069854	854	0	Spodoptera frugiperda pcna mRNA for proliferating cell nuclear antigen, complete cds	K04802	PCNA	proliferating cell nuclear antigen	http://www.genome.jp/dbget-bin/www_bget?ko:K04802	O01377	1208	2.4e-131	Proliferating cell nuclear antigen OS=Bombyx mori GN=PCNA PE=2 SV=1	PF02747//PF02144//PF00705//PF01234//PF04139	Proliferating cell nuclear antigen, C-terminal domain//Repair protein Rad1/Rec1/Rad17//Proliferating cell nuclear antigen, N-terminal domain//NNMT/PNMT/TEMT family//Rad9	GO:0006275//GO:0006281//GO:0000077	regulation of DNA replication//DNA repair//DNA damage checkpoint	GO:0003677//GO:0008168	DNA binding//methyltransferase activity	GO:0005634//GO:0030896	nucleus//checkpoint clamp complex	KOG1636	DNA polymerase delta processivity factor (proliferating cell nuclear antigen)
111360254	29.0269	5.52478	2.47741	1.38e-05	0.000852668	TRUE	sp|Q27664|CP6B2_HELAM Cytochrome P450 6B2 OS=Helicoverpa armigera GN=CYP6B2 PE=2 SV=1//1.09647e-99	2029	10660213	ASO98005.1	2449	1.5e-273	cytochrome p450 CYP6AE10 [Spodoptera exigua]	JX310078.1	JX310078	1398	0	Spodoptera littoralis cytochrome CYP6AE48 mRNA, complete cds	K14999	CYP6	cytochrome P450 family 6	http://www.genome.jp/dbget-bin/www_bget?ko:K14999	Q27664	804	3.2e-84	Cytochrome P450 6B2 OS=Helicoverpa armigera GN=CYP6B2 PE=2 SV=1	PF00067	Cytochrome P450	GO:0055114	oxidation-reduction process	GO:0005506//GO:0016705//GO:0020037	iron ion binding//oxidoreductase activity, acting on paired donors, with incorporation or reduction of molecular oxygen//heme binding	--	--	--	--
111364613	39.5246	7.4228	2.47783	0.000842842	0.0222522	TRUE	sp|Q9UDY8|MALT1_HUMAN Mucosa-associated lymphoid tissue lymphoma translocation protein 1 OS=Homo sapiens GN=MALT1 PE=1 SV=1//8.8584e-12	1314	11420022	XP_022837305.1	1850	2.9e-204	uncharacterized protein LOC111364613 [Spodoptera litura]	--	--	--	--	--	--	--	--	--	--	--	--	--	PF00656	Caspase domain	GO:0006508	proteolysis	GO:0004197	cysteine-type endopeptidase activity	--	--	--	--
111357314	26.3061	4.87418	2.47884	0.00166239	0.0373218	TRUE	-//-	1950	11415037	XP_022827714.1	3122	0	uncharacterized protein LOC111357314 [Spodoptera litura]	--	--	--	--	--	--	--	--	--	--	--	--	--	PF06220//PF06327//PF04988//PF07535	U1 zinc finger//Domain of Unknown Function (DUF1053)//A-kinase anchoring protein 95 (AKAP95)//DBF zinc finger	GO:0006171//GO:0006144	cAMP biosynthetic process//purine nucleobase metabolic process	GO:0003676//GO:0008270//GO:0003677//GO:0004016	nucleic acid binding//zinc ion binding//DNA binding//adenylate cyclase activity	GO:0005634//GO:0005886	nucleus//plasma membrane	--	--
111351558	347.016	70.4034	2.47885	0.000166167	0.00624137	TRUE	-//-	848	11406407	XP_022819303.1	1142	2.3e-122	uncharacterized protein LOC111351558 [Spodoptera litura]	--	--	--	--	--	--	--	--	--	--	--	--	--	PF10798//PF00187	Biofilm development protein YmgB/AriR//Chitin recognition protein	GO:0071229//GO:0042710	cellular response to acid chemical//biofilm formation	GO:0008061	chitin binding	--	--	--	--
111360802	26.8767	5.00765	2.48004	2.03e-05	0.0011544	TRUE	sp|Q14554|PDIA5_HUMAN Protein disulfide-isomerase A5 OS=Homo sapiens GN=PDIA5 PE=1 SV=1//2.99323e-44	4578	11423949	XP_022832782.1	3276	0	protein disulfide-isomerase A5 isoform X2 [Spodoptera litura]	FO681385.1	FO681385	341	7.49918e-176	Spodoptera frugiperda sequence from BAC clone 28P14	K09583	PDIA5	protein disulfide-isomerase A5	http://www.genome.jp/dbget-bin/www_bget?ko:K09583	Q14554	916	7.4e-97	Protein disulfide-isomerase A5 OS=Homo sapiens GN=PDIA5 PE=1 SV=1	PF00578//PF00462//PF08534//PF00085//PF07912	AhpC/TSA family//Glutaredoxin//Redoxin//Thioredoxin//ERp29, N-terminal domain	GO:0045454//GO:0009306//GO:0055114//GO:0006118	cell redox homeostasis//protein secretion//oxidation-reduction process//obsolete electron transport	GO:0016491//GO:0016209//GO:0015035//GO:0009055	oxidoreductase activity//antioxidant activity//protein disulfide oxidoreductase activity//electron carrier activity	GO:0005788	endoplasmic reticulum lumen	KOG0191	Thioredoxin/protein disulfide isomerase
111354423	7.80436	1.56822	2.48442	0.0023018	0.0466428	TRUE	-//-	1172	11411359	XP_022823649.1	1481	1.6e-161	uncharacterized protein LOC111354423 [Spodoptera litura]	--	--	--	--	--	--	--	--	--	--	--	--	--	PF09496	Cenp-O kinetochore centromere component	GO:0034508	centromere complex assembly	--	--	GO:0000776	kinetochore	--	--
111351886	9.05481	1.66144	2.48744	0.000679353	0.0188368	TRUE	sp|O18391|KRAK_DROME Probable serine hydrolase OS=Drosophila melanogaster GN=kraken PE=2 SV=1//7.01129e-38	2161	11406902	XP_022819858.1	1744	9.3e-192	serine hydrolase-like protein [Spodoptera litura]	KT261727.1	KT261727	219	2.31501e-108	Spodoptera litura putative acetyltransferase ACT20 mRNA, complete cds	--	--	--	--	O18391	356	3e-32	Probable serine hydrolase OS=Drosophila melanogaster GN=kraken PE=2 SV=1	PF01738	Dienelactone hydrolase family	--	--	GO:0016787	hydrolase activity	--	--	--	--
111354117	64.9403	11.6909	2.49083	1.63e-05	0.000976594	TRUE	sp|Q6GMR7|FAAH2_HUMAN Fatty-acid amide hydrolase 2 OS=Homo sapiens GN=FAAH2 PE=2 SV=1//1.18395e-108	1814	11409862	XP_022823171.1	2734	1.2e-306	fatty-acid amide hydrolase 2-like [Spodoptera litura]	--	--	--	--	--	K19176	FAAH2	fatty acid amide hydrolase 2	http://www.genome.jp/dbget-bin/www_bget?ko:K19176	Q6GMR7	839	2.5e-88	Fatty-acid amide hydrolase 2 OS=Homo sapiens GN=FAAH2 PE=2 SV=1	--	--	--	--	--	--	--	--	KOG1212	Amidases
111351765	24.2466	4.30726	2.50278	0.00019741	0.0070514	TRUE	-//-	7345	11410988	XP_022819671.1	9633	0	uncharacterized protein LOC111351765 isoform X1 [Spodoptera litura]	--	--	--	--	--	--	--	--	--	--	--	--	--	PF12937//PF02163	F-box-like//Peptidase family M50	GO:0006508	proteolysis	GO:0005515//GO:0004222	protein binding//metalloendopeptidase activity	--	--	--	--
111354679	195.697	37.38	2.51347	0.000502454	0.0146217	TRUE	sp|P19397|CD53_HUMAN Leukocyte surface antigen CD53 OS=Homo sapiens GN=CD53 PE=1 SV=1//2.44116e-12	836	11410585	XP_022823982.1	1076	1e-114	leukocyte surface antigen CD53-like [Spodoptera litura]	--	--	--	--	--	--	--	--	--	Q58CY8	197	3.2e-14	Tetraspanin-18 OS=Bos taurus GN=TSPAN18 PE=2 SV=1	PF00335	Tetraspanin family	--	--	--	--	GO:0016021	integral component of membrane	KOG3882	Tetraspanin family integral membrane protein
111355225	202.806	37.3328	2.51984	9.5e-06	0.000627333	TRUE	sp|P60892|PRPS1_RAT Ribose-phosphate pyrophosphokinase 1 OS=Rattus norvegicus GN=Prps1 PE=1 SV=2//8.05316e-178	1603	5418379	XP_011551164.1	1451	6.5e-158	PREDICTED: ribose-phosphate pyrophosphokinase 2-like [Plutella xylostella]	XM_011552862.1	XM_011552862	220	4.7509e-109	PREDICTED: Plutella xylostella ribose-phosphate pyrophosphokinase 2-like (LOC105382888), mRNA	K00948	PRPS, prsA	ribose-phosphate pyrophosphokinase	http://www.genome.jp/dbget-bin/www_bget?ko:K00948	P60891	1242	4.1e-135	Ribose-phosphate pyrophosphokinase 1 OS=Homo sapiens GN=PRPS1 PE=1 SV=2	PF00156//PF14572	Phosphoribosyl transferase domain//Phosphoribosyl synthetase-associated domain	GO:0009165//GO:0009116//GO:0006098//GO:0006144	nucleotide biosynthetic process//nucleoside metabolic process//pentose-phosphate shunt//purine nucleobase metabolic process	GO:0000287//GO:0004749	magnesium ion binding//ribose phosphate diphosphokinase activity	--	--	KOG1448	Ribose-phosphate pyrophosphokinase
111357351	78.4011	14.5352	2.52573	3.07e-06	0.000238663	TRUE	sp|Q8K1C7|MOT14_MOUSE Monocarboxylate transporter 14 OS=Mus musculus GN=Slc16a14 PE=2 SV=1//9.19302e-10	2969	11415069	XP_022827751.1	2937	0	uncharacterized protein LOC111357351 [Spodoptera litura]	EF555567.1	EF555567	75	3.5782e-28	Spodoptera litura cecropin D (cecD1) gene, partial cds	--	--	--	--	Q91Y77	179	1.4e-11	Monocarboxylate transporter 10 OS=Rattus norvegicus GN=Slc16a10 PE=1 SV=1	--	--	--	--	--	--	--	--	KOG2504	Monocarboxylate transporter
111360252	136.186	26.6974	2.52737	5.42e-05	0.00250528	TRUE	sp|Q9BDT0|GLCM_PANTR Glucosylceramidase OS=Pan troglodytes GN=GBA PE=3 SV=1//9.46883e-122	2069	11419164	XP_022831898.1	2617	5.2e-293	glucosylceramidase-like [Spodoptera litura]	--	--	--	--	--	K01201	GBA, srfJ	glucosylceramidase	http://www.genome.jp/dbget-bin/www_bget?ko:K01201	Q9BDT0	950	3.8e-101	Glucosylceramidase OS=Pan troglodytes GN=GBA PE=3 SV=1	PF02055	O-Glycosyl hydrolase family 30	GO:0006687//GO:0006807//GO:0005975//GO:0006665	glycosphingolipid metabolic process//nitrogen compound metabolic process//carbohydrate metabolic process//sphingolipid metabolic process	GO:0004348	glucosylceramidase activity	--	--	KOG2566	Beta-glucocerebrosidase
111355745	45.8795	8.59228	2.534	0.00215676	0.0446623	TRUE	-//-	1007	11413103	XP_022825564.1	1089	3.9e-116	uncharacterized protein LOC111355745 isoform X1 [Spodoptera litura]	--	--	--	--	--	--	--	--	--	--	--	--	--	PF09596	MamL-1 domain	GO:0007219//GO:0045944	Notch signaling pathway//positive regulation of transcription from RNA polymerase II promoter	GO:0003713	transcription coactivator activity	GO:0005667//GO:0016607	transcription factor complex//nuclear speck	--	--
Novel00126	127.716	25.924	2.53574	0.00171415	0.0381278	TRUE	PREDICTED: uncharacterized protein LOC105394696 [Plutella xylostella]	2808	11154897	PCG73959.1	514	5.1e-49	hypothetical protein B5V51_14084 [Heliothis virescens]	FP340406.1	FP340406	57	3.42997e-18	21C22_SfBAC_fin, Spodoptera frugiperda BAC, egg DNA	--	--	--	--	--	--	--	--	PF02268	Transcription initiation factor IIA, gamma subunit, helical domain	GO:0006367	transcription initiation from RNA polymerase II promoter	--	--	GO:0005672	transcription factor TFIIA complex	--	--
111352084	110.814	19.8973	2.53965	6.12e-05	0.00273436	TRUE	sp|Q9XSK2|CD63_BOVIN CD63 antigen OS=Bos taurus GN=CD63 PE=2 SV=4//5.59092e-23	2236	11407194	XP_022820182.1	1261	9.7e-136	CD63 antigen-like [Spodoptera litura]	--	--	--	--	--	K06497	CD63, MLA1, TSPAN30	CD63 antigen	http://www.genome.jp/dbget-bin/www_bget?ko:K06497	Q9XSK2	280	2e-23	CD63 antigen OS=Bos taurus GN=CD63 PE=2 SV=4	PF02096//PF03849//PF00335	60Kd inner membrane protein//Transcription factor Tfb2//Tetraspanin family	GO:0006289//GO:0051205	nucleotide-excision repair//protein insertion into membrane	GO:0004003	ATP-dependent DNA helicase activity	GO:0000439//GO:0016021//GO:0005634//GO:0005657	core TFIIH complex//integral component of membrane//nucleus//replication fork	KOG3882	Tetraspanin family integral membrane protein
111362108	139.16	27.2577	2.54213	8.98e-05	0.00380336	TRUE	sp|Q9MYP6|DHB14_BOVIN 17-beta-hydroxysteroid dehydrogenase 14 OS=Bos taurus GN=HSD17B14 PE=2 SV=1//1.91298e-33	1229	11401067	XP_022834410.1	1204	2.2e-129	uncharacterized protein LOC111362108 [Spodoptera litura]	--	--	--	--	--	--	--	--	--	Q9MYP6	313	1.7e-27	17-beta-hydroxysteroid dehydrogenase 14 OS=Bos taurus GN=HSD17B14 PE=2 SV=1	PF00106//PF02737//PF02882//PF01370//PF03435//PF12242	short chain dehydrogenase//3-hydroxyacyl-CoA dehydrogenase, NAD binding domain//Tetrahydrofolate dehydrogenase/cyclohydrolase, NAD(P)-binding domain//NAD dependent epimerase/dehydratase family//Saccharopine dehydrogenase NADP binding domain//NAD(P)H binding domain of trans-2-enoyl-CoA reductase	GO:0006552//GO:0006631//GO:0046487//GO:0006574//GO:0006633//GO:0018874//GO:0006554//GO:0006568//GO:0008152//GO:0055114//GO:0006550//GO:0009396	leucine catabolic process//fatty acid metabolic process//glyoxylate metabolic process//valine catabolic process//fatty acid biosynthetic process//benzoate metabolic process//lysine catabolic process//tryptophan metabolic process//metabolic process//oxidation-reduction process//isoleucine catabolic process//folic acid-containing compound biosynthetic process	GO:0003857//GO:0016491//GO:0050662//GO:0003824//GO:0004488	3-hydroxyacyl-CoA dehydrogenase activity//oxidoreductase activity//coenzyme binding//catalytic activity//methylenetetrahydrofolate dehydrogenase (NADP+) activity	--	--	--	--
111348384	25.1893	4.84256	2.54238	0.000123417	0.00485593	TRUE	-//-	1505	11421587	XP_022814745.1	1795	7.9e-198	uncharacterized protein LOC111348384 [Spodoptera litura]	--	--	--	--	--	--	--	--	--	--	--	--	--	--	--	--	--	--	--	--	--	--	--
111355725	683.471	122.826	2.55232	5.18e-05	0.00241211	TRUE	-//-	2201	11413083	XP_022825540.1	2922	0	keratinocyte proline-rich protein-like [Spodoptera litura]	--	--	--	--	--	--	--	--	--	Q8N2E2	187	1.2e-12	von Willebrand factor D and EGF domain-containing protein OS=Homo sapiens GN=VWDE PE=2 SV=4	PF01967	MoaC family	GO:0006777	Mo-molybdopterin cofactor biosynthetic process	--	--	--	--	--	--
111354269	9.66867	1.7656	2.55409	0.00174959	0.0385863	TRUE	sp|Q2TBL4|RPC3_BOVIN DNA-directed RNA polymerase III subunit RPC3 OS=Bos taurus GN=POLR3C PE=2 SV=1//1.12853e-77	2349	11410050	XP_022823381.1	2448	2.3e-273	DNA-directed RNA polymerase III subunit RPC3 [Spodoptera litura]	--	--	--	--	--	K03023	RPC3, POLR3C	DNA-directed RNA polymerase III subunit RPC3	http://www.genome.jp/dbget-bin/www_bget?ko:K03023	Q9BUI4	663	8.3e-68	DNA-directed RNA polymerase III subunit RPC3 OS=Homo sapiens GN=POLR3C PE=1 SV=1	PF05645	RNA polymerase III subunit RPC82	GO:0006206//GO:0006144//GO:0006351	pyrimidine nucleobase metabolic process//purine nucleobase metabolic process//transcription, DNA-templated	GO:0003677//GO:0003899	DNA binding//DNA-directed RNA polymerase activity	GO:0005730	nucleolus	KOG2587	RNA polymerase III (C) subunit
111355500	105.708	18.8231	2.55635	7.71e-07	7.87e-05	TRUE	-//-	2852	11412771	XP_022825191.1	3669	0	uncharacterized protein LOC111355500 isoform X1 [Spodoptera litura]	--	--	--	--	--	--	--	--	--	--	--	--	--	PF06974	Protein of unknown function (DUF1298)	GO:0042967//GO:0046486	acyl-carrier-protein biosynthetic process//glycerolipid metabolic process	GO:0004144	diacylglycerol O-acyltransferase activity	--	--	--	--
111359576	21.1641	4.18989	2.5567	0.00230917	0.0467401	TRUE	-//-	576	11417932	XP_022830933.1	693	1.8e-70	uncharacterized protein LOC111359576 [Spodoptera litura]	--	--	--	--	--	--	--	--	--	--	--	--	--	--	--	--	--	--	--	--	--	--	--
111364677	41.6249	8.29496	2.55687	0.0018403	0.039958	TRUE	sp|Q9W092|CHIT2_DROME Probable chitinase 2 OS=Drosophila melanogaster GN=Cht2 PE=1 SV=1//4.42025e-93	1653	11420123	XP_022837417.1	1876	3.5e-207	probable chitinase 2 isoform X2 [Spodoptera litura]	--	--	--	--	--	K01183	E3.2.1.14	chitinase	http://www.genome.jp/dbget-bin/www_bget?ko:K01183	Q9W092	753	2.1e-78	Probable chitinase 2 OS=Drosophila melanogaster GN=Cht2 PE=1 SV=1	PF00704	Glycosyl hydrolases family 18	GO:0005975	carbohydrate metabolic process	GO:0004553	hydrolase activity, hydrolyzing O-glycosyl compounds	--	--	--	--
111349090	622.137	112.961	2.5718	1.78e-05	0.00104933	TRUE	sp|Q9D4D4|TKTL2_MOUSE Transketolase-like protein 2 OS=Mus musculus GN=Tktl2 PE=2 SV=1//0	3081	11422586	XP_022815842.1	3075	0	transketolase-like protein 2 [Spodoptera litura]	XM_013310626.1	XM_013310626	844	0	PREDICTED: Papilio xuthus transketolase (LOC106116696), mRNA	K00615	E2.2.1.1, tktA, tktB	transketolase	http://www.genome.jp/dbget-bin/www_bget?ko:K00615	Q9D4D4	1894	2e-210	Transketolase-like protein 2 OS=Mus musculus GN=Tktl2 PE=2 SV=1	PF02780//PF02150//PF02775//PF00676//PF13292	Transketolase, C-terminal domain//RNA polymerases M/15 Kd subunit//Thiamine pyrophosphate enzyme, C-terminal TPP binding domain//Dehydrogenase E1 component//1-deoxy-D-xylulose-5-phosphate synthase	GO:0006694//GO:0006144//GO:0008152//GO:0006206//GO:0016114//GO:0006351	steroid biosynthetic process//purine nucleobase metabolic process//metabolic process//pyrimidine nucleobase metabolic process//terpenoid biosynthetic process//transcription, DNA-templated	GO:0008661//GO:0030976//GO:0016624//GO:0003899//GO:0003824//GO:0003677	1-deoxy-D-xylulose-5-phosphate synthase activity//thiamine pyrophosphate binding//oxidoreductase activity, acting on the aldehyde or oxo group of donors, disulfide as acceptor//DNA-directed RNA polymerase activity//catalytic activity//DNA binding	GO:0005730	nucleolus	KOG0523	Transketolase
111359532	30.554	5.80242	2.57403	9.06e-05	0.00381922	TRUE	-//-	1272	11417889	XP_022830885.1	1746	3.2e-192	uncharacterized protein LOC111359532 [Spodoptera litura]	FP340413.1	FP340413	934	0	41F05_SfBAC_fin, Spodoptera frugiperda BAC, egg DNA	--	--	--	--	--	--	--	--	--	--	--	--	--	--	--	--	--	--
111350001	13.6569	2.41515	2.58125	0.000433559	0.0132076	TRUE	-//-	5489	11404466	XP_022817161.1	8205	0	uncharacterized protein LOC111350001 [Spodoptera litura]	--	--	--	--	--	--	--	--	--	--	--	--	--	PF00023//PF00465//PF06645//PF13606	Ankyrin repeat//Iron-containing alcohol dehydrogenase//Microsomal signal peptidase 12 kDa subunit (SPC12)//Ankyrin repeat	GO:0055114//GO:0006465	oxidation-reduction process//signal peptide processing	GO:0046872//GO:0008233//GO:0005515//GO:0016491	metal ion binding//peptidase activity//protein binding//oxidoreductase activity	GO:0016021//GO:0005787	integral component of membrane//signal peptidase complex	--	--
111356478	859.262	159.737	2.5829	1.81e-05	0.00106041	TRUE	sp|P26305|LPSBP_PERAM Hemolymph lipopolysaccharide-binding protein OS=Periplaneta americana PE=1 SV=1//1.39308e-06	1424	11414056	XP_022826615.1	1615	5.5e-177	macrophage mannose receptor 1-like [Spodoptera litura]	KP406776.1	KP406776	413	0	Spodoptera exigua LL2 (LL2) mRNA, complete cds	--	--	--	--	P26305	136	6.5e-07	Hemolymph lipopolysaccharide-binding protein OS=Periplaneta americana PE=1 SV=1	PF13939	Toxin TisB, type I toxin-antitoxin system	GO:0022611//GO:0006820//GO:0009432	dormancy process//anion transport//SOS response	GO:0005253	anion channel activity	GO:0005887	integral component of plasma membrane	--	--
111358845	23.0497	3.93323	2.58525	0.000103831	0.00421267	TRUE	sp|B3M8G0|CUE_DROAN Protein cueball OS=Drosophila ananassae GN=cue PE=3 SV=1//9.01052e-11	2984	11417023	XP_022829936.1	2764	6.8e-310	protein cueball [Spodoptera litura]	XM_008547144.1	XM_008547144	39	3.69972e-08	PREDICTED: Microplitis demolitor protein cueball (LOC103569694), mRNA	K03068	LRP5_6	low density lipoprotein receptor-related protein 5/6	http://www.genome.jp/dbget-bin/www_bget?ko:K03068	B3M8G0	680	1.1e-69	Protein cueball OS=Drosophila ananassae GN=cue PE=3 SV=1	PF05399	Ectropic viral integration site 2A protein (EVI2A)	--	--	--	--	GO:0016021	integral component of membrane	--	--
111355742	14.4097	2.49138	2.58715	0.000103822	0.00421267	TRUE	sp|A4FUI1|CCD58_BOVIN Coiled-coil domain-containing protein 58 OS=Bos taurus GN=CCDC58 PE=2 SV=1//5.29073e-44	612	11413100	XP_022825560.1	717	3.2e-73	coiled-coil domain-containing protein 58 [Spodoptera litura]	--	--	--	--	--	--	--	--	--	A4FUI1	370	2e-34	Coiled-coil domain-containing protein 58 OS=Bos taurus GN=CCDC58 PE=2 SV=1	--	--	--	--	--	--	--	--	KOG4613	Predicted component of DNA replication checkpoint response mechanism (S-M checkpoint)
111358030	13.8797	2.53076	2.5876	0.000488809	0.0143161	TRUE	-//-	1142	11415904	XP_022828681.1	1398	6.5e-152	uncharacterized protein LOC111358030 [Spodoptera litura]	--	--	--	--	--	--	--	--	--	--	--	--	--	PF00750	tRNA synthetases class I (R)	GO:0006560//GO:0006420//GO:0006525	proline metabolic process//arginyl-tRNA aminoacylation//arginine metabolic process	GO:0005524//GO:0004814	ATP binding//arginine-tRNA ligase activity	--	--	--	--
111353107	29.7801	5.36748	2.59019	4.91e-05	0.00232736	TRUE	sp|Q7TQA3|RDHE2_MOUSE Epidermal retinol dehydrogenase 2 OS=Mus musculus GN=Sdr16c5 PE=2 SV=1//4.55617e-62	1200	11408576	XP_022821732.1	1591	2.8e-174	17-beta-hydroxysteroid dehydrogenase 13-like isoform X2 [Spodoptera litura]	--	--	--	--	--	K15734	SDR16C5	all-trans-retinol dehydrogenase (NAD+)	http://www.genome.jp/dbget-bin/www_bget?ko:K15734	Q7TQA3	508	4e-50	Epidermal retinol dehydrogenase 2 OS=Mus musculus GN=Sdr16c5 PE=2 SV=1	PF00106//PF02737//PF02826//PF01370	short chain dehydrogenase//3-hydroxyacyl-CoA dehydrogenase, NAD binding domain//D-isomer specific 2-hydroxyacid dehydrogenase, NAD binding domain//NAD dependent epimerase/dehydratase family	GO:0018874//GO:0006633//GO:0006631//GO:0006552//GO:0008152//GO:0006574//GO:0006550//GO:0055114//GO:0006568//GO:0006554	benzoate metabolic process//fatty acid biosynthetic process//fatty acid metabolic process//leucine catabolic process//metabolic process//valine catabolic process//isoleucine catabolic process//oxidation-reduction process//tryptophan metabolic process//lysine catabolic process	GO:0003857//GO:0003824//GO:0051287//GO:0050662//GO:0016491	3-hydroxyacyl-CoA dehydrogenase activity//catalytic activity//NAD binding//coenzyme binding//oxidoreductase activity	--	--	KOG1201	Hydroxysteroid 17-beta dehydrogenase 11
111357998	35.6027	6.34918	2.59625	1.96e-06	0.000164949	TRUE	sp|Q09024|IMPL2_DROME Neural/ectodermal development factor IMP-L2 OS=Drosophila melanogaster GN=ImpL2 PE=1 SV=4//5.17774e-40	2283	11415854	XP_022828625.1	1335	2.6e-144	neural..ectodermal development factor IMP-L2-like isoform X1 [Spodoptera litura]	--	--	--	--	--	--	--	--	--	Q09024	375	2e-34	Neural/ectodermal development factor IMP-L2 OS=Drosophila melanogaster GN=ImpL2 PE=1 SV=4	PF02868//PF13895//PF07224	Thermolysin metallopeptidase, alpha-helical domain//Immunoglobulin domain//Chlorophyllase	GO:0015994//GO:0015996	chlorophyll metabolic process//chlorophyll catabolic process	GO:0004222//GO:0047746//GO:0005515	metalloendopeptidase activity//chlorophyllase activity//protein binding	--	--	--	--
111357586	591.142	108.811	2.59807	1.77e-05	0.00104856	TRUE	sp|Q29499|ACES_RABIT Acetylcholinesterase (Fragment) OS=Oryctolagus cuniculus GN=ACHE PE=2 SV=1//8.3276e-76	1777	11415392	XP_022828111.1	2869	0	liver carboxylesterase-like [Spodoptera litura]	DQ445461.2	DQ445461	1670	0	Spodoptera litura clone est2 carboxylesterase mRNA, complete cds	--	--	--	--	Q29499	635	1.1e-64	Acetylcholinesterase (Fragment) OS=Oryctolagus cuniculus GN=ACHE PE=2 SV=1	PF00326//PF07859	Prolyl oligopeptidase family//alpha/beta hydrolase fold	GO:0008152//GO:0006508	metabolic process//proteolysis	GO:0016787//GO:0008236	hydrolase activity//serine-type peptidase activity	--	--	--	--
111351847	39.2926	7.18521	2.60638	1.43e-05	0.000877001	TRUE	sp|Q03042|KGP1_DROME cGMP-dependent protein kinase, isozyme 1 OS=Drosophila melanogaster GN=Pkg21D PE=1 SV=2//0	2873	11406843	XP_022819794.1	3754	0	cGMP-dependent protein kinase, isozyme 1-like [Spodoptera litura]	XM_013331065.1	XM_013331065	269	4.95685e-136	PREDICTED: Amyelois transitella cGMP-dependent protein kinase, isozyme 1-like (LOC106131841), mRNA	K07376	PRKG1	cGMP-dependent protein kinase 1	http://www.genome.jp/dbget-bin/www_bget?ko:K07376	Q03042	1598	3.9e-176	cGMP-dependent protein kinase, isozyme 1 OS=Drosophila melanogaster GN=Pkg21D PE=1 SV=2	PF00069//PF07714//PF06293	Protein kinase domain//Protein tyrosine kinase//Lipopolysaccharide kinase (Kdo/WaaP) family	GO:0006468	protein phosphorylation	GO:0016773//GO:0004672//GO:0005524	phosphotransferase activity, alcohol group as acceptor//protein kinase activity//ATP binding	GO:0016020	membrane	KOG0614	cGMP-dependent protein kinase
111357519	230.719	42.1018	2.61265	6.9e-05	0.0030102	TRUE	-//-	726	--	--	--	--	--	--	--	--	--	--	--	--	--	--	--	--	--	--	--	--	--	--	--	--	--	--	--	--
111358974	52.6473	9.90021	2.62012	0.00046996	0.0139207	TRUE	-//-	1284	11417218	XP_022830146.1	1838	6.9e-203	thyroglobulin-like [Spodoptera litura]	--	--	--	--	--	--	--	--	--	P01267	140	2e-07	Thyroglobulin OS=Bos taurus GN=TG PE=1 SV=1	--	--	--	--	--	--	--	--	--	--
111353235	4.4457	0.758134	2.63778	0.00234869	0.0473821	TRUE	sp|O44252|ROST_DROME Protein rolling stone OS=Drosophila melanogaster GN=rost PE=2 SV=2//1.8007e-19	1068	11408773	XP_022821949.1	1314	3.3e-142	protein rolling stone-like [Spodoptera litura]	--	--	--	--	--	--	--	--	--	O44252	250	2.9e-20	Protein rolling stone OS=Drosophila melanogaster GN=rost PE=2 SV=2	--	--	--	--	--	--	--	--	--	--
111355199	59.3898	10.6567	2.63812	8.71e-06	0.000579307	TRUE	sp|Q00871|CTRB1_LITVA Chymotrypsin BI OS=Litopenaeus vannamei PE=1 SV=1//5.13115e-27	1033	11412366	XP_022824739.1	1381	5.5e-150	brachyurin-like [Spodoptera litura]	--	--	--	--	--	--	--	--	--	Q00871	272	8e-23	Chymotrypsin BI OS=Litopenaeus vannamei PE=1 SV=1	PF00089	Trypsin	GO:0006508	proteolysis	GO:0004252	serine-type endopeptidase activity	--	--	--	--
111362615	237.439	42.0203	2.63947	2.46e-05	0.00135115	TRUE	sp|P32358|TREA_BOMMO Trehalase OS=Bombyx mori PE=1 SV=1//0	2183	1009226	ABY86218.1	2488	5e-278	trehalase-1 [Spodoptera exigua]	GU211891.1	GU211891	1875	0	Spodoptera litura trehalase-1 mRNA, complete cds	K01194	TREH, treA, treF	alpha,alpha-trehalase	http://www.genome.jp/dbget-bin/www_bget?ko:K01194	P32358	1813	3.4e-201	Trehalase OS=Bombyx mori PE=1 SV=1	PF01204//PF04685//PF00141//PF11722	Trehalase//Protein of unknown function, DUF608//Peroxidase//CCCH zinc finger in TRM13 protein	GO:0005982//GO:0005985//GO:0006979//GO:0055114//GO:0005991//GO:0005975//GO:0006687//GO:0006665//GO:0006804//GO:0006807	starch metabolic process//sucrose metabolic process//response to oxidative stress//oxidation-reduction process//trehalose metabolic process//carbohydrate metabolic process//glycosphingolipid metabolic process//sphingolipid metabolic process//obsolete peroxidase reaction//nitrogen compound metabolic process	GO:0008168//GO:0020037//GO:0004348//GO:0004555//GO:0004601	methyltransferase activity//heme binding//glucosylceramidase activity//alpha,alpha-trehalase activity//peroxidase activity	GO:0016021	integral component of membrane	KOG0602	Neutral trehalase
111355584	66.2415	11.8364	2.64267	2.79e-05	0.00149642	TRUE	sp|P19967|CYB5R_DROME Cytochrome b5-related protein OS=Drosophila melanogaster GN=Cyt-b5-r PE=2 SV=2//5.30123e-90	1655	11412908	XP_022825340.1	2313	7.4e-258	cytochrome b5-related protein-like [Spodoptera litura]	KT261692.1	KT261692	1356	0	Spodoptera litura putative desaturase des10 mRNA, complete cds	--	--	--	--	P19967	747	1.1e-77	Cytochrome b5-related protein OS=Drosophila melanogaster GN=Cyt-b5-r PE=2 SV=2	PF00487//PF16473	Fatty acid desaturase//Domain of unknown function (DUF5051)	GO:0006629	lipid metabolic process	GO:0003676	nucleic acid binding	--	--	KOG0537	Cytochrome b5
111358236	10.1892	1.71209	2.64352	0.00115296	0.028379	TRUE	-//-	3264	10448851	XP_021184669.1	2510	2.1e-280	intracellular protein transport protein USO1-like [Helicoverpa armigera]	--	--	--	--	--	--	--	--	--	Q54G05	261	4.7e-21	Putative leucine-rich repeat-containing protein DDB_G0290503 OS=Dictyostelium discoideum GN=DDB_G0290503 PE=3 SV=1	PF02183//PF06005	Homeobox associated leucine zipper//Protein of unknown function (DUF904)	GO:0006355//GO:0000917//GO:0043093	regulation of transcription, DNA-templated//barrier septum assembly//FtsZ-dependent cytokinesis	GO:0043565//GO:0003700	sequence-specific DNA binding//transcription factor activity, sequence-specific DNA binding	GO:0005667//GO:0005737	transcription factor complex//cytoplasm	--	--
111357981	6.36033	1.11318	2.64845	0.0010037	0.0255013	TRUE	sp|P09352|SR2A_PHYPO Spherulin-2A OS=Physarum polycephalum PE=2 SV=1//1.08351e-26	1047	11415831	XP_022828600.1	1425	4.4e-155	spherulin-2A-like [Spodoptera litura]	--	--	--	--	--	--	--	--	--	P09352	286	1.9e-24	Spherulin-2A OS=Physarum polycephalum PE=2 SV=1	--	--	--	--	--	--	--	--	--	--
111352784	231.824	41.1415	2.65013	9.89e-06	0.000645716	TRUE	sp|Q23989|QUAI_DROME Villin-like protein quail OS=Drosophila melanogaster GN=qua PE=2 SV=2//4.06716e-87	4231	11408111	XP_022821210.1	3805	0	villin-like protein quail [Spodoptera litura]	XM_011563076.1	XM_011563076	160	2.86975e-75	PREDICTED: Plutella xylostella villin-like protein quail (LOC105391576), mRNA	K05768	GSN	gelsolin	http://www.genome.jp/dbget-bin/www_bget?ko:K05768	P09327	569	1.2e-56	Villin-1 OS=Homo sapiens GN=VIL1 PE=1 SV=4	PF02209	Villin headpiece domain	GO:0007010	cytoskeleton organization	GO:0003779	actin binding	--	--	KOG0443	Actin regulatory proteins (gelsolin/villin family)
111351708	112.846	20.2171	2.65119	1.32e-05	0.000830092	TRUE	sp|P46562|AL7A1_CAEEL Putative aldehyde dehydrogenase family 7 member A1 homolog OS=Caenorhabditis elegans GN=alh-9 PE=3 SV=2//0	1837	11406629	XP_022819555.1	2404	2.3e-268	putative aldehyde dehydrogenase family 7 member A1 homolog [Spodoptera litura]	XM_011561529.1	XM_011561529	561	0	PREDICTED: Plutella xylostella putative aldehyde dehydrogenase family 7 member A1 homolog (LOC105390252), mRNA	K14085	ALDH7A1	aldehyde dehydrogenase family 7 member A1	http://www.genome.jp/dbget-bin/www_bget?ko:K14085	P46562	1534	6.5e-169	Putative aldehyde dehydrogenase family 7 member A1 homolog OS=Caenorhabditis elegans GN=alh-9 PE=3 SV=2	PF00171	Aldehyde dehydrogenase family	GO:0008152//GO:0055114	metabolic process//oxidation-reduction process	GO:0016491	oxidoreductase activity	--	--	KOG2453	Aldehyde dehydrogenase
111359952	5.99011	1.01275	2.6568	0.00093555	0.024106	TRUE	sp|Q28HN9|CENPL_XENTR Centromere protein L OS=Xenopus tropicalis GN=cenpl PE=2 SV=1//5.54051e-07	1173	11403589	XP_022831493.1	1564	3.7e-171	uncharacterized protein LOC111359952 [Spodoptera litura]	--	--	--	--	--	--	--	--	--	--	--	--	--	PF00789	UBX domain	--	--	GO:0005515	protein binding	--	--	--	--
111354856	217.601	38.5775	2.65726	7.92e-05	0.00339404	TRUE	sp|Q6UXK5|LRRN1_HUMAN Leucine-rich repeat neuronal protein 1 OS=Homo sapiens GN=LRRN1 PE=1 SV=1//2.84494e-25	1776	11410819	XP_022824240.1	2548	4.5e-285	leucine-rich repeat neuronal protein 3-like [Spodoptera litura]	--	--	--	--	--	--	--	--	--	Q9ESY6	291	8.6e-25	Leucine-rich repeat neuronal protein 3 OS=Rattus norvegicus GN=Lrrn3 PE=2 SV=1	PF10461//PF13855//PF00560	Peptidase S68//Leucine rich repeat//Leucine Rich Repeat	GO:0006974//GO:0006915	cellular response to DNA damage stimulus//apoptotic process	GO:0005515	protein binding	--	--	KOG0619	FOG: Leucine rich repeat
111352156	295.004	49.3656	2.66344	7.78e-07	7.87e-05	TRUE	sp|B0JFB8|FPI1_ANTMY Fungal protease inhibitor-1 OS=Antheraea mylitta GN=fpi-1 PE=1 SV=1//8.88362e-45	482	11407287	XP_022820286.1	503	1.6e-48	fungal protease inhibitor-1-like [Spodoptera litura]	XM_013326999.1	XM_013326999	94	1.49918e-39	PREDICTED: Papilio xuthus fungal protease inhibitor-1-like (LOC106128556), transcript variant X3, mRNA	--	--	--	--	B0JFB8	404	1.8e-38	Fungal protease inhibitor-1 OS=Antheraea mylitta GN=fpi-1 PE=1 SV=1	PF00165//PF09165	Bacterial regulatory helix-turn-helix proteins, AraC family//Ubiquinol-cytochrome c reductase 8 kDa, N-terminal	GO:0006355//GO:0015992//GO:0006119//GO:0006118//GO:0055114	regulation of transcription, DNA-templated//proton transport//oxidative phosphorylation//obsolete electron transport//oxidation-reduction process	GO:0008121//GO:0003700//GO:0043565	ubiquinol-cytochrome-c reductase activity//transcription factor activity, sequence-specific DNA binding//sequence-specific DNA binding	GO:0005667	transcription factor complex	--	--
111349589	5.01076	0.8753	2.66711	0.00176109	0.0386746	TRUE	sp|Q7M4E8|CUD6_SCHGR Endocuticle structural protein SgAbd-6 OS=Schistocerca gregaria PE=1 SV=1//3.25621e-06	730	11423197	XP_022816517.1	554	3e-54	endocuticle structural glycoprotein ABD-5-like [Spodoptera litura]	--	--	--	--	--	--	--	--	--	--	--	--	--	PF00379	Insect cuticle protein	--	--	GO:0042302	structural constituent of cuticle	--	--	--	--
111359349	138.599	22.4253	2.67059	9.73e-07	9.28e-05	TRUE	sp|Q90ZA1|PARN_XENLA Poly(A)-specific ribonuclease PARN OS=Xenopus laevis GN=parn PE=1 SV=1//1.74127e-132	2314	11417657	XP_022830629.1	3179	0	poly..A..-specific ribonuclease PARN-like isoform X1 [Spodoptera litura]	--	--	--	--	--	K01148	PARN, PNLDC1	poly(A)-specific ribonuclease	http://www.genome.jp/dbget-bin/www_bget?ko:K01148	Q90ZA1	1037	3.5e-111	Poly(A)-specific ribonuclease PARN OS=Xenopus laevis GN=parn PE=1 SV=1	PF04857//PF00076//PF08675	CAF1 family ribonuclease//RNA recognition motif. (a.k.a. RRM, RBD, or RNP domain)//RNA binding domain	GO:0051252//GO:0006402	regulation of RNA metabolic process//mRNA catabolic process	GO:0003723//GO:0046872//GO:0004535//GO:0003676	RNA binding//metal ion binding//poly(A)-specific ribonuclease activity//nucleic acid binding	GO:0005737//GO:0005634	cytoplasm//nucleus	KOG1990	Poly(A)-specific exoribonuclease PARN
111355588	13.0699	2.33096	2.67794	0.000688877	0.0190718	TRUE	sp|Q8TC12|RDH11_HUMAN Retinol dehydrogenase 11 OS=Homo sapiens GN=RDH11 PE=1 SV=2//5.95249e-80	1052	11412912	XP_022825345.1	1538	3.5e-168	retinol dehydrogenase 11-like [Spodoptera litura]	--	--	--	--	--	K11152	RDH11	retinol dehydrogenase 11	http://www.genome.jp/dbget-bin/www_bget?ko:K11152	Q8TC12	624	1.2e-63	Retinol dehydrogenase 11 OS=Homo sapiens GN=RDH11 PE=1 SV=2	PF01370//PF00106	NAD dependent epimerase/dehydratase family//short chain dehydrogenase	GO:0008152	metabolic process	GO:0016491//GO:0050662//GO:0003824	oxidoreductase activity//coenzyme binding//catalytic activity	--	--	--	--
111355391	27.5867	4.66155	2.68257	4.23e-05	0.0020734	TRUE	-//-	481	11412611	XP_022825016.1	768	3e-79	waprin-Phi1-like [Spodoptera litura]	--	--	--	--	--	--	--	--	--	Q14508	131	8.2e-07	WAP four-disulfide core domain protein 2 OS=Homo sapiens GN=WFDC2 PE=1 SV=2	PF00095	WAP-type (Whey Acidic Protein) 'four-disulfide core'	--	--	GO:0030414	peptidase inhibitor activity	GO:0005576	extracellular region	--	--
111358491	28.1004	4.96059	2.68593	6.93e-05	0.0030102	TRUE	sp|Q8LAC4|URH2_ARATH Probable uridine nucleosidase 2 OS=Arabidopsis thaliana GN=URH2 PE=2 SV=1//5.55996e-28	1415	11411895	XP_022829416.1	1678	2.7e-184	probable uridine nucleosidase 2 isoform X1 [Spodoptera litura]	--	--	--	--	--	--	--	--	--	Q8LAC4	295	2.3e-25	Probable uridine nucleosidase 2 OS=Arabidopsis thaliana GN=URH2 PE=2 SV=1	--	--	--	--	--	--	--	--	KOG2938	Predicted inosine-uridine preferring nucleoside hydrolase
111348329	49.9858	8.25908	2.6883	1.37e-06	0.000122044	TRUE	sp|Q9NXL6|SIDT1_HUMAN SID1 transmembrane family member 1 OS=Homo sapiens GN=SIDT1 PE=2 SV=2//6.03901e-16	2874	11421523	XP_022814675.1	2098	1.1e-232	SID1 transmembrane family member 2-like [Spodoptera litura]	KF717090.1	KF717090	2008	0	Spodoptera litura sid 3 mRNA, complete cds	--	--	--	--	Q9NXL6	810	9.1e-85	SID1 transmembrane family member 1 OS=Homo sapiens GN=SIDT1 PE=2 SV=2	PF13965//PF05875	dsRNA-gated channel SID-1//Ceramidase	GO:0006672//GO:0033227//GO:0015931//GO:0006807	ceramide metabolic process//dsRNA transport//nucleobase-containing compound transport//nitrogen compound metabolic process	GO:0051033//GO:0016811	RNA transmembrane transporter activity//hydrolase activity, acting on carbon-nitrogen (but not peptide) bonds, in linear amides	GO:0016021	integral component of membrane	--	--
111349341	45.7432	7.4437	2.69587	2.88e-07	3.41e-05	TRUE	sp|P35502|ESTF_MYZPE Esterase FE4 OS=Myzus persicae PE=1 SV=1//8.78989e-62	2225	11422912	XP_022816204.1	2772	5.8e-311	esterase FE4-like isoform X2 [Spodoptera litura]	FJ652451.1	FJ652451	1455	0	Spodoptera littoralis antennal esterase CXE8 mRNA, complete cds	--	--	--	--	P12992	518	5.1e-51	Juvenile hormone esterase OS=Heliothis virescens PE=1 SV=2	PF07859//PF00326//PF10503	alpha/beta hydrolase fold//Prolyl oligopeptidase family//Esterase PHB depolymerase	GO:0008152//GO:0006508	metabolic process//proteolysis	GO:0008236//GO:0016787	serine-type peptidase activity//hydrolase activity	GO:0005576	extracellular region	--	--
111359625	1851.38	331.752	2.69631	0.0014926	0.0342885	TRUE	sp|P08897|COGS_HYPLI Collagenase OS=Hypoderma lineatum PE=1 SV=3//3.22847e-23	928	11418365	XP_022830990.1	1362	7.8e-148	collagenase-like [Spodoptera litura]	--	--	--	--	--	--	--	--	--	P08897	243	1.6e-19	Collagenase OS=Hypoderma lineatum PE=1 SV=3	PF00089	Trypsin	GO:0006508	proteolysis	GO:0004252	serine-type endopeptidase activity	--	--	--	--
111350872	13.9177	2.31118	2.70103	0.000115359	0.00456847	TRUE	sp|Q17QM4|EPT1_BOVIN Ethanolaminephosphotransferase 1 OS=Bos taurus GN=EPT1 PE=2 SV=3//7.06989e-94	1457	11405545	XP_022818343.1	2127	2.4e-236	ethanolaminephosphotransferase 1-like isoform X1 [Spodoptera litura]	--	--	--	--	--	K00993	EPT1	ethanolaminephosphotransferase	http://www.genome.jp/dbget-bin/www_bget?ko:K00993	Q80TA1	818	5.5e-86	Ethanolaminephosphotransferase 1 OS=Mus musculus GN=Ept1 PE=2 SV=3	PF01066	CDP-alcohol phosphatidyltransferase	GO:0008654	phospholipid biosynthetic process	GO:0016780	phosphotransferase activity, for other substituted phosphate groups	GO:0016020	membrane	KOG2877	sn-1,2-diacylglycerol ethanolamine- and cholinephosphotranferases
111353941	90.6122	16.1323	2.70907	0.00144247	0.033432	TRUE	-//-	1099	11409651	XP_022822932.1	1191	6.3e-128	uncharacterized protein LOC111353941 [Spodoptera litura]	--	--	--	--	--	--	--	--	--	--	--	--	--	PF03067	Chitin binding domain	--	--	--	--	GO:0019028	viral capsid	--	--
111358693	96.1872	16.177	2.70974	2.67e-05	0.00144935	TRUE	sp|Q9R1A9|TREX2_MOUSE Three prime repair exonuclease 2 OS=Mus musculus GN=Trex2 PE=2 SV=1//4.48732e-11	851	11411926	XP_022829719.1	1150	2.7e-123	three prime repair exonuclease 2-like [Spodoptera litura]	--	--	--	--	--	--	--	--	--	Q9R1A9	139	1.7e-07	Three prime repair exonuclease 2 OS=Mus musculus GN=Trex2 PE=2 SV=1	PF13482	RNase_H superfamily	--	--	GO:0003676	nucleic acid binding	--	--	--	--
111356234	8.25988	1.33918	2.71308	0.000845075	0.0222789	TRUE	sp|P58365|CAD23_RAT Cadherin-23 OS=Rattus norvegicus GN=Cdh23 PE=2 SV=1//3.92014e-08	5684	11413765	XP_022826291.1	8912	0	cadherin-23-like [Spodoptera litura]	GU474636.1	GU474636	5256	0	Spodoptera litura cadherin-like protein mRNA, complete cds	--	--	--	--	Q24292	357	6.1e-32	Protein dachsous OS=Drosophila melanogaster GN=ds PE=1 SV=3	PF00672//PF00028	HAMP domain//Cadherin domain	GO:0007165//GO:0007156	signal transduction//homophilic cell adhesion via plasma membrane adhesion molecules	GO:0004871//GO:0005509	signal transducer activity//calcium ion binding	GO:0016020//GO:0016021	membrane//integral component of membrane	--	--
111351826	44.9742	7.48258	2.72892	2.29e-06	0.000188125	TRUE	sp|P24058|ARLY2_ANAPL Argininosuccinate lyase OS=Anas platyrhynchos GN=ASL2 PE=1 SV=4//9.84953e-139	1594	11406815	XP_022819763.1	2347	8.2e-262	argininosuccinate lyase [Spodoptera litura]	--	--	--	--	--	K01755	argH, ASL	argininosuccinate lyase	http://www.genome.jp/dbget-bin/www_bget?ko:K01755	P20673	1021	1.7e-109	Argininosuccinate lyase OS=Rattus norvegicus GN=Asl PE=2 SV=1	--	--	--	--	--	--	--	--	KOG1316	Argininosuccinate lyase
Novel00501	81.0086	13.7063	2.73402	1.18e-05	0.000751455	TRUE	--	2624	--	--	--	--	--	FP340405.1	FP340405	79	1.88681e-30	60F14_SfBAC_fin, Spodoptera frugiperda BAC, egg DNA	--	--	--	--	--	--	--	--	--	--	--	--	--	--	--	--	--	--
111351916	9.3778	1.46562	2.73504	0.000231477	0.00800153	TRUE	sp|O75897|ST1C4_HUMAN Sulfotransferase 1C4 OS=Homo sapiens GN=SULT1C4 PE=1 SV=2//1.43551e-44	1175	11406946	XP_022819904.1	1870	1.2e-206	estrogen sulfotransferase-like [Spodoptera litura]	--	--	--	--	--	--	--	--	--	O75897	407	2e-38	Sulfotransferase 1C4 OS=Homo sapiens GN=SULT1C4 PE=1 SV=2	PF00685	Sulfotransferase domain	--	--	GO:0008146	sulfotransferase activity	--	--	--	--
111353692	18.0244	2.57669	2.73927	0.000280301	0.00926723	TRUE	sp|P91660|L259_DROME Probable multidrug resistance-associated protein lethal(2)03659 OS=Drosophila melanogaster GN=l(2)03659 PE=2 SV=3//0	4373	11411257	XP_022822572.1	6691	0	multidrug resistance-associated protein 4-like [Spodoptera litura]	KM232756.1	KM232756	4042	0	Spodoptera litura ABCC3 protein (ABCC3) mRNA, complete cds	K05673	ABCC4	ATP-binding cassette, subfamily C (CFTR/MRP), member 4	http://www.genome.jp/dbget-bin/www_bget?ko:K05673	P91660	2271	5.4e-254	Probable multidrug resistance-associated protein lethal(2)03659 OS=Drosophila melanogaster GN=l(2)03659 PE=2 SV=3	PF13304//PF00664//PF01926//PF00005//PF08477//PF00006//PF06414//PF01580//PF03193	AAA domain, putative AbiEii toxin, Type IV TA system//ABC transporter transmembrane region//50S ribosome-binding GTPase//ABC transporter//Ras of Complex, Roc, domain of DAPkinase//ATP synthase alpha/beta family, nucleotide-binding domain//Zeta toxin//FtsK/SpoIIIE family//Protein of unknown function, DUF258	GO:0006810//GO:0055085//GO:0007264	transport//transmembrane transport//small GTPase mediated signal transduction	GO:0016301//GO:0000166//GO:0003677//GO:0005525//GO:0005524//GO:0042626//GO:0003924//GO:0016887	kinase activity//nucleotide binding//DNA binding//GTP binding//ATP binding//ATPase activity, coupled to transmembrane movement of substances//GTPase activity//ATPase activity	GO:0016021	integral component of membrane	--	--
111355132	40.0862	6.94241	2.74156	0.000399539	0.0123154	TRUE	sp|Q6P7A9|LYAG_RAT Lysosomal alpha-glucosidase OS=Rattus norvegicus GN=Gaa PE=2 SV=1//1.69722e-20	3389	11412282	XP_022824647.1	5011	0	probable alpha-glucosidase Os06g0675700 [Spodoptera litura]	--	--	--	--	--	--	--	--	--	Q9C0Y4	218	4.8e-16	Alpha-glucosidase OS=Schizosaccharomyces pombe (strain 972 / ATCC 24843) GN=agl1 PE=1 SV=2	PF01055//PF07180//PF00002	Glycosyl hydrolases family 31//Protein of unknown function (DUF1401)//7 transmembrane receptor (Secretin family)	GO:0005975//GO:0007186//GO:0006351	carbohydrate metabolic process//G-protein coupled receptor signaling pathway//transcription, DNA-templated	GO:0004553//GO:0004930	hydrolase activity, hydrolyzing O-glycosyl compounds//G-protein coupled receptor activity	GO:0016021	integral component of membrane	KOG1065	Maltase glucoamylase and related hydrolases, glycosyl hydrolase family 31
111351923	19.4056	3.20166	2.7473	0.000200655	0.0071254	TRUE	sp|P54358|DPOD1_DROME DNA polymerase delta catalytic subunit OS=Drosophila melanogaster GN=DNApol-delta PE=2 SV=2//0	3532	10453273	XP_021189577.1	5251	0	DNA polymerase delta catalytic subunit [Helicoverpa armigera]	NM_001311721.1	AB598732	1224	0	Papilio polytes DNA polymerase delta catalytic subunit (LOC106109399), mRNA >dbj|AB598732.1| Papilio polytes DPD1 mRNA for DNA polymerase delta catalytic subunit, complete cds, isolate: 5	K02327	POLD1	DNA polymerase delta subunit 1	http://www.genome.jp/dbget-bin/www_bget?ko:K02327	P54358	3946	0	DNA polymerase delta catalytic subunit OS=Drosophila melanogaster GN=DNApol-delta PE=2 SV=2	PF00136//PF03104//PF03175	DNA polymerase family B//DNA polymerase family B, exonuclease domain//DNA polymerase type B, organellar and viral	GO:0006260	DNA replication	GO:0000166//GO:0008408//GO:0003887//GO:0003677	nucleotide binding//3'-5' exonuclease activity//DNA-directed DNA polymerase activity//DNA binding	GO:0042575	DNA polymerase complex	KOG0969	DNA polymerase delta, catalytic subunit
111364782	69.91	11.0705	2.75134	7.66e-08	1.09e-05	TRUE	sp|Q8IRR1|VNNL2_DROME Vanin-like protein 2 OS=Drosophila melanogaster GN=CG32751 PE=3 SV=1//2.87193e-20	2813	11420275	XP_022837587.1	2080	1.3e-230	vanin-like protein 2 [Spodoptera litura]	JX846989.1	JX846989	156	3.17889e-73	Heliothis virescens nitrilase (nit1) mRNA, partial cds	--	--	--	--	Q8IRR1	244	3.8e-19	Vanin-like protein 2 OS=Drosophila melanogaster GN=CG32751 PE=3 SV=1	PF00795//PF05090	Carbon-nitrogen hydrolase//Vitamin K-dependent gamma-carboxylase	GO:0006807//GO:0017187	nitrogen compound metabolic process//peptidyl-glutamic acid carboxylation	GO:0016810//GO:0008488	hydrolase activity, acting on carbon-nitrogen (but not peptide) bonds//gamma-glutamyl carboxylase activity	--	--	--	--
Novel00354	210.81	35.161	2.75332	1.12e-05	0.00071441	TRUE	reverse transcriptase [Danaus plexippus]	5275	11409654	XP_022822935.1	868	8.5e-90	zinc finger BED domain-containing protein 4-like isoform X2 [Spodoptera litura]	FO681380.1	FO681380	377	0	Spodoptera frugiperda sequence from BAC clone 51E05	--	--	--	--	--	--	--	--	PF14372//PF05699	Domain of unknown function (DUF4413)//hAT family C-terminal dimerisation region	--	--	GO:0046983//GO:0003677	protein dimerization activity//DNA binding	--	--	--	--
111362106	14.0941	2.39791	2.75727	0.000783012	0.0209152	TRUE	sp|Q9MYP6|DHB14_BOVIN 17-beta-hydroxysteroid dehydrogenase 14 OS=Bos taurus GN=HSD17B14 PE=2 SV=1//5.01074e-33	982	11401065	XP_022834407.1	1130	6.6e-121	uncharacterized protein LOC111362106 [Spodoptera litura]	--	--	--	--	--	--	--	--	--	P39483	315	7.8e-28	Glucose 1-dehydrogenase 2 OS=Bacillus megaterium GN=gdhII PE=3 SV=1	PF12242//PF03435//PF01370//PF02737//PF00106	NAD(P)H binding domain of trans-2-enoyl-CoA reductase//Saccharopine dehydrogenase NADP binding domain//NAD dependent epimerase/dehydratase family//3-hydroxyacyl-CoA dehydrogenase, NAD binding domain//short chain dehydrogenase	GO:0018874//GO:0006552//GO:0006631//GO:0006633//GO:0006550//GO:0055114//GO:0006574//GO:0008152//GO:0006568//GO:0006554	benzoate metabolic process//leucine catabolic process//fatty acid metabolic process//fatty acid biosynthetic process//isoleucine catabolic process//oxidation-reduction process//valine catabolic process//metabolic process//tryptophan metabolic process//lysine catabolic process	GO:0003824//GO:0003857//GO:0050662//GO:0016491	catalytic activity//3-hydroxyacyl-CoA dehydrogenase activity//coenzyme binding//oxidoreductase activity	--	--	--	--
111352059	35.4515	5.89625	2.76192	4.16e-05	0.00205887	TRUE	sp|D3Z5L6|S18B1_MOUSE MFS-type transporter SLC18B1 OS=Mus musculus GN=Slc18b1 PE=2 SV=2//3.03966e-65	3595	11411031	XP_022820150.1	3873	0	MFS-type transporter SLC18B1-like [Spodoptera litura]	XM_011552356.1	XM_011552356	443	0	PREDICTED: Plutella xylostella MFS-type transporter SLC18B1-like (LOC105382466), mRNA	--	--	--	--	Q6NT16	652	2.4e-66	MFS-type transporter SLC18B1 OS=Homo sapiens GN=SLC18B1 PE=1 SV=1	PF07690	Major Facilitator Superfamily	GO:0055085	transmembrane transport	--	--	GO:0016021	integral component of membrane	--	--
111354411	66.71	10.9657	2.77289	4.22e-06	0.000314966	TRUE	sp|Q9X248|FABG_THEMA 3-oxoacyl-[acyl-carrier-protein] reductase FabG OS=Thermotoga maritima (strain ATCC 43589 / MSB8 / DSM 3109 / JCM 10099) GN=fabG PE=3 SV=1//1.75278e-36	1164	11410276	XP_022823632.1	1171	1.4e-125	uncharacterized protein LOC111354411 [Spodoptera litura]	--	--	--	--	--	--	--	--	--	Q9X248	342	6.8e-31	3-oxoacyl-[acyl-carrier-protein] reductase FabG OS=Thermotoga maritima (strain ATCC 43589 / MSB8 / DSM 3109 / JCM 10099) GN=fabG PE=3 SV=1	PF01370//PF03613//PF12242//PF00106//PF02737	NAD dependent epimerase/dehydratase family//PTS system mannose/fructose/sorbose family IID component//NAD(P)H binding domain of trans-2-enoyl-CoA reductase//short chain dehydrogenase//3-hydroxyacyl-CoA dehydrogenase, NAD binding domain	GO:0006552//GO:0006631//GO:0009401//GO:0006574//GO:0018874//GO:0006633//GO:0055114//GO:0006550//GO:0008152//GO:0006568//GO:0006554	leucine catabolic process//fatty acid metabolic process//phosphoenolpyruvate-dependent sugar phosphotransferase system//valine catabolic process//benzoate metabolic process//fatty acid biosynthetic process//oxidation-reduction process//isoleucine catabolic process//metabolic process//tryptophan metabolic process//lysine catabolic process	GO:0003857//GO:0016491//GO:0003824//GO:0050662	3-hydroxyacyl-CoA dehydrogenase activity//oxidoreductase activity//catalytic activity//coenzyme binding	GO:0016021	integral component of membrane	--	--
111364070	155.503	26.1358	2.77741	0.000180944	0.00663232	TRUE	sp|P35047|TRYC_MANSE Trypsin, alkaline C OS=Manduca sexta PE=2 SV=1//9.30509e-49	992	11419748	XP_022836703.1	1533	1.2e-167	trypsin, alkaline C-like, partial [Spodoptera litura]	KM083785.1	KM083785	469	0	Spodoptera frugiperda isolate SPD_tHybas_V1_22762 trypsin-like serine protease precursor, mRNA, complete cds	K09643	TMPRSS13, TMPRSS11	transmembrane protease serine 13	http://www.genome.jp/dbget-bin/www_bget?ko:K09643	P35047	439	3.3e-42	Trypsin, alkaline C OS=Manduca sexta PE=2 SV=1	PF00089	Trypsin	GO:0006508	proteolysis	GO:0004252	serine-type endopeptidase activity	--	--	--	--
111362835	64.0727	9.48739	2.78103	0.000241237	0.00824505	TRUE	-//-	2151	11401902	XP_022835353.1	2162	3.1e-240	uncharacterized protein LOC111362835 isoform X1 [Spodoptera litura]	--	--	--	--	--	K16882	PCLO	protein piccolo	http://www.genome.jp/dbget-bin/www_bget?ko:K16882	--	--	--	--	--	--	--	--	--	--	--	--	--	--
111362610	93.2349	14.7956	2.78408	3.06e-07	3.59e-05	TRUE	sp|O15120|PLCB_HUMAN 1-acyl-sn-glycerol-3-phosphate acyltransferase beta OS=Homo sapiens GN=AGPAT2 PE=1 SV=1//3.903e-41	739	11401660	XP_022835079.1	1059	8.5e-113	1-acyl-sn-glycerol-3-phosphate acyltransferase beta-like [Spodoptera litura]	KT261723.1	KT261723	658	0	Spodoptera litura putative acetyltransferase ACT16 mRNA, complete cds	K13509	AGPAT1_2	lysophosphatidate acyltransferase	http://www.genome.jp/dbget-bin/www_bget?ko:K13509	O15120	342	4.3e-31	1-acyl-sn-glycerol-3-phosphate acyltransferase beta OS=Homo sapiens GN=AGPAT2 PE=1 SV=1	PF01553	Acyltransferase	GO:0008152	metabolic process	GO:0016746	transferase activity, transferring acyl groups	--	--	KOG2848	1-acyl-sn-glycerol-3-phosphate acyltransferase
111352862	10.9797	1.76161	2.79072	0.000237886	0.00815845	TRUE	sp|P10090|WHITE_DROME Protein white OS=Drosophila melanogaster GN=w PE=2 SV=2//4.93176e-61	2085	11408195	XP_022821306.1	2899	0	protein white-like isoform X2 [Spodoptera litura]	KU754480.1	KU754480	595	0	Helicoverpa armigera ABC transporter brown (brown) mRNA, complete cds	--	--	--	--	P10090	571	3.4e-57	Protein white OS=Drosophila melanogaster GN=w PE=2 SV=2	PF13304//PF01061//PF03193//PF00005	AAA domain, putative AbiEii toxin, Type IV TA system//ABC-2 type transporter//Protein of unknown function, DUF258//ABC transporter	--	--	GO:0003924//GO:0016887//GO:0005525//GO:0005524	GTPase activity//ATPase activity//GTP binding//ATP binding	GO:0016020	membrane	KOG0061	Transporter, ABC superfamily (Breast cancer resistance protein)
111358013	146.391	21.9794	2.79732	2.14e-07	2.58e-05	TRUE	sp|P31420|OMBP_MANSE Ommochrome-binding protein OS=Manduca sexta PE=1 SV=1//3.8212e-06	1298	11415879	XP_022828654.1	1444	3.4e-157	ommochrome-binding protein-like [Spodoptera litura]	--	--	--	--	--	--	--	--	--	P31420	140	2e-07	Ommochrome-binding protein OS=Manduca sexta PE=1 SV=1	--	--	--	--	--	--	--	--	--	--
111349675	961.232	146.32	2.80103	8.88e-07	8.74e-05	TRUE	sp|Q8SPX7|CRYL1_BOVIN Lambda-crystallin homolog OS=Bos taurus GN=CRYL1 PE=2 SV=3//5.20712e-113	1146	6210108	XP_013178225.1	1317	1.6e-142	PREDICTED: lambda-crystallin [Papilio xuthus]	--	--	--	--	--	K13247	CRYL1	L-gulonate 3-dehydrogenase	http://www.genome.jp/dbget-bin/www_bget?ko:K13247	Q99KP3	822	1.5e-86	Lambda-crystallin homolog OS=Mus musculus GN=Cryl1 PE=2 SV=3	PF02826//PF07992//PF01210//PF02737//PF00725//PF03721//PF03446//PF01494//PF00070	D-isomer specific 2-hydroxyacid dehydrogenase, NAD binding domain//Pyridine nucleotide-disulphide oxidoreductase//NAD-dependent glycerol-3-phosphate dehydrogenase N-terminus//3-hydroxyacyl-CoA dehydrogenase, NAD binding domain//3-hydroxyacyl-CoA dehydrogenase, C-terminal domain//UDP-glucose/GDP-mannose dehydrogenase family, NAD binding domain//NAD binding domain of 6-phosphogluconate dehydrogenas…	GO:0006552//GO:0006631//GO:0019521//GO:0006574//GO:0006633//GO:0018874//GO:0006554//GO:0006568//GO:0046168//GO:0006098//GO:0006550//GO:0055114	leucine catabolic process//fatty acid metabolic process//D-gluconate metabolic process//valine catabolic process//fatty acid biosynthetic process//benzoate metabolic process//lysine catabolic process//tryptophan metabolic process//glycerol-3-phosphate catabolic process//pentose-phosphate shunt//isoleucine catabolic process//oxidation-reduction process	GO:0051287//GO:0004616//GO:0003857//GO:0016491//GO:0071949//GO:0016616	NAD binding//phosphogluconate dehydrogenase (decarboxylating) activity//3-hydroxyacyl-CoA dehydrogenase activity//oxidoreductase activity//FAD binding//oxidoreductase activity, acting on the CH-OH group of donors, NAD or NADP as acceptor	--	--	KOG2305	3-hydroxyacyl-CoA dehydrogenase
111360097	353.483	52.3413	2.80316	8.18e-05	0.00349974	TRUE	-//-	4834	11418989	XP_022831699.1	5718	0	uncharacterized protein LOC111360097 isoform X3 [Spodoptera litura]	FO681373.1	FO681373	63	2.74127e-21	Spodoptera frugiperda sequence from BAC clone 72B06	--	--	--	--	--	--	--	--	--	--	--	--	--	--	--	--	--	--
111360358	62.4615	9.71076	2.80346	3.88e-06	0.000291775	TRUE	sp|Q27757|LUCI_PHOPE Luciferin 4-monooxygenase OS=Photuris pennsylvanica PE=2 SV=2//6.6654e-65	1778	11419280	XP_022832029.1	2759	0	luciferin 4-monooxygenase-like [Spodoptera litura]	--	--	--	--	--	K00666	ACSF2	fatty-acyl-CoA synthase	http://www.genome.jp/dbget-bin/www_bget?ko:K00666	Q27757	573	1.7e-57	Luciferin 4-monooxygenase OS=Photuris pennsylvanica PE=2 SV=2	PF00501	AMP-binding enzyme	GO:0008152	metabolic process	GO:0003824	catalytic activity	--	--	--	--
111364845	10.4507	1.47732	2.80361	0.00242983	0.0487492	TRUE	sp|Q09225|NRF6_CAEEL Nose resistant to fluoxetine protein 6 OS=Caenorhabditis elegans GN=nrf-6 PE=1 SV=3//1.52269e-26	2320	11420347	XP_022837667.1	3729	0	uncharacterized protein LOC111364845 isoform X2 [Spodoptera litura]	--	--	--	--	--	--	--	--	--	Q09225	313	3.1e-27	Nose resistant to fluoxetine protein 6 OS=Caenorhabditis elegans GN=nrf-6 PE=1 SV=3	PF03600//PF01757	Citrate transporter//Acyltransferase family	GO:0055085	transmembrane transport	GO:0016747	transferase activity, transferring acyl groups other than amino-acyl groups	GO:0016021	integral component of membrane	--	--
111348708	47.5301	6.96029	2.80946	1.39e-05	0.000852668	TRUE	sp|P70583|DUT_RAT Deoxyuridine 5&apos;-triphosphate nucleotidohydrolase OS=Rattus norvegicus GN=Dut PE=2 SV=3//1.88311e-67	991	11422061	XP_022815266.1	750	7.7e-77	deoxyuridine 5'-triphosphate nucleotidohydrolase [Spodoptera litura]	--	--	--	--	--	K01520	dut, DUT	dUTP pyrophosphatase	http://www.genome.jp/dbget-bin/www_bget?ko:K01520	P70583	533	4.1e-53	Deoxyuridine 5'-triphosphate nucleotidohydrolase OS=Rattus norvegicus GN=Dut PE=2 SV=3	PF00692	dUTPase	GO:0046080	dUTP metabolic process	GO:0016787	hydrolase activity	--	--	KOG3370	dUTPase
111361548	6.68117	0.947358	2.81058	0.00166357	0.0373218	TRUE	sp|P07882|CEL_RAT Bile salt-activated lipase OS=Rattus norvegicus GN=Cel PE=1 SV=2//6.71789e-43	2130	11418646	XP_022833710.1	2782	0	cholinesterase 1-like [Spodoptera litura]	FO681368.1	FO681368	75	2.55463e-28	Spodoptera frugiperda sequence from BAC clone 75E05	--	--	--	--	P07882	422	6.6e-40	Bile salt-activated lipase OS=Rattus norvegicus GN=Cel PE=1 SV=2	PF07819//PF00326//PF07859	PGAP1-like protein//Prolyl oligopeptidase family//alpha/beta hydrolase fold	GO:0008152//GO:0006508//GO:0006886//GO:0006505	metabolic process//proteolysis//intracellular protein transport//GPI anchor metabolic process	GO:0016788//GO:0016787//GO:0008236	hydrolase activity, acting on ester bonds//hydrolase activity//serine-type peptidase activity	--	--	--	--
111348860	30.37	4.53406	2.82368	0.000234405	0.00808742	TRUE	sp|Q88168|UDPE_NPVSL Ecdysteroid UDP-glucosyltransferase OS=Spodoptera littoralis nuclear polyhedrosis virus GN=EGT PE=3 SV=1//2.15458e-41	1828	4391853	AHY99687.1	2386	2.8e-266	UDP-glycosyltransferase 40R2 [Spodoptera littoralis]	KF777116.1	KF777116	1359	0	Spodoptera littoralis UDP-glycosyltransferase 40R2 (UGT40R2) mRNA, complete cds	--	--	--	--	Q88168	403	9.1e-38	Ecdysteroid UDP-glucosyltransferase OS=Spodoptera littoralis nuclear polyhedrosis virus GN=EGT PE=3 SV=1	PF04101//PF00201	Glycosyltransferase family 28 C-terminal domain//UDP-glucoronosyl and UDP-glucosyl transferase	GO:0008152	metabolic process	GO:0016758	transferase activity, transferring hexosyl groups	--	--	--	--
111360873	9.11517	1.3469	2.82386	0.000150288	0.0057276	TRUE	sp|O88470|FOXL2_MOUSE Forkhead box protein L2 OS=Mus musculus GN=Foxl2 PE=1 SV=2//4.40431e-44	2195	11424076	XP_022832923.1	2364	1.2e-263	forkhead box protein L2-like isoform X1 [Spodoptera litura]	--	--	--	--	--	K09405	FOXL	forkhead box protein L	http://www.genome.jp/dbget-bin/www_bget?ko:K09405	O88470	429	1.1e-40	Forkhead box protein L2 OS=Mus musculus GN=Foxl2 PE=1 SV=2	PF00250	Forkhead domain	GO:0006355	regulation of transcription, DNA-templated	GO:0003700//GO:0043565	transcription factor activity, sequence-specific DNA binding//sequence-specific DNA binding	GO:0005667	transcription factor complex	--	--
111352484	252.949	40.7991	2.82652	5.94e-05	0.00267742	TRUE	sp|Q8K354|CBR3_MOUSE Carbonyl reductase [NADPH] 3 OS=Mus musculus GN=Cbr3 PE=2 SV=1//4.96207e-47	1284	11407728	XP_022820783.1	1502	6.3e-164	carbonyl reductase [NADPH] 1-like [Spodoptera litura]	--	--	--	--	--	K00079	CBR1	carbonyl reductase 1	http://www.genome.jp/dbget-bin/www_bget?ko:K00079	Q3SZD7	400	1.4e-37	Carbonyl reductase [NADPH] 1 OS=Bos taurus GN=CBR1 PE=2 SV=1	PF00106//PF14764//PF01370	short chain dehydrogenase//AP-5 complex subunit, vesicle trafficking//NAD dependent epimerase/dehydratase family	GO:0008152	metabolic process	GO:0050662//GO:0016491//GO:0003824	coenzyme binding//oxidoreductase activity//catalytic activity	GO:0044599	AP-5 adaptor complex	KOG1208	Dehydrogenases with different specificities (related to short-chain alcohol dehydrogenases)
111358225	36.8247	5.67032	2.82805	5.41e-06	0.00037748	TRUE	-//-	910	11411852	XP_022829000.1	1226	4.5e-132	uncharacterized protein LOC111358225 [Spodoptera litura]	--	--	--	--	--	--	--	--	--	--	--	--	--	--	--	--	--	--	--	--	--	--	--
111357011	94.3554	15.3838	2.83692	0.000190537	0.0068747	TRUE	-//-	2136	11414640	XP_022827272.1	938	2.6e-98	uncharacterized protein LOC111357011 [Spodoptera litura]	--	--	--	--	--	--	--	--	--	--	--	--	--	--	--	--	--	--	--	--	--	--	--
111358092	4.78066	0.654409	2.84584	0.00181274	0.0394536	TRUE	-//-	658	11415975	XP_022828760.1	451	2.4e-42	uncharacterized protein LOC111358092 [Spodoptera litura]	--	--	--	--	--	--	--	--	--	--	--	--	--	--	--	--	--	--	--	--	--	--	--
111357444	3.59641	0.534128	2.84678	0.00106941	0.026797	TRUE	sp|O46107|LIP1_DROME Lipase 1 OS=Drosophila melanogaster GN=Lip1 PE=2 SV=2//1.52732e-83	2156	11415217	XP_022827914.1	2261	1e-251	gastric triacylglycerol lipase-like [Spodoptera litura]	--	--	--	--	--	K01052	LIPA	lysosomal acid lipase/cholesteryl ester hydrolase	http://www.genome.jp/dbget-bin/www_bget?ko:K01052	O46107	693	2.5e-71	Lipase 1 OS=Drosophila melanogaster GN=Lip1 PE=2 SV=2	PF04083	Partial alpha/beta-hydrolase lipase region	GO:0006629	lipid metabolic process	--	--	--	--	KOG2624	Triglyceride lipase-cholesterol esterase
111362109	20.4175	3.07833	2.84898	5.37e-06	0.000375912	TRUE	sp|Q9MYP6|DHB14_BOVIN 17-beta-hydroxysteroid dehydrogenase 14 OS=Bos taurus GN=HSD17B14 PE=2 SV=1//1.13602e-33	826	11401068	XP_022834411.1	1201	3.3e-129	uncharacterized protein LOC111362109 [Spodoptera litura]	--	--	--	--	--	--	--	--	--	P46331	311	1.9e-27	Uncharacterized oxidoreductase YxbG OS=Bacillus subtilis (strain 168) GN=yxbG PE=3 SV=2	PF12242//PF03435//PF01370//PF00595//PF02737//PF00106	NAD(P)H binding domain of trans-2-enoyl-CoA reductase//Saccharopine dehydrogenase NADP binding domain//NAD dependent epimerase/dehydratase family//PDZ domain (Also known as DHR or GLGF)//3-hydroxyacyl-CoA dehydrogenase, NAD binding domain//short chain dehydrogenase	GO:0018874//GO:0006633//GO:0006631//GO:0006552//GO:0006574//GO:0008152//GO:0006550//GO:0055114//GO:0006554//GO:0006568	benzoate metabolic process//fatty acid biosynthetic process//fatty acid metabolic process//leucine catabolic process//valine catabolic process//metabolic process//isoleucine catabolic process//oxidation-reduction process//lysine catabolic process//tryptophan metabolic process	GO:0003857//GO:0003824//GO:0050662//GO:0016491//GO:0005515	3-hydroxyacyl-CoA dehydrogenase activity//catalytic activity//coenzyme binding//oxidoreductase activity//protein binding	--	--	--	--
111362454	449.052	70.0471	2.85189	0.000100767	0.00414374	TRUE	-//-	1439	11401494	XP_022834890.1	1109	2.6e-118	uncharacterized protein LOC111362454 isoform X1 [Spodoptera litura]	--	--	--	--	--	--	--	--	--	--	--	--	--	--	--	--	--	--	--	--	--	--	--
111360397	384.697	58.4667	2.85365	1.18e-06	0.000108555	TRUE	sp|Q9QXN5|MIOX_MOUSE Inositol oxygenase OS=Mus musculus GN=Miox PE=1 SV=2//6.78521e-116	1007	5765582	XP_004928946.2	1413	1e-153	inositol oxygenase-like [Bombyx mori]	XM_012362590.1	XM_012362590	119	4.118e-53	PREDICTED: Linepithema humile inositol oxygenase (LOC105669560), mRNA	K00469	MIOX	inositol oxygenase	http://www.genome.jp/dbget-bin/www_bget?ko:K00469	Q4V8T0	896	3.4e-95	Inositol oxygenase OS=Danio rerio GN=miox PE=2 SV=1	PF05153	Myo-inositol oxygenase	GO:0019310//GO:0055114	inositol catabolic process//oxidation-reduction process	GO:0050113//GO:0005506	inositol oxygenase activity//iron ion binding	GO:0005737	cytoplasm	KOG1573	Aldehyde reductase
111364796	5.28342	0.814507	2.857	0.000983013	0.0250806	TRUE	sp|P18172|DHGL_DROPS Glucose dehydrogenase [FAD, quinone] OS=Drosophila pseudoobscura pseudoobscura GN=Gld PE=3 SV=4//4.72993e-133	2829	11420293	XP_022837607.1	3965	0	glucose dehydrogenase [FAD, quinone]-like isoform X2 [Spodoptera litura]	XM_008207768.2	XM_008207768	36	1.63081e-06	PREDICTED: Nasonia vitripennis glucose dehydrogenase [FAD, quinone]-like (LOC100117838), mRNA	K00108	betA, CHDH	choline dehydrogenase	http://www.genome.jp/dbget-bin/www_bget?ko:K00108	P18172	1045	5.1e-112	Glucose dehydrogenase [FAD, quinone] OS=Drosophila pseudoobscura pseudoobscura GN=Gld PE=3 SV=4	PF02558//PF05834//PF02254//PF07992//PF02737//PF00732//PF01266//PF05199	Ketopantoate reductase PanE/ApbA//Lycopene cyclase protein//TrkA-N domain//Pyridine nucleotide-disulphide oxidoreductase//3-hydroxyacyl-CoA dehydrogenase, NAD binding domain//GMC oxidoreductase//FAD dependent oxidoreductase//GMC oxidoreductase	GO:0006633//GO:0018874//GO:0006554//GO:0006568//GO:0016117//GO:0006550//GO:0055114//GO:0006631//GO:0006552//GO:0006813//GO:0006574//GO:0015940	fatty acid biosynthetic process//benzoate metabolic process//lysine catabolic process//tryptophan metabolic process//carotenoid biosynthetic process//isoleucine catabolic process//oxidation-reduction process//fatty acid metabolic process//leucine catabolic process//potassium ion transport//valine catabolic process//pantothenate biosynthetic process	GO:0008677//GO:0050660//GO:0016705//GO:0016614//GO:0003857//GO:0016491	2-dehydropantoate 2-reductase activity//flavin adenine dinucleotide binding//oxidoreductase activity, acting on paired donors, with incorporation or reduction of molecular oxygen//oxidoreductase activity, acting on CH-OH group of donors//3-hydroxyacyl-CoA dehydrogenase activity//oxidoreductase activity	--	--	--	--
111364800	17.1685	2.59728	2.85755	1.87e-05	0.00107895	TRUE	sp|Q4TZY1|KCJ12_BOVIN ATP-sensitive inward rectifier potassium channel 12 OS=Bos taurus GN=KCNJ12 PE=2 SV=1//4.52197e-61	2476	11420297	XP_022837611.1	2844	0	G protein-activated inward rectifier potassium channel 3-like [Spodoptera litura]	XM_013339319.1	XM_013339319	233	4.38557e-116	PREDICTED: Amyelois transitella uncharacterized LOC106138224 (LOC106138224), mRNA	K05330	KCNJN	potassium inwardly-rectifying channel subfamily J, other	http://www.genome.jp/dbget-bin/www_bget?ko:K05330	P52192	540	1.6e-53	Inward rectifier potassium channel irk-1 OS=Caenorhabditis elegans GN=irk-1 PE=2 SV=2	PF01007	Inward rectifier potassium channel	GO:0006813	potassium ion transport	GO:0005242	inward rectifier potassium channel activity	GO:0008076//GO:0016021	voltage-gated potassium channel complex//integral component of membrane	KOG3827	Inward rectifier K+ channel
111351830	10.3966	1.49909	2.86179	0.000168662	0.00630151	TRUE	sp|Q8IYB1|M21D2_HUMAN Protein MB21D2 OS=Homo sapiens GN=MB21D2 PE=1 SV=3//8.65693e-07	3645	11406820	XP_022819768.1	4497	0	LOW QUALITY PROTEIN: uncharacterized protein LOC111351830 [Spodoptera litura]	--	--	--	--	--	--	--	--	--	--	--	--	--	PF13367//PF02845	Protease prsW family//CUE domain	--	--	GO:0005515//GO:0008233	protein binding//peptidase activity	--	--	--	--
111355097	28.9686	4.0634	2.87126	6.47e-07	6.86e-05	TRUE	sp|A0JMK9|CAF1A_DANRE Chromatin assembly factor 1 subunit A OS=Danio rerio GN=chaf1a PE=1 SV=1//8.51048e-18	3518	11412232	XP_022824590.1	1493	1.9e-162	chromatin assembly factor 1 subunit A-like [Spodoptera litura]	XM_012693318.1	XM_012693318	253	4.77008e-127	PREDICTED: Bombyx mori chromatin assembly factor 1 subunit A (LOC101739324), mRNA	K10750	CHAF1A	chromatin assembly factor 1 subunit A	http://www.genome.jp/dbget-bin/www_bget?ko:K10750	A0JMK9	276	9.3e-23	Chromatin assembly factor 1 subunit A OS=Danio rerio GN=chaf1a PE=1 SV=1	PF06070	Herpesvirus large structural phosphoprotein UL32	--	--	GO:0005198	structural molecule activity	--	--	KOG4364	Chromatin assembly factor-I
111354542	23.6457	3.54196	2.87996	1.04e-05	0.000671174	TRUE	-//-	1202	11410457	XP_022823832.1	707	9.1e-72	uncharacterized protein LOC111354542 [Spodoptera litura]	--	--	--	--	--	--	--	--	--	--	--	--	--	PF05225	helix-turn-helix, Psq domain	--	--	GO:0003677	DNA binding	--	--	--	--
111361950	1608.36	247.602	2.88025	5.13e-05	0.00241032	TRUE	-//-	612	11400868	XP_022834179.1	588	2.9e-58	uncharacterized protein LOC111361950 isoform X1 [Spodoptera litura]	JQ619220.1	JQ619220	264	6.0817e-134	Spodoptera exigua REPAT38 mRNA, complete cds	--	--	--	--	--	--	--	--	--	--	--	--	--	--	--	--	--	--
111356872	18.8474	2.65745	2.8849	5.16e-06	0.000365786	TRUE	sp|P26305|LPSBP_PERAM Hemolymph lipopolysaccharide-binding protein OS=Periplaneta americana PE=1 SV=1//5.6804e-09	1357	11414521	XP_022827136.1	987	3.5e-104	C-type lectin lectoxin-Lio2-like [Spodoptera litura]	--	--	--	--	--	--	--	--	--	P26305	142	1.2e-07	Hemolymph lipopolysaccharide-binding protein OS=Periplaneta americana PE=1 SV=1	--	--	--	--	--	--	--	--	--	--
111360669	75.8032	11.0704	2.8963	2.92e-06	0.000231888	TRUE	-//-	1367	11423705	XP_022832512.1	1792	1.6e-197	uncharacterized protein LOC111360669 [Spodoptera litura]	--	--	--	--	--	--	--	--	--	--	--	--	--	--	--	--	--	--	--	--	--	--	--
111350465	15.2866	2.18057	2.90659	2.09e-05	0.0011823	TRUE	sp|P00305|ICYA_MANSE Insecticyanin-A OS=Manduca sexta GN=INSA PE=1 SV=1//8.69684e-10	724	11405078	XP_022817838.1	1069	5.8e-114	insecticyanin-A-like [Spodoptera litura]	--	--	--	--	--	--	--	--	--	Q00630	148	1.3e-08	Insecticyanin-B OS=Manduca sexta GN=INSB PE=2 SV=1	PF03973//PF02671	Triabin//Paired amphipathic helix repeat	GO:0030682//GO:0006355	evasion or tolerance of host defense response//regulation of transcription, DNA-templated	--	--	--	--	--	--
111351862	1.80349	0.254619	2.91233	0.0019979	0.0424193	TRUE	sp|A9CB25|S22A4_PAPAN Solute carrier family 22 member 4 OS=Papio anubis GN=SLC22A4 PE=3 SV=1//1.38805e-38	2013	11406869	XP_022819822.1	2770	8.8e-311	solute carrier family 22 member 4 isoform X1 [Spodoptera litura]	--	--	--	--	--	--	--	--	--	A9CB25	412	9e-39	Solute carrier family 22 member 4 OS=Papio anubis GN=SLC22A4 PE=3 SV=1	PF01959//PF00083//PF07690//PF12503	3-dehydroquinate synthase (EC 4.6.1.3)//Sugar (and other) transporter//Major Facilitator Superfamily//Cucumber mosaic virus 1a protein C terminal	GO:0009094//GO:0000162//GO:0055114//GO:0009073//GO:0055085//GO:0006571	L-phenylalanine biosynthetic process//tryptophan biosynthetic process//oxidation-reduction process//aromatic amino acid family biosynthetic process//transmembrane transport//tyrosine biosynthetic process	GO:0016491//GO:0003856//GO:0022857//GO:0008168//GO:0016817	oxidoreductase activity//3-dehydroquinate synthase activity//transmembrane transporter activity//methyltransferase activity//hydrolase activity, acting on acid anhydrides	GO:0016021	integral component of membrane	KOG0255	Synaptic vesicle transporter SVOP and related transporters (major facilitator superfamily)
111356125	27.2656	4.07297	2.91528	0.000318835	0.0102982	TRUE	sp|Q91572|CPE1A_XENLA Cytoplasmic polyadenylation element-binding protein 1-A OS=Xenopus laevis GN=cpeb1-a PE=1 SV=2//1.00878e-87	2582	11413639	XP_022826151.1	2356	1.2e-262	cytoplasmic polyadenylation element-binding protein 3 [Spodoptera litura]	XM_013337400.1	XM_013337400	242	4.54383e-121	PREDICTED: Amyelois transitella cytoplasmic polyadenylation element-binding protein 1 (LOC106136759), mRNA	K02602	CPEB, ORB	cytoplasmic polyadenylation element-binding protein	http://www.genome.jp/dbget-bin/www_bget?ko:K02602	Q91572	745	2.8e-77	Cytoplasmic polyadenylation element-binding protein 1-A OS=Xenopus laevis GN=cpeb1-a PE=1 SV=2	PF00076//PF00643//PF16685//PF16367	RNA recognition motif. (a.k.a. RRM, RBD, or RNP domain)//B-box zinc finger//zinc RING finger of MSL2//RNA recognition motif	--	--	GO:0003676//GO:0008270//GO:0061630	nucleic acid binding//zinc ion binding//ubiquitin protein ligase activity	GO:0005622	intracellular	KOG0129	Predicted RNA-binding protein (RRM superfamily)
111360113	114.502	16.9476	2.92593	3.03e-06	0.000237287	TRUE	-//-	1225	--	--	--	--	--	--	--	--	--	--	--	--	--	--	--	--	--	--	--	--	--	--	--	--	--	--	--	--
111357139	3.3645	0.464749	2.92816	0.00067274	0.0187104	TRUE	-//-	2915	11414836	XP_022827489.1	2271	9.7e-253	uncharacterized protein LOC111357139 [Spodoptera litura]	--	--	--	--	--	--	--	--	--	--	--	--	--	PF05529//PF05433	B-cell receptor-associated protein 31-like//Glycine zipper 2TM domain	GO:0006886	intracellular protein transport	--	--	GO:0005783//GO:0016021//GO:0019867	endoplasmic reticulum//integral component of membrane//outer membrane	--	--
111349285	5.31857	0.716071	2.93565	0.000715225	0.0195341	TRUE	sp|Q96M32|KAD7_HUMAN Adenylate kinase 7 OS=Homo sapiens GN=AK7 PE=1 SV=3//6.17387e-98	2600	11422824	XP_022816108.1	3725	0	adenylate kinase 7-like [Spodoptera litura]	--	--	--	--	--	K00939	adk, AK	adenylate kinase	http://www.genome.jp/dbget-bin/www_bget?ko:K00939	Q96M32	751	5.7e-78	Adenylate kinase 7 OS=Homo sapiens GN=AK7 PE=1 SV=3	PF00004	ATPase family associated with various cellular activities (AAA)	--	--	GO:0005524	ATP binding	--	--	--	--
111355068	483.542	69.2604	2.94171	3e-06	0.000235347	TRUE	sp|Q8BG39|SV2B_MOUSE Synaptic vesicle glycoprotein 2B OS=Mus musculus GN=Sv2b PE=1 SV=1//2.74846e-11	2561	11412206	XP_022824561.1	2869	0	synaptic vesicle glycoprotein 2B-like [Spodoptera litura]	XM_004929569.2	XM_004929569	788	0	PREDICTED: Bombyx mori synaptic vesicle glycoprotein 2B-like (LOC101745246), transcript variant X2, mRNA	K06258	SV2	MFS transporter, VNT family, synaptic vesicle glycoprotein 2	http://www.genome.jp/dbget-bin/www_bget?ko:K06258	Q8BG39	541	1.3e-53	Synaptic vesicle glycoprotein 2B OS=Mus musculus GN=Sv2b PE=1 SV=1	PF00083//PF07690	Sugar (and other) transporter//Major Facilitator Superfamily	GO:0055085	transmembrane transport	GO:0022857	transmembrane transporter activity	GO:0016021	integral component of membrane	--	--
111355302	8.12866	1.08083	2.94624	0.000225864	0.00782236	TRUE	sp|Q8VCC1|PGDH_MOUSE 15-hydroxyprostaglandin dehydrogenase [NAD(+)] OS=Mus musculus GN=Hpgd PE=2 SV=1//6.68144e-30	1355	11412468	XP_022824854.1	2096	8.8e-233	alcohol dehydrogenase-like [Spodoptera litura]	--	--	--	--	--	--	--	--	--	Q8VCC1	301	4.5e-26	15-hydroxyprostaglandin dehydrogenase [NAD(+)] OS=Mus musculus GN=Hpgd PE=2 SV=1	PF01073//PF00106	3-beta hydroxysteroid dehydrogenase/isomerase family//short chain dehydrogenase	GO:0008209//GO:0008207//GO:0006694//GO:0008152//GO:0008210//GO:0055114	androgen metabolic process//C21-steroid hormone metabolic process//steroid biosynthetic process//metabolic process//estrogen metabolic process//oxidation-reduction process	GO:0016616//GO:0003854//GO:0016491	oxidoreductase activity, acting on the CH-OH group of donors, NAD or NADP as acceptor//3-beta-hydroxy-delta5-steroid dehydrogenase activity//oxidoreductase activity	--	--	KOG4169	15-hydroxyprostaglandin dehydrogenase and related dehydrogenases
111349685	24.7704	3.57058	2.95071	1.94e-05	0.00110944	TRUE	sp|Q6DCX5|PCFT_XENLA Proton-coupled folate transporter OS=Xenopus laevis GN=slc46a1 PE=2 SV=1//7.14656e-10	2415	3546435	XP_004924743.1	1773	4.5e-195	proton-coupled folate transporter [Bombyx mori]	--	--	--	--	--	K20840	SLC46A3	MFS transporter, PCFT/HCP family, solute carrier family 46, member 3	http://www.genome.jp/dbget-bin/www_bget?ko:K20840	Q6DCX5	153	1.2e-08	Proton-coupled folate transporter OS=Xenopus laevis GN=slc46a1 PE=2 SV=1	PF07690	Major Facilitator Superfamily	GO:0055085	transmembrane transport	--	--	GO:0016021	integral component of membrane	--	--
111359587	16.8136	2.30458	2.95149	5e-06	0.000362639	TRUE	sp|Q9QZS6|HS3SB_MOUSE Heparan sulfate glucosamine 3-O-sulfotransferase 3B1 OS=Mus musculus GN=Hs3st3b1 PE=2 SV=2//2.64801e-111	1878	11417944	XP_022830946.1	1633	6e-179	heparan sulfate glucosamine 3-O-sulfotransferase 3A1 [Spodoptera litura]	XM_014511350.1	XM_014511350	197	3.40866e-96	PREDICTED: Papilio machaon heparan sulfate glucosamine 3-O-sulfotransferase 3B1 (LOC106717481), partial mRNA	K07809	HS3ST3		http://www.genome.jp/dbget-bin/www_bget?ko:K07809	Q8BKN6	880	4.6e-93	Heparan sulfate glucosamine 3-O-sulfotransferase 3A1 OS=Mus musculus GN=Hs3st3a1 PE=2 SV=1	PF00685	Sulfotransferase domain	--	--	GO:0008146	sulfotransferase activity	--	--	KOG3704	Heparan sulfate D-glucosaminyl 3-O-sulfotransferase
111348161	80.6812	10.8557	2.97735	1.95e-07	2.38e-05	TRUE	sp|Q9Y2G3|AT11B_HUMAN Probable phospholipid-transporting ATPase IF OS=Homo sapiens GN=ATP11B PE=1 SV=2//0	4569	11421315	XP_022814439.1	5622	0	probable phospholipid-transporting ATPase IF isoform X1 [Spodoptera litura]	XM_011554977.1	XM_011554977	249	1.03913e-124	PREDICTED: Plutella xylostella probable phospholipid-transporting ATPase IF (LOC105384701), mRNA	K01530	E7.6.2.1	phospholipid-translocating ATPase	http://www.genome.jp/dbget-bin/www_bget?ko:K01530	Q9Y2G3	1898	1e-210	Probable phospholipid-transporting ATPase IF OS=Homo sapiens GN=ATP11B PE=1 SV=2	PF00692//PF00122//PF14719	dUTPase//E1-E2 ATPase//Phosphotyrosine interaction domain (PTB/PID)	GO:0046080	dUTP metabolic process	GO:0005515//GO:0000166//GO:0046872//GO:0016787	protein binding//nucleotide binding//metal ion binding//hydrolase activity	--	--	KOG0206	P-type ATPase
111350708	275.296	36.5158	2.97828	0.000449233	0.0135491	TRUE	sp|O76922|AUB_DROME Protein aubergine OS=Drosophila melanogaster GN=aub PE=1 SV=1//0	4153	11404113	XP_022818147.1	4259	0	piwi-like protein Siwi [Spodoptera litura]	--	--	--	--	--	K02156	AUB, PIWI	aubergine	http://www.genome.jp/dbget-bin/www_bget?ko:K02156	O76922	1707	1.3e-188	Protein aubergine OS=Drosophila melanogaster GN=aub PE=1 SV=1	PF02171//PF02170	Piwi domain//PAZ domain	--	--	GO:0005515//GO:0003676	protein binding//nucleic acid binding	--	--	KOG1042	Germ-line stem cell division protein Hiwi/Piwi; negative developmental regulator
111357587	20.9273	2.82813	2.98526	1.28e-06	0.000115581	TRUE	sp|P16854|EST1_CULPI Esterase B1 OS=Culex pipiens GN=B1 PE=3 SV=1//1.33517e-70	1973	11415395	XP_022828114.1	2803	0	esterase B1-like isoform X3 [Spodoptera litura]	EU783914.1	EU783914	1551	0	Spodoptera litura carboxylesterase mRNA, complete cds	--	--	--	--	P16854	611	7.5e-62	Esterase B1 OS=Culex pipiens GN=B1 PE=3 SV=1	PF00326//PF07859	Prolyl oligopeptidase family//alpha/beta hydrolase fold	GO:0008152//GO:0006508	metabolic process//proteolysis	GO:0008236//GO:0016787	serine-type peptidase activity//hydrolase activity	--	--	--	--
111358213	5.54171	0.758569	2.98703	0.000528227	0.0152258	TRUE	-//-	1303	11416143	XP_022828947.1	1203	3e-129	circadian clock protein PASD1-like [Spodoptera litura]	--	--	--	--	--	--	--	--	--	--	--	--	--	PF05053	Menin	--	--	--	--	GO:0005634	nucleus	--	--
111360101	100.408	13.5032	2.98965	5.7e-08	8.79e-06	TRUE	sp|P12785|FAS_RAT Fatty acid synthase OS=Rattus norvegicus GN=Fasn PE=1 SV=3//4.14768e-70	7429	11159904	PCG78966.1	8070	0	hypothetical protein B5V51_2475 [Heliothis virescens]	--	--	--	--	--	K00665	FASN	fatty acid synthase, animal type	http://www.genome.jp/dbget-bin/www_bget?ko:K00665	P12785	1919	6e-213	Fatty acid synthase OS=Rattus norvegicus GN=Fasn PE=1 SV=3	PF00107//PF02254//PF00975//PF00108	Zinc-binding dehydrogenase//TrkA-N domain//Thioesterase domain//Thiolase, N-terminal domain	GO:0055114//GO:0008152//GO:0009058//GO:0006813	oxidation-reduction process//metabolic process//biosynthetic process//potassium ion transport	GO:0016788//GO:0016747	hydrolase activity, acting on ester bonds//transferase activity, transferring acyl groups other than amino-acyl groups	--	--	KOG1202	Animal-type fatty acid synthase and related proteins
111353128	21.9916	3.14833	2.99022	4.15e-05	0.00205887	TRUE	-//-	2700	11408619	XP_022821780.1	4148	0	uncharacterized protein LOC111353128 [Spodoptera litura]	KX778610.1	KX778610	73	4.20417e-27	Bicyclus anynana clone scaffold223+ genomic sequence	--	--	--	--	--	--	--	--	--	--	--	--	--	--	--	--	--	--
111354462	263.344	39.0682	2.99352	0.00171057	0.0380947	TRUE	-//-	644	6628941	KPJ18827.1	146	5.5e-07	hypothetical protein RR48_05765 [Papilio machaon]	--	--	--	--	--	--	--	--	--	--	--	--	--	PF02067	Metallothionein family 5	--	--	GO:0046872	metal ion binding	--	--	--	--
111357161	50.0668	6.85245	2.99734	1.47e-05	0.000890205	TRUE	-//-	2975	11414858	XP_022827513.1	2361	3.6e-263	uncharacterized protein LOC111357161 isoform X1 [Spodoptera litura]	XM_014506895.1	XM_014506895	202	9.02902e-99	PREDICTED: Papilio machaon uncharacterized LOC106713983 (LOC106713983), mRNA	--	--	--	--	--	--	--	--	--	--	--	--	--	--	--	--	--	--
111350066	21.8136	3.20358	3.00368	0.000867269	0.0226998	TRUE	sp|P01267|THYG_BOVIN Thyroglobulin OS=Bos taurus GN=TG PE=1 SV=1//1.07648e-06	1360	11404550	XP_022817254.1	2182	9.4e-243	uncharacterized protein LOC111350066 [Spodoptera litura]	--	--	--	--	--	--	--	--	--	P01267	138	3.6e-07	Thyroglobulin OS=Bos taurus GN=TG PE=1 SV=1	--	--	--	--	--	--	--	--	--	--
111355022	153.605	19.3864	3.02668	0.000110669	0.00442116	TRUE	sp|Q26486|FKBP4_SPOFR 46 kDa FK506-binding nuclear protein OS=Spodoptera frugiperda GN=FKBP46 PE=2 SV=1//2.99496e-158	2416	11412156	XP_022824505.1	1203	5.6e-129	46 kDa FK506-binding nuclear protein [Spodoptera litura]	U15038.1	U15038	1496	0	Spodoptera frugiperda immunophilin FKBP46 mRNA, complete cds	K14826	FPR3_4	FK506-binding nuclear protein	http://www.genome.jp/dbget-bin/www_bget?ko:K14826	Q26486	1186	1.9e-128	46 kDa FK506-binding nuclear protein OS=Spodoptera frugiperda GN=FKBP46 PE=2 SV=1	PF00254//PF05793	FKBP-type peptidyl-prolyl cis-trans isomerase//Transcription initiation factor IIF, alpha subunit (TFIIF-alpha)	GO:0006367//GO:0032968//GO:0006457	transcription initiation from RNA polymerase II promoter//positive regulation of transcription elongation from RNA polymerase II promoter//protein folding	GO:0003677	DNA binding	GO:0005634	nucleus	KOG0552	FKBP-type peptidyl-prolyl cis-trans isomerase
111354818	36.9777	4.83118	3.02968	4.99e-08	7.91e-06	TRUE	sp|O18824|SCRB1_BOVIN Scavenger receptor class B member 1 OS=Bos taurus GN=SCARB1 PE=2 SV=1//1.13714e-34	2403	11410780	XP_022824198.1	2639	1.7e-295	scavenger receptor class B member 1-like [Spodoptera litura]	--	--	--	--	--	--	--	--	--	O18824	381	4.2e-35	Scavenger receptor class B member 1 OS=Bos taurus GN=SCARB1 PE=2 SV=1	PF01130	CD36 family	GO:0007155	cell adhesion	--	--	GO:0016020	membrane	--	--
111364556	4.16532	0.56804	3.0405	0.00121517	0.0296738	TRUE	-//-	1245	11419958	XP_022837231.1	2043	1.1e-226	uncharacterized protein LOC111364556 [Spodoptera litura]	--	--	--	--	--	--	--	--	--	--	--	--	--	PF00098//PF06467//PF16588	Zinc knuckle//MYM-type Zinc finger with FCS sequence motif//C2H2 zinc-finger	--	--	GO:0003676//GO:0008270	nucleic acid binding//zinc ion binding	--	--	--	--
111347773	46.0312	6.06283	3.04737	6.45e-08	9.72e-06	TRUE	sp|P18581|CTR2_MOUSE Cationic amino acid transporter 2 OS=Mus musculus GN=Slc7a2 PE=1 SV=3//1.01748e-119	3839	11420807	XP_022813876.1	4533	0	high affinity cationic amino acid transporter 1-like [Spodoptera litura]	--	--	--	--	--	K13863	SLC7A1, ATRC1	solute carrier family 7 (cationic amino acid transporter), member 1	http://www.genome.jp/dbget-bin/www_bget?ko:K13863	Q5PR34	1034	1.3e-110	Cationic amino acid transporter 2 OS=Danio rerio GN=slc7a2 PE=2 SV=1	PF13520//PF00324	Amino acid permease//Amino acid permease	GO:0003333//GO:0006865//GO:0006810//GO:0055085	amino acid transmembrane transport//amino acid transport//transport//transmembrane transport	GO:0015171	amino acid transmembrane transporter activity	GO:0016020	membrane	KOG1286	Amino acid transporters
111353345	94.794	12.9715	3.05039	1.89e-06	0.000158998	TRUE	sp|Q7Z2Q7|LRR70_HUMAN Leucine-rich repeat-containing protein 70 OS=Homo sapiens GN=LRRC70 PE=2 SV=1//3.04913e-13	1730	11408906	XP_022822099.1	1933	9e-214	leucine-rich repeat transmembrane protein FLRT3 [Spodoptera litura]	--	--	--	--	--	--	--	--	--	Q7Z2Q7	200	3e-14	Leucine-rich repeat-containing protein 70 OS=Homo sapiens GN=LRRC70 PE=2 SV=1	PF13855//PF00560	Leucine rich repeat//Leucine Rich Repeat	--	--	GO:0005515	protein binding	--	--	KOG0619	FOG: Leucine rich repeat
111355462	160.236	21.8066	3.05335	7.07e-06	0.000484324	TRUE	sp|Q24799|MYPH_ECHGR Myophilin OS=Echinococcus granulosus PE=2 SV=1//8.20518e-49	725	11412714	XP_022825129.1	958	4.3e-101	myophilin-like [Spodoptera litura]	HM490090.1	HM490090	321	1.49779e-165	Helicoverpa armigera calponin mRNA, complete cds	--	--	--	--	Q24799	403	3.6e-38	Myophilin OS=Echinococcus granulosus PE=2 SV=1	PF00307	Calponin homology (CH) domain	--	--	GO:0005515	protein binding	--	--	KOG2046	Calponin
111357380	25.9617	3.40805	3.05408	8.28e-07	8.24e-05	TRUE	sp|Q8IUS5|EPHX4_HUMAN Epoxide hydrolase 4 OS=Homo sapiens GN=EPHX4 PE=2 SV=2//1.49098e-12	1979	11415119	XP_022827806.1	1842	3.7e-203	uncharacterized protein LOC111357380 isoform X1 [Spodoptera litura]	KT261725.1	KT261725	648	0	Spodoptera litura putative acetyltransferase ACT18 mRNA, complete cds	--	--	--	--	--	--	--	--	--	--	--	--	--	--	--	--	--	--
111364734	109.29	14.52	3.05662	3.75e-07	4.3e-05	TRUE	sp|Q9V576|WUN_DROME Putative phosphatidate phosphatase OS=Drosophila melanogaster GN=wun PE=1 SV=2//4.1819e-61	1280	11403695	XP_022837521.1	1520	5.2e-166	putative phosphatidate phosphatase [Spodoptera litura]	--	--	--	--	--	K01080	PLPP1_2_3	phosphatidate phosphatase	http://www.genome.jp/dbget-bin/www_bget?ko:K01080	Q9V576	513	1.1e-50	Putative phosphatidate phosphatase OS=Drosophila melanogaster GN=wun PE=1 SV=2	--	--	--	--	--	--	--	--	KOG3030	Lipid phosphate phosphatase and related enzymes of the PAP2 family
111363153	46.0556	5.7127	3.06603	7.33e-07	7.63e-05	TRUE	sp|Q03601|NHL1_CAEEL RING finger protein nhl-1 OS=Caenorhabditis elegans GN=nhl-1 PE=1 SV=2//6.64669e-10	2239	11403633	XP_022835751.1	3500	0	RING finger protein nhl-1-like [Spodoptera litura]	--	--	--	--	--	K12035	TRIM71	tripartite motif-containing protein 71	http://www.genome.jp/dbget-bin/www_bget?ko:K12035	Q03601	291	1.1e-24	RING finger protein nhl-1 OS=Caenorhabditis elegans GN=nhl-1 PE=1 SV=2	PF13639//PF00097//PF01436//PF14634//PF01731	Ring finger domain//Zinc finger, C3HC4 type (RING finger)//NHL repeat//zinc-RING finger domain//Arylesterase	--	--	GO:0004064//GO:0046872//GO:0008270//GO:0005515	arylesterase activity//metal ion binding//zinc ion binding//protein binding	--	--	KOG2177	Predicted E3 ubiquitin ligase
111355770	6.6645	0.778856	3.08718	0.0024974	0.0493466	TRUE	sp|Q6AXC6|DDX11_MOUSE Probable ATP-dependent RNA helicase DDX11 OS=Mus musculus GN=Ddx11 PE=2 SV=1//5.00244e-11	2970	11413134	XP_022825597.1	4185	0	ATP-dependent DNA helicase DDX11 [Spodoptera litura]	XM_004922884.2	XM_004922884	431	0	PREDICTED: Bombyx mori probable ATP-dependent RNA helicase DDX11 (LOC101741793), mRNA	K11273	DDX11, CHL1, CTF1	chromosome transmission fidelity protein 1	http://www.genome.jp/dbget-bin/www_bget?ko:K11273	Q6AXC6	1324	2.4e-144	Probable ATP-dependent RNA helicase DDX11 OS=Mus musculus GN=Ddx11 PE=2 SV=1	PF13307//PF06733//PF00270	Helicase C-terminal domain//DEAD_2//DEAD/DEAH box helicase	GO:0006139	nucleobase-containing compound metabolic process	GO:0003677//GO:0008026//GO:0004003//GO:0016818//GO:0003676//GO:0005524	DNA binding//ATP-dependent helicase activity//ATP-dependent DNA helicase activity//hydrolase activity, acting on acid anhydrides, in phosphorus-containing anhydrides//nucleic acid binding//ATP binding	GO:0005657	replication fork	KOG1133	Helicase of the DEAD superfamily
111354013	14.4821	1.75857	3.09495	0.000769914	0.0206258	TRUE	sp|Q9DE46|DPOLA_XENLA DNA polymerase alpha catalytic subunit OS=Xenopus laevis GN=pola1 PE=1 SV=1//0	4608	11411300	XP_022823041.1	7323	0	DNA polymerase alpha catalytic subunit [Spodoptera litura]	XM_007261362.1	XM_007261362	44	9.53374e-11	Fomitiporia mediterranea MF3/22 hypothetical protein (FOMMEDRAFT_137775), partial mRNA	K02320	POLA1	DNA polymerase alpha subunit A	http://www.genome.jp/dbget-bin/www_bget?ko:K02320	Q9DE46	3002	0	DNA polymerase alpha catalytic subunit OS=Xenopus laevis GN=pola1 PE=1 SV=1	PF00136//PF03104//PF08996	DNA polymerase family B//DNA polymerase family B, exonuclease domain//DNA Polymerase alpha zinc finger	GO:0006260	DNA replication	GO:0001882//GO:0000166//GO:0008408//GO:0003887//GO:0003677	nucleoside binding//nucleotide binding//3'-5' exonuclease activity//DNA-directed DNA polymerase activity//DNA binding	GO:0042575	DNA polymerase complex	KOG0970	DNA polymerase alpha, catalytic subunit
111353256	5.46182	0.655279	3.10486	0.000161328	0.00607214	TRUE	sp|Q6DF30|DHDH_XENTR Trans-1,2-dihydrobenzene-1,2-diol dehydrogenase OS=Xenopus tropicalis GN=dhdh PE=2 SV=1//1.40027e-57	1391	11408797	XP_022821975.1	1446	2.1e-157	trans-1,2-dihydrobenzene-1,2-diol dehydrogenase-like [Spodoptera litura]	--	--	--	--	--	K00078	DHDH	dihydrodiol dehydrogenase / D-xylose 1-dehydrogenase (NADP)	http://www.genome.jp/dbget-bin/www_bget?ko:K00078	Q6DF30	483	3.7e-47	Trans-1,2-dihydrobenzene-1,2-diol dehydrogenase OS=Xenopus tropicalis GN=dhdh PE=2 SV=1	PF01408//PF02894	Oxidoreductase family, NAD-binding Rossmann fold//Oxidoreductase family, C-terminal alpha/beta domain	GO:0008152//GO:0055114	metabolic process//oxidation-reduction process	GO:0016491	oxidoreductase activity	--	--	KOG2741	Dimeric dihydrodiol dehydrogenase
111360565	35.8081	4.50649	3.10654	4.62e-08	7.45e-06	TRUE	sp|Q9W4Y2|PDFR_DROME PDF receptor OS=Drosophila melanogaster GN=Pdfr PE=1 SV=2//7.00007e-76	2208	11423508	XP_022832294.1	3569	0	PDF receptor-like [Spodoptera litura]	--	--	--	--	--	K22738	PDFR	PDF receptor	http://www.genome.jp/dbget-bin/www_bget?ko:K22738	Q9W4Y2	660	1.7e-67	PDF receptor OS=Drosophila melanogaster GN=Pdfr PE=1 SV=2	PF00002//PF02793	7 transmembrane receptor (Secretin family)//Hormone receptor domain	GO:0007186	G-protein coupled receptor signaling pathway	GO:0004930	G-protein coupled receptor activity	GO:0016020//GO:0016021	membrane//integral component of membrane	KOG4564	Adenylate cyclase-coupled calcitonin receptor
111361832	6.27516	0.723788	3.1182	0.000261307	0.00873437	TRUE	sp|Q9VKN7|AURKB_DROME Aurora kinase B OS=Drosophila melanogaster GN=ial PE=1 SV=1//1.47285e-121	1090	11400733	XP_022834026.1	1548	2.5e-169	aurora kinase B-like [Spodoptera litura]	--	--	--	--	--	K11479	AURKB	aurora kinase B	http://www.genome.jp/dbget-bin/www_bget?ko:K11479	Q9VKN7	907	2e-96	Aurora kinase B OS=Drosophila melanogaster GN=ial PE=1 SV=1	PF00069//PF06293//PF07714	Protein kinase domain//Lipopolysaccharide kinase (Kdo/WaaP) family//Protein tyrosine kinase	GO:0006468	protein phosphorylation	GO:0016773//GO:0004672//GO:0005524	phosphotransferase activity, alcohol group as acceptor//protein kinase activity//ATP binding	GO:0016020	membrane	KOG0580	Serine/threonine protein kinase
Novel00577	8.61333	1.09115	3.12056	9.14e-05	0.00384331	TRUE	putative odorant receptor OR43, partial [Cydia pomonella]	1461	--	--	--	--	--	KJ956693.1	KJ956693	35	2.99559e-06	Spodoptera litura general odorant-binding protein 2 (GOBP2), pheromone-binding protein 2 (PBP2), pheromone-binding protein 3 (PBP3), and pheromone-binding protein 1 (PBP1) genes, complete cds	--	--	--	--	--	--	--	--	PF06387	D1 dopamine receptor-interacting protein (calcyon)	GO:0007212//GO:0048268	dopamine receptor signaling pathway//clathrin coat assembly	GO:0032051	clathrin light chain binding	GO:0016021	integral component of membrane	--	--
111359382	67.2911	8.64902	3.12407	1.01e-06	9.53e-05	TRUE	-//-	609	11417700	XP_022830676.1	478	1.7e-45	uncharacterized protein LOC111359382 [Spodoptera litura]	--	--	--	--	--	--	--	--	--	--	--	--	--	--	--	--	--	--	--	--	--	--	--
111359709	37.4523	4.63094	3.13075	6.81e-08	1.02e-05	TRUE	sp|P44094|Y1014_HAEIN Uncharacterized protein HI_1014 OS=Haemophilus influenzae (strain ATCC 51907 / DSM 11121 / KW20 / Rd) GN=HI_1014 PE=3 SV=1//2.38268e-102	1743	11418071	XP_022831090.1	1564	5.6e-171	uncharacterized protein LOC111359709 [Spodoptera litura]	--	--	--	--	--	--	--	--	--	P44094	766	7e-80	Uncharacterized protein HI_1014 OS=Haemophilus influenzae (strain ATCC 51907 / DSM 11121 / KW20 / Rd) GN=HI_1014 PE=3 SV=1	PF01073//PF01370	3-beta hydroxysteroid dehydrogenase/isomerase family//NAD dependent epimerase/dehydratase family	GO:0006694//GO:0055114//GO:0008210//GO:0008209//GO:0008207	steroid biosynthetic process//oxidation-reduction process//estrogen metabolic process//androgen metabolic process//C21-steroid hormone metabolic process	GO:0016616//GO:0003854//GO:0050662//GO:0003824	oxidoreductase activity, acting on the CH-OH group of donors, NAD or NADP as acceptor//3-beta-hydroxy-delta5-steroid dehydrogenase activity//coenzyme binding//catalytic activity	--	--	--	--
Novel00342	32.3107	4.00055	3.13864	1.46e-06	0.000128494	TRUE	--	2922	--	--	--	--	--	JQ995292.1	JQ995292	36	1.68511e-06	Helicoverpa armigera clone BAC 33J17 cytochrome P450 337B3v1 (CYP337B3v1) gene, complete cds	--	--	--	--	--	--	--	--	PF02892	BED zinc finger	--	--	GO:0003677	DNA binding	--	--	--	--
111353943	16.1641	2.09837	3.14197	0.000155839	0.00591442	TRUE	sp|P21328|RTJK_DROME RNA-directed DNA polymerase from mobile element jockey OS=Drosophila melanogaster GN=pol PE=1 SV=1//8.89603e-40	4101	11409653	XP_022822934.1	3597	0	uncharacterized protein LOC111353943 isoform X1 [Spodoptera litura]	FO681380.1	FO681380	161	7.73172e-76	Spodoptera frugiperda sequence from BAC clone 51E05	--	--	--	--	P21328	404	1.6e-37	RNA-directed DNA polymerase from mobile element jockey OS=Drosophila melanogaster GN=pol PE=1 SV=1	PF10288//PF01080//PF02892//PF05699//PF14372//PF07847	Cytoplasmic tRNA 2-thiolation protein 2//Presenilin//BED zinc finger//hAT family C-terminal dimerisation region//Domain of unknown function (DUF4413)//Protein of unknown function (DUF1637)	GO:0055114//GO:0002098//GO:0034227	oxidation-reduction process//tRNA wobble uridine modification//tRNA thio-modification	GO:0004190//GO:0000049//GO:0046983//GO:0003677//GO:0016702	aspartic-type endopeptidase activity//tRNA binding//protein dimerization activity//DNA binding//oxidoreductase activity, acting on single donors with incorporation of molecular oxygen, incorporation of two atoms of oxygen	GO:0016021	integral component of membrane	--	--
111355544	5.08669	0.591624	3.14493	0.00144989	0.0335186	TRUE	sp|P19967|CYB5R_DROME Cytochrome b5-related protein OS=Drosophila melanogaster GN=Cyt-b5-r PE=2 SV=2//7.88896e-104	1554	11412842	XP_022825268.1	2363	1.1e-263	cytochrome b5-related protein-like [Spodoptera litura]	--	--	--	--	--	--	--	--	--	P19967	833	1.1e-87	Cytochrome b5-related protein OS=Drosophila melanogaster GN=Cyt-b5-r PE=2 SV=2	PF00487//PF07354	Fatty acid desaturase//Zona-pellucida-binding protein (Sp38)	GO:0006629//GO:0007339	lipid metabolic process//binding of sperm to zona pellucida	--	--	GO:0005576	extracellular region	--	--
111359446	9.01499	1.05637	3.15128	4.51e-05	0.00218037	TRUE	-//-	629	--	--	--	--	--	FO681363.1	FO681363	59	5.6949e-20	Spodoptera frugiperda sequence from BAC clone 17L04	--	--	--	--	--	--	--	--	--	--	--	--	--	--	--	--	--	--
111348125	99.6747	12.3855	3.15636	1.26e-06	0.000115509	TRUE	sp|P51831|FABG_BACSU 3-oxoacyl-[acyl-carrier-protein] reductase FabG OS=Bacillus subtilis (strain 168) GN=fabG PE=3 SV=3//6.34841e-33	881	11421276	XP_022814395.1	1279	3.1e-138	uncharacterized protein LOC111348125 isoform X1 [Spodoptera litura]	--	--	--	--	--	--	--	--	--	P9WGQ4	320	1.8e-28	Uncharacterized oxidoreductase MT0954 OS=Mycobacterium tuberculosis (strain CDC 1551 / Oshkosh) GN=MT0954 PE=3 SV=1	PF00106//PF12242//PF02737	short chain dehydrogenase//NAD(P)H binding domain of trans-2-enoyl-CoA reductase//3-hydroxyacyl-CoA dehydrogenase, NAD binding domain	GO:0006633//GO:0006552//GO:0006631//GO:0018874//GO:0006568//GO:0006554//GO:0006574//GO:0008152//GO:0006550//GO:0055114	fatty acid biosynthetic process//leucine catabolic process//fatty acid metabolic process//benzoate metabolic process//tryptophan metabolic process//lysine catabolic process//valine catabolic process//metabolic process//isoleucine catabolic process//oxidation-reduction process	GO:0003857//GO:0016491	3-hydroxyacyl-CoA dehydrogenase activity//oxidoreductase activity	--	--	--	--
111351448	30.646	3.4337	3.15968	1.04e-05	0.000671559	TRUE	sp|P16662|UD2B7_HUMAN UDP-glucuronosyltransferase 2B7 OS=Homo sapiens GN=UGT2B7 PE=1 SV=1//2.44578e-40	1673	11406258	XP_022819136.1	2558	2.9e-286	UDP-glucuronosyltransferase 1-8-like [Spodoptera litura]	KF777117.1	KF777117	187	1.09734e-90	Spodoptera littoralis UDP-glycosyltransferase 41D2 (UGT41D2) mRNA, complete cds	--	--	--	--	P08541	390	2.7e-36	UDP-glucuronosyltransferase 2B2 OS=Rattus norvegicus GN=Ugt2b PE=1 SV=1	PF04101//PF00201	Glycosyltransferase family 28 C-terminal domain//UDP-glucoronosyl and UDP-glucosyl transferase	GO:0008152	metabolic process	GO:0016758	transferase activity, transferring hexosyl groups	--	--	--	--
111360901	3.9199	0.4337	3.17031	0.00135479	0.0318453	TRUE	sp|B2D0J5|EST6_APIME Venom carboxylesterase-6 OS=Apis mellifera PE=2 SV=1//1.00274e-104	1885	11424113	XP_022832964.1	3031	0	venom carboxylesterase-6-like [Spodoptera litura]	--	--	--	--	--	--	--	--	--	B2D0J5	829	3.8e-87	Venom carboxylesterase-6 OS=Apis mellifera PE=2 SV=1	PF00326//PF07859	Prolyl oligopeptidase family//alpha/beta hydrolase fold	GO:0008152//GO:0006508	metabolic process//proteolysis	GO:0008236//GO:0016787	serine-type peptidase activity//hydrolase activity	--	--	--	--
111357162	125.734	15.9139	3.17164	8.47e-06	0.000567348	TRUE	-//-	1151	11414860	XP_022827515.1	962	2.3e-101	vegetative cell wall protein gp1-like [Spodoptera litura]	--	--	--	--	--	--	--	--	--	--	--	--	--	--	--	--	--	--	--	--	--	--	--
111349756	70.5676	8.22386	3.17843	6.28e-09	1.35e-06	TRUE	sp|Q91W43|GCSP_MOUSE Glycine dehydrogenase (decarboxylating), mitochondrial OS=Mus musculus GN=Gldc PE=1 SV=1//0	3586	11423418	XP_022816757.1	5122	0	glycine dehydrogenase ..decarboxylating.., mitochondrial [Spodoptera litura]	XM_013285921.1	XM_013285921	837	0	PREDICTED: Papilio polytes glycine dehydrogenase (decarboxylating), mitochondrial (LOC106105544), mRNA	K00281	GLDC, gcvP	glycine dehydrogenase	http://www.genome.jp/dbget-bin/www_bget?ko:K00281	Q91W43	3186	0	Glycine dehydrogenase (decarboxylating), mitochondrial OS=Mus musculus GN=Gldc PE=1 SV=1	PF01212//PF01691//PF02347	Beta-eliminating lyase//Adenovirus E1B 19K protein / small t-antigen//Glycine cleavage system P-protein	GO:0006546//GO:0006544//GO:0006563//GO:0006566//GO:0006520//GO:0043066//GO:0055114	glycine catabolic process//glycine metabolic process//L-serine metabolic process//threonine metabolic process//cellular amino acid metabolic process//negative regulation of apoptotic process//oxidation-reduction process	GO:0004375//GO:0016829//GO:0005521	glycine dehydrogenase (decarboxylating) activity//lyase activity//lamin binding	--	--	KOG2040	Glycine dehydrogenase (decarboxylating)
111357600	130.8	16.1587	3.17898	1.56e-07	2.02e-05	TRUE	sp|Q64380|SARDH_RAT Sarcosine dehydrogenase, mitochondrial OS=Rattus norvegicus GN=Sardh PE=1 SV=2//0	2428	11411774	XP_022828134.1	3969	0	sarcosine dehydrogenase, mitochondrial [Spodoptera litura]	XM_011551703.1	XM_011551703	101	1.02753e-42	PREDICTED: Plutella xylostella sarcosine dehydrogenase, mitochondrial-like (LOC105381895), mRNA	K00314	SARDH	sarcosine dehydrogenase	http://www.genome.jp/dbget-bin/www_bget?ko:K00314	Q64380	1763	2.4e-195	Sarcosine dehydrogenase, mitochondrial OS=Rattus norvegicus GN=Sardh PE=1 SV=2	PF12831//PF07992//PF05834//PF01266//PF01494//PF01134	FAD dependent oxidoreductase//Pyridine nucleotide-disulphide oxidoreductase//Lycopene cyclase protein//FAD dependent oxidoreductase//FAD binding domain//Glucose inhibited division protein A	GO:0008033//GO:0055114//GO:0016117	tRNA processing//oxidation-reduction process//carotenoid biosynthetic process	GO:0050660//GO:0016491//GO:0071949//GO:0016705	flavin adenine dinucleotide binding//oxidoreductase activity//FAD binding//oxidoreductase activity, acting on paired donors, with incorporation or reduction of molecular oxygen	--	--	KOG2844	Dimethylglycine dehydrogenase precursor
111352476	18.5837	2.29176	3.19921	2.12e-05	0.00119289	TRUE	sp|Q5RFR0|TTPAL_PONAB Alpha-tocopherol transfer protein-like OS=Pongo abelii GN=TTPAL PE=2 SV=1//3.96443e-38	1101	11407719	XP_022820774.1	1621	8.6e-178	alpha-tocopherol transfer protein-like [Spodoptera litura]	--	--	--	--	--	--	--	--	--	Q5RFR0	346	2.2e-31	Alpha-tocopherol transfer protein-like OS=Pongo abelii GN=TTPAL PE=2 SV=1	--	--	--	--	--	--	--	--	--	--
Novel00709	4.34131	0.481052	3.21487	0.00207017	0.0433475	TRUE	putative endonuclease and reverse transcriptase-like protein [Danaus plexippus]	11057	11144481	PCG63543.1	1630	7.8e-178	hypothetical protein B5V51_12121 [Heliothis virescens]	FP340419.1	FP340419	361	0	78G03_SfBAC_fin, Spodoptera frugiperda BAC, egg DNA	--	--	--	--	Q9NBX4	377	5.7e-34	Probable RNA-directed DNA polymerase from transposon X-element OS=Drosophila melanogaster GN=X-element\ORF2 PE=3 SV=1	PF09570//PF04061	SinI restriction endonuclease//ORMDL family	GO:0006308//GO:0009307	DNA catabolic process//DNA restriction-modification system	GO:0009036//GO:0003677	Type II site-specific deoxyribonuclease activity//DNA binding	GO:0005789//GO:0009359//GO:0016021	endoplasmic reticulum membrane//Type II site-specific deoxyribonuclease complex//integral component of membrane	--	--
Novel00373	27.0826	3.03366	3.21925	8.47e-08	1.19e-05	TRUE	PREDICTED: uncharacterized protein LOC105262316 [Musca domestica]	7200	11411094	XP_022820784.1	2297	2.3e-255	uncharacterized protein LOC111352479 [Spodoptera litura]	XM_011296986.1	XM_011296986	963	0	PREDICTED: Musca domestica uncharacterized LOC105262316 (LOC105262316), mRNA	--	--	--	--	--	--	--	--	PF07578//PF00098//PF05495	Lipid A Biosynthesis N-terminal domain//Zinc knuckle//CHY zinc finger	GO:0009245	lipid A biosynthetic process	GO:0003676//GO:0008270//GO:0008915	nucleic acid binding//zinc ion binding//lipid-A-disaccharide synthase activity	--	--	--	--
111347867	19.4566	2.19071	3.22331	1.06e-05	0.000683776	TRUE	-//-	1608	11420936	XP_022814019.1	1478	4.8e-161	uncharacterized protein LOC111347867 [Spodoptera litura]	--	--	--	--	--	--	--	--	--	--	--	--	--	--	--	--	--	--	--	--	--	--	--
111350720	70.3434	7.9591	3.22631	1.06e-06	9.92e-05	TRUE	-//-	1226	11405359	XP_022818153.1	1236	4.2e-133	wiskott-Aldrich syndrome protein family member 3-like [Spodoptera litura]	--	--	--	--	--	--	--	--	--	--	--	--	--	PF06479//PF01213	Ribonuclease 2-5A//Adenylate cyclase associated (CAP) N terminal	GO:0006397//GO:0007010//GO:0051252	mRNA processing//cytoskeleton organization//regulation of RNA metabolic process	GO:0004540//GO:0003779	ribonuclease activity//actin binding	--	--	--	--
111349746	17.9559	1.98257	3.23337	5.04e-05	0.00237338	TRUE	sp|Q9NGX9|CP302_DROME Cytochrome P450 302a1, mitochondrial OS=Drosophila melanogaster GN=dib PE=2 SV=2//1.48951e-142	1755	11423406	XP_022816743.1	2662	2.7e-298	cytochrome P450 302a1, mitochondrial [Spodoptera litura]	FJ403324.1	FJ403324	1558	0	Spodoptera littoralis cytochrome P450 CYP302A1 mRNA, complete cds	K10721	DIB, CYP302A1	ecdysteroid 22-hydroxylase	http://www.genome.jp/dbget-bin/www_bget?ko:K10721	Q9NGX9	1084	9.4e-117	Cytochrome P450 302a1, mitochondrial OS=Drosophila melanogaster GN=dib PE=2 SV=2	PF09171//PF00067	Domain of unknown function (DUF1886)//Cytochrome P450	GO:0006284//GO:0055114	base-excision repair//oxidation-reduction process	GO:0016705//GO:0003906//GO:0016799//GO:0005506//GO:0020037	oxidoreductase activity, acting on paired donors, with incorporation or reduction of molecular oxygen//DNA-(apurinic or apyrimidinic site) lyase activity//hydrolase activity, hydrolyzing N-glycosyl compounds//iron ion binding//heme binding	--	--	KOG0159	Cytochrome P450 CYP11/CYP12/CYP24/CYP27 subfamilies
111352929	11.729	1.33961	3.23696	1.52e-05	0.000917886	TRUE	sp|P29981|CP4C1_BLADI Cytochrome P450 4C1 OS=Blaberus discoidalis GN=CYP4C1 PE=2 SV=1//8.08205e-126	3068	11408282	XP_022821407.1	5267	0	uncharacterized protein LOC111352929 [Spodoptera litura]	DQ352137.2	DQ352137	1491	0	Spodoptera litura cytochrome P450 (CYP4M14v1) mRNA, complete cds	K07427	CYP4V2	docosahexaenoic acid omega-hydroxylase	http://www.genome.jp/dbget-bin/www_bget?ko:K07427	P29981	1010	6.3e-108	Cytochrome P450 4C1 OS=Blaberus discoidalis GN=CYP4C1 PE=2 SV=1	PF00067//PF00667//PF17122//PF03444	Cytochrome P450//FAD binding domain//Zinc-finger//Winged helix-turn-helix transcription repressor, HrcA DNA-binding	GO:0006355//GO:0055114	regulation of transcription, DNA-templated//oxidation-reduction process	GO:0020037//GO:0008270//GO:0003677//GO:0005506//GO:0005515//GO:0016491//GO:0016705	heme binding//zinc ion binding//DNA binding//iron ion binding//protein binding//oxidoreductase activity//oxidoreductase activity, acting on paired donors, with incorporation or reduction of molecular oxygen	--	--	--	--
111348259	4.99775	0.592929	3.23762	0.000304317	0.00989954	TRUE	-//-	870	11421429	XP_022814572.1	1246	2.1e-134	uncharacterized protein LOC111348259 [Spodoptera litura]	--	--	--	--	--	--	--	--	--	--	--	--	--	--	--	--	--	--	--	--	--	--	--
111359707	18.8006	2.28977	3.23802	0.000391602	0.012153	TRUE	sp|P48545|KCNJ5_MOUSE G protein-activated inward rectifier potassium channel 4 OS=Mus musculus GN=Kcnj5 PE=2 SV=3//1.30207e-81	1430	11418070	XP_022831089.1	1971	2.9e-218	G protein-activated inward rectifier potassium channel 4-like [Spodoptera litura]	--	--	--	--	--	K05330	KCNJN	potassium inwardly-rectifying channel subfamily J, other	http://www.genome.jp/dbget-bin/www_bget?ko:K05330	P48545	656	3.3e-67	G protein-activated inward rectifier potassium channel 4 OS=Mus musculus GN=Kcnj5 PE=2 SV=3	PF01007	Inward rectifier potassium channel	GO:0006813	potassium ion transport	GO:0005242	inward rectifier potassium channel activity	GO:0008076//GO:0016021	voltage-gated potassium channel complex//integral component of membrane	KOG3827	Inward rectifier K+ channel
111351591	15.3002	1.88867	3.24645	0.000343172	0.0109102	TRUE	sp|Q8MJY8|PGDH_MACFA 15-hydroxyprostaglandin dehydrogenase [NAD(+)] OS=Macaca fascicularis GN=HPGD PE=2 SV=1//4.6188e-14	1104	11406458	XP_022819359.1	1134	2.6e-121	15-hydroxyprostaglandin dehydrogenase [NAD..+..]-like [Spodoptera litura]	KP237903.1	KP237903	154	1.58345e-72	Helicoverpa assulta alcohol dehydrogenase 12 mRNA, partial cds	--	--	--	--	Q8MJY8	182	2.3e-12	15-hydroxyprostaglandin dehydrogenase [NAD(+)] OS=Macaca fascicularis GN=HPGD PE=2 SV=1	PF01370//PF01073//PF00106	NAD dependent epimerase/dehydratase family//3-beta hydroxysteroid dehydrogenase/isomerase family//short chain dehydrogenase	GO:0008207//GO:0008209//GO:0008210//GO:0055114//GO:0008152//GO:0006694	C21-steroid hormone metabolic process//androgen metabolic process//estrogen metabolic process//oxidation-reduction process//metabolic process//steroid biosynthetic process	GO:0003824//GO:0050662//GO:0016616//GO:0003854//GO:0016491	catalytic activity//coenzyme binding//oxidoreductase activity, acting on the CH-OH group of donors, NAD or NADP as acceptor//3-beta-hydroxy-delta5-steroid dehydrogenase activity//oxidoreductase activity	--	--	KOG4169	15-hydroxyprostaglandin dehydrogenase and related dehydrogenases
111364939	190.066	23.0245	3.24723	1.34e-05	0.00083702	TRUE	sp|P21793|PGS2_BOVIN Decorin OS=Bos taurus GN=DCN PE=1 SV=2//1.09617e-08	2185	11420410	XP_022837740.1	1992	1.6e-220	uncharacterized protein LOC111364939 [Spodoptera litura]	XM_013342827.1	XM_013342827	85	7.23801e-34	PREDICTED: Amyelois transitella uncharacterized LOC106141169 (LOC106141169), transcript variant X2, mRNA	--	--	--	--	P24014	165	4.3e-10	Protein slit OS=Drosophila melanogaster GN=sli PE=1 SV=2	PF00560//PF13855//PF09416	Leucine Rich Repeat//Leucine rich repeat//RNA helicase (UPF2 interacting domain)	GO:0000184	nuclear-transcribed mRNA catabolic process, nonsense-mediated decay	GO:0003677//GO:0005515//GO:0005524//GO:0008270//GO:0004386	DNA binding//protein binding//ATP binding//zinc ion binding//helicase activity	GO:0005737	cytoplasm	KOG4237	Extracellular matrix protein slit, contains leucine-rich and EGF-like repeats
111352270	112.802	12.8958	3.29262	7.84e-08	1.11e-05	TRUE	sp|P52168|PNR_DROME GATA-binding factor A OS=Drosophila melanogaster GN=pnr PE=1 SV=1//2.41399e-50	3039	11411063	XP_022820458.1	2857	0	uncharacterized protein LOC111352270 isoform X1 [Spodoptera litura]	XM_013341565.1	XM_013341565	474	0	PREDICTED: Amyelois transitella transcription factor GATA-4-like (LOC106140042), transcript variant X2, mRNA	K17897	GATA6	GATA-binding protein 6	http://www.genome.jp/dbget-bin/www_bget?ko:K17897	P70005	475	6.8e-46	GATA-binding factor 6-B OS=Xenopus laevis GN=gata6-b PE=2 SV=1	PF08273//PF00320//PF01873	Zinc-binding domain of primase-helicase//GATA zinc finger//Domain found in IF2B/IF5	GO:0006355//GO:0006446//GO:0006269//GO:0006351//GO:0006413	regulation of transcription, DNA-templated//regulation of translational initiation//DNA replication, synthesis of RNA primer//transcription, DNA-templated//translational initiation	GO:0003743//GO:0003700//GO:0003896//GO:0043565//GO:0004386//GO:0008270	translation initiation factor activity//transcription factor activity, sequence-specific DNA binding//DNA primase activity//sequence-specific DNA binding//helicase activity//zinc ion binding	GO:0005840//GO:0005667//GO:0005657//GO:0005730	ribosome//transcription factor complex//replication fork//nucleolus	KOG1601	GATA-4/5/6 transcription factors
111358680	237.456	24.7124	3.29664	0.000107464	0.00435037	TRUE	-//-	499	11416807	XP_022829695.1	431	3.8e-40	lipopolysaccharide-induced tumor necrosis factor-alpha factor-like [Spodoptera litura]	--	--	--	--	--	K19363	LITAF	lipopolysaccharide-induced tumor necrosis factor-alpha factor	http://www.genome.jp/dbget-bin/www_bget?ko:K19363	--	--	--	--	--	--	--	--	--	--	--	--	--	--
Novel00575	1.43874	0.149337	3.30352	0.00132568	0.0314451	TRUE	PREDICTED: LOW QUALITY PROTEIN: uncharacterized protein LOC105736982 [Apis florea]	4781	3081274	EJY66653.1	492	3.1e-46	hypothetical protein OXYTRI_13058 ..macronuclear.. [Oxytricha trifallax]	AB674749.1	AB674749	1552	0	Papilio xuthus genes for 18S rRNA, ITS1, 5.8S rRNA, ITS2, 28S rRNA, complete sequence	--	--	--	--	Q8TGM7	157	8e-09	Putative uncharacterized protein ART2 OS=Saccharomyces cerevisiae (strain ATCC 204508 / S288c) GN=ART2 PE=5 SV=1	PF01361//PF02500	Tautomerase enzyme//Probable DNA packing protein, N-terminus	GO:0006323//GO:0006725	DNA packaging//cellular aromatic compound metabolic process	GO:0016853	isomerase activity	--	--	--	--
111352359	111.437	12.7466	3.30705	1.33e-05	0.000834147	TRUE	sp|Q9BTX7|TTPAL_HUMAN Alpha-tocopherol transfer protein-like OS=Homo sapiens GN=TTPAL PE=1 SV=2//1.98601e-31	2142	11407564	XP_022820600.1	3252	0	uncharacterized protein LOC111352359 [Spodoptera litura]	--	--	--	--	--	--	--	--	--	Q5RFR0	357	2.3e-32	Alpha-tocopherol transfer protein-like OS=Pongo abelii GN=TTPAL PE=2 SV=1	--	--	--	--	--	--	--	--	--	--
111359768	24.7195	2.66622	3.33934	9.65e-07	9.25e-05	TRUE	sp|P83088|FUCTC_DROME Alpha-(1,3)-fucosyltransferase C OS=Drosophila melanogaster GN=FucTC PE=2 SV=4//4.91208e-63	1682	11418142	XP_022831169.1	2064	5.6e-229	alpha-..1,3..-fucosyltransferase C-like [Spodoptera litura]	--	--	--	--	--	K14464	FUT-1, FucTC	alpha-1,3-fucosyltransferase	http://www.genome.jp/dbget-bin/www_bget?ko:K14464	P83088	547	1.7e-54	Alpha-(1,3)-fucosyltransferase C OS=Drosophila melanogaster GN=FucTC PE=2 SV=4	PF00852	Glycosyltransferase family 10 (fucosyltransferase) C-term	GO:0006486	protein glycosylation	GO:0008417	fucosyltransferase activity	GO:0016020	membrane	KOG2619	Fucosyltransferase
111348806	21.1594	2.1339	3.34483	9.54e-05	0.00396771	TRUE	sp|Q26454|MCM4_DROME DNA replication licensing factor MCM4 OS=Drosophila melanogaster GN=dpa PE=1 SV=2//0	2784	11403885	XP_022815420.1	4045	0	DNA replication licensing factor MCM4 [Spodoptera litura]	XM_011563578.1	XM_011563578	356	0	PREDICTED: Plutella xylostella DNA replication licensing factor MCM4 (LOC105391993), mRNA	K02212	MCM4, CDC54	DNA replication licensing factor MCM4	http://www.genome.jp/dbget-bin/www_bget?ko:K02212	Q26454	2579	6.6e-290	DNA replication licensing factor MCM4 OS=Drosophila melanogaster GN=dpa PE=1 SV=2	PF00158//PF00493//PF07726//PF00004//PF07728//PF00392	Sigma-54 interaction domain//MCM2/3/5 family//ATPase family associated with various cellular activities (AAA)//ATPase family associated with various cellular activities (AAA)//AAA domain (dynein-related subfamily)//Bacterial regulatory proteins, gntR family	GO:0006260//GO:0006355	DNA replication//regulation of transcription, DNA-templated	GO:0003677//GO:0008134//GO:0003700//GO:0016887//GO:0005524	DNA binding//transcription factor binding//transcription factor activity, sequence-specific DNA binding//ATPase activity//ATP binding	GO:0005667	transcription factor complex	KOG0478	DNA replication licensing factor, MCM4 component
111348951	92.645	9.79271	3.35385	1.21e-09	3.38e-07	TRUE	sp|Q9BXW4|MLP3C_HUMAN Microtubule-associated proteins 1A/1B light chain 3C OS=Homo sapiens GN=MAP1LC3C PE=1 SV=1//2.12194e-34	1428	10455167	XP_021191683.1	1286	7.8e-139	uncharacterized protein LOC110377214 [Helicoverpa armigera]	XM_013310907.1	XM_013310907	261	6.8172e-132	PREDICTED: Papilio xuthus uncharacterized LOC106116859 (LOC106116859), transcript variant X2, mRNA	K10435	MAP1LC	microtubule-associated protein 1 light chain	http://www.genome.jp/dbget-bin/www_bget?ko:K10435	Q9BXW4	363	3.1e-33	Microtubule-associated proteins 1A/1B light chain 3C OS=Homo sapiens GN=MAP1LC3C PE=1 SV=1	PF04110	Ubiquitin-like autophagy protein Apg12	GO:0000045	autophagosome assembly	--	--	GO:0005737	cytoplasm	KOG1654	Microtubule-associated anchor protein involved in autophagy and membrane trafficking
111361935	3.88356	0.415405	3.35443	0.000727599	0.0197536	TRUE	-//-	766	11400855	XP_022834163.1	756	1.2e-77	uncharacterized protein LOC111361935 [Spodoptera litura]	JQ660357.1	JQ660357	57	9.06305e-19	Spodoptera littoralis REPAT3 mRNA, complete cds	--	--	--	--	--	--	--	--	--	--	--	--	--	--	--	--	--	--
111360921	14.8861	1.68869	3.35644	0.000129429	0.00504884	TRUE	sp|Q71RS6|NCKX5_HUMAN Sodium/potassium/calcium exchanger 5 OS=Homo sapiens GN=SLC24A5 PE=1 SV=1//1.06942e-56	3227	11424133	XP_022832987.1	2581	1.2e-288	sodium..potassium..calcium exchanger 4-like [Spodoptera litura]	--	--	--	--	--	K13751	SLC24A3, NCKX3	solute carrier family 24 (sodium/potassium/calcium exchanger), member 3	http://www.genome.jp/dbget-bin/www_bget?ko:K13751	Q49SH1	538	3.6e-53	Sodium/potassium/calcium exchanger 5 OS=Danio rerio GN=slc24a5 PE=2 SV=1	PF01699	Sodium/calcium exchanger protein	GO:0055085	transmembrane transport	--	--	GO:0016021	integral component of membrane	KOG1307	K+-dependent Ca2+/Na+ exchanger NCKX1 and related proteins
111355416	20.5088	2.10789	3.36014	7.4e-06	0.000499679	TRUE	-//-	9099	11403387	XP_022825456.1	13210	0	golgin subfamily B member 1-like [Spodoptera litura]	XM_012694539.1	XM_012694539	70	6.65162e-25	PREDICTED: Bombyx mori centromere-associated protein E-like (LOC101738516), mRNA	--	--	--	--	Q14789	550	4.1e-54	Golgin subfamily B member 1 OS=Homo sapiens GN=GOLGB1 PE=1 SV=2	PF04061	ORMDL family	--	--	--	--	GO:0016021//GO:0005789	integral component of membrane//endoplasmic reticulum membrane	--	--
111363473	7.63925	0.768713	3.36562	0.00246491	0.0489675	TRUE	sp|A3AVH5|RH13_ORYSJ DEAD-box ATP-dependent RNA helicase 13 OS=Oryza sativa subsp. japonica GN=Os04g0510400 PE=2 SV=2//6.33088e-15	941	11402526	XP_022836069.1	706	9.3e-72	ATP-dependent RNA helicase ddx24-like, partial [Spodoptera litura]	--	--	--	--	--	K14805	DDX24, MAK5	ATP-dependent RNA helicase DDX24/MAK5	http://www.genome.jp/dbget-bin/www_bget?ko:K14805	A3AVH5	188	4e-13	DEAD-box ATP-dependent RNA helicase 13 OS=Oryza sativa subsp. japonica GN=Os04g0510400 PE=2 SV=2	PF00270	DEAD/DEAH box helicase	--	--	GO:0005524//GO:0003676	ATP binding//nucleic acid binding	--	--	KOG0347	RNA helicase
111351280	8.69819	0.927941	3.37854	0.000135356	0.00525754	TRUE	-//-	2535	--	--	--	--	--	--	--	--	--	--	--	--	--	--	--	--	--	--	PF12639	DNase/tRNase domain of colicin-like bacteriocin	--	--	GO:0004519	endonuclease activity	--	--	--	--
111352727	38.7417	4.03073	3.38574	4.33e-08	7.04e-06	TRUE	-//-	2367	11408029	XP_022821116.1	3000	0	uncharacterized protein LOC111352727 [Spodoptera litura]	XM_013278029.1	XM_013278029	73	3.67865e-27	PREDICTED: Papilio polytes uncharacterized LOC106099470 (LOC106099470), mRNA	--	--	--	--	--	--	--	--	PF09815	XK-related protein	--	--	--	--	GO:0016021	integral component of membrane	--	--
111358353	118.83	12.5201	3.38913	8.28e-07	8.24e-05	TRUE	sp|P40240|CD9_MOUSE CD9 antigen OS=Mus musculus GN=Cd9 PE=1 SV=2//5.53016e-16	948	11416400	XP_022829234.1	1226	4.7e-132	tetraspanin-2A [Spodoptera litura]	XM_013279219.1	XM_013279219	242	1.62992e-121	PREDICTED: Papilio polytes CD9 antigen (LOC106100391), mRNA	--	--	--	--	Q3ZBH3	212	6.6e-16	CD151 antigen OS=Bos taurus GN=CD151 PE=2 SV=1	PF00335//PF04226	Tetraspanin family//Transglycosylase associated protein	--	--	--	--	GO:0016021	integral component of membrane	KOG3882	Tetraspanin family integral membrane protein
Novel00413	102.163	10.9861	3.39102	1.32e-06	0.000118654	TRUE	--	3323	--	--	--	--	--	FO681379.1	FO681379	70	2.41344e-25	Spodoptera frugiperda sequence from BAC clone 21I19	--	--	--	--	--	--	--	--	PF06466//PF04616//PF11593	PCAF (P300/CBP-associated factor) N-terminal domain//Glycosyl hydrolases family 43//Mediator complex subunit 3 fungal	GO:0006355//GO:0005975//GO:0042967//GO:0006357	regulation of transcription, DNA-templated//carbohydrate metabolic process//acyl-carrier-protein biosynthetic process//regulation of transcription from RNA polymerase II promoter	GO:0004402//GO:0004553//GO:0001104	histone acetyltransferase activity//hydrolase activity, hydrolyzing O-glycosyl compounds//RNA polymerase II transcription cofactor activity	GO:0000123//GO:0005634//GO:0016592	histone acetyltransferase complex//nucleus//mediator complex	--	--
111355559	11.3669	1.17111	3.40157	5.97e-06	0.000413841	TRUE	sp|Q95X01|MYRO1_BREBR Myrosinase 1 OS=Brevicoryne brassicae PE=1 SV=1//6.03354e-143	1672	11412865	XP_022825294.1	2688	2.5e-301	myrosinase 1-like [Spodoptera litura]	--	--	--	--	--	K01229	LCT	lactase-phlorizin hydrolase	http://www.genome.jp/dbget-bin/www_bget?ko:K01229	Q95X01	1114	3e-120	Myrosinase 1 OS=Brevicoryne brassicae PE=1 SV=1	PF00150//PF00232	Cellulase (glycosyl hydrolase family 5)//Glycosyl hydrolase family 1	GO:0005975	carbohydrate metabolic process	GO:0004553	hydrolase activity, hydrolyzing O-glycosyl compounds	--	--	KOG0626	Beta-glucosidase, lactase phlorizinhydrolase, and related proteins
111357658	9.65429	1.04511	3.4065	0.000244643	0.00831923	TRUE	sp|Q25489|HYEP_MANSE Juvenile hormone epoxide hydrolase OS=Manduca sexta PE=1 SV=1//0	2146	11415478	XP_022828204.1	2289	5.8e-255	juvenile hormone epoxide hydrolase-like [Spodoptera litura]	--	--	--	--	--	K10719	JHEH	juvenile hormone epoxide hydrolase	http://www.genome.jp/dbget-bin/www_bget?ko:K10719	Q25489	1627	1.2e-179	Juvenile hormone epoxide hydrolase OS=Manduca sexta PE=1 SV=1	--	--	--	--	--	--	--	--	KOG2565	Predicted hydrolases or acyltransferases (alpha/beta hydrolase superfamily)
111352234	7.30192	0.738969	3.40764	0.000257487	0.00863839	TRUE	sp|Q9VPH2|PRI2_DROME DNA primase large subunit OS=Drosophila melanogaster GN=DNApol-alpha60 PE=1 SV=2//1.14104e-144	1866	11407384	XP_022820398.1	2276	1.6e-253	DNA primase large subunit-like [Spodoptera litura]	XM_011556826.1	XM_011556826	290	6.7816e-148	PREDICTED: Plutella xylostella DNA primase large subunit (LOC105386304), mRNA	K02685	PRI2	DNA primase large subunit	http://www.genome.jp/dbget-bin/www_bget?ko:K02685	Q9VPH2	1103	6.3e-119	DNA primase large subunit OS=Drosophila melanogaster GN=DNApol-alpha60 PE=1 SV=2	PF04104	Eukaryotic and archaeal DNA primase, large subunit	GO:0006351//GO:0006269	transcription, DNA-templated//DNA replication, synthesis of RNA primer	GO:0003896	DNA primase activity	GO:0005730//GO:0005657	nucleolus//replication fork	KOG2267	Eukaryotic-type DNA primase, large subunit
111355452	13.14	1.26034	3.4107	6.93e-05	0.0030102	TRUE	sp|Q9VXL0|OR13A_DROME Odorant receptor 13a OS=Drosophila melanogaster GN=Or13a PE=2 SV=2//1.03932e-07	1520	11412696	XP_022825109.1	2150	5.4e-239	odorant receptor 13a-like isoform X1 [Spodoptera litura]	--	--	--	--	--	--	--	--	--	--	--	--	--	PF02949//PF08395	7tm Odorant receptor//7tm Chemosensory receptor	GO:0007187//GO:0007608//GO:0050909	G-protein coupled receptor signaling pathway, coupled to cyclic nucleotide second messenger//sensory perception of smell//sensory perception of taste	GO:0004984//GO:0005549	olfactory receptor activity//odorant binding	GO:0016020//GO:0016021	membrane//integral component of membrane	--	--
111358826	9.31177	0.955258	3.412	0.000149594	0.00572513	TRUE	sp|Q9D513|MEIOB_MOUSE Meiosis-specific with OB domain-containing protein OS=Mus musculus GN=Meiob PE=1 SV=3//1.35049e-25	1434	11417000	XP_022829909.1	1884	3.6e-208	meiosis-specific with OB domain-containing protein [Spodoptera litura]	--	--	--	--	--	--	--	--	--	Q9D513	293	4.1e-25	Meiosis-specific with OB domain-containing protein OS=Mus musculus GN=Meiob PE=1 SV=3	--	--	--	--	--	--	--	--	--	--
111349707	21.5078	2.19531	3.41248	0.00020989	0.00739569	TRUE	sp|P48598|IF4E_DROME Eukaryotic translation initiation factor 4E OS=Drosophila melanogaster GN=eIF-4E PE=1 SV=1//9.80711e-51	972	11423351	XP_022816684.1	1006	1.6e-106	eukaryotic translation initiation factor 4E-like [Spodoptera litura]	--	--	--	--	--	K03259	EIF4E	translation initiation factor 4E	http://www.genome.jp/dbget-bin/www_bget?ko:K03259	P48598	447	3.8e-43	Eukaryotic translation initiation factor 4E OS=Drosophila melanogaster GN=eIF-4E PE=1 SV=1	PF01652	Eukaryotic initiation factor 4E	GO:0006446//GO:0006413	regulation of translational initiation//translational initiation	GO:0003723//GO:0003743	RNA binding//translation initiation factor activity	GO:0005840//GO:0005737	ribosome//cytoplasm	KOG1670	Translation initiation factor 4F, cap-binding subunit (eIF-4E) and related cap-binding proteins
111352048	202.061	21.5982	3.42344	7.41e-06	0.000499679	TRUE	sp|Q3SYV5|TSN33_BOVIN Tetraspanin-33 OS=Bos taurus GN=TSPAN33 PE=2 SV=1//4.61954e-08	1524	11407151	XP_022820135.1	1360	2.2e-147	23 kDa integral membrane protein-like [Spodoptera litura]	--	--	--	--	--	--	--	--	--	Q9XSK2	126	1e-05	CD63 antigen OS=Bos taurus GN=CD63 PE=2 SV=4	PF00335	Tetraspanin family	--	--	--	--	GO:0016021	integral component of membrane	--	--
111356879	8.46507	0.82994	3.42936	3.59e-05	0.00183758	TRUE	-//-	2351	11414527	XP_022827143.1	2121	1.9e-235	serine..arginine repetitive matrix protein 1-like isoform X1 [Spodoptera litura]	--	--	--	--	--	--	--	--	--	--	--	--	--	PF06156//PF13851//PF01496	Protein of unknown function (DUF972)//Growth-arrest specific micro-tubule binding//V-type ATPase 116kDa subunit family	GO:0015991//GO:0015992//GO:0006260//GO:0048870	ATP hydrolysis coupled proton transport//proton transport//DNA replication//cell motility	GO:0015078	hydrogen ion transmembrane transporter activity	GO:0033179//GO:0031514	proton-transporting V-type ATPase, V0 domain//motile cilium	--	--
111358473	47.2394	4.80161	3.43521	7.11e-08	1.05e-05	TRUE	sp|P12992|ESTJ_HELVI Juvenile hormone esterase OS=Heliothis virescens PE=1 SV=2//5.56569e-41	1713	11416539	XP_022829393.1	2683	9.6e-301	juvenile hormone esterase-like [Spodoptera litura]	--	--	--	--	--	--	--	--	--	P12992	436	1.3e-41	Juvenile hormone esterase OS=Heliothis virescens PE=1 SV=2	PF04934//PF07859	MED6 mediator sub complex component//alpha/beta hydrolase fold	GO:0006357//GO:0008152	regulation of transcription from RNA polymerase II promoter//metabolic process	GO:0001104//GO:0016787	RNA polymerase II transcription cofactor activity//hydrolase activity	GO:0016592	mediator complex	--	--
111349988	1.19669	0.113434	3.44937	0.00100062	0.0254942	TRUE	-//-	2498	11404023	XP_022817138.1	3333	0	putative uncharacterized protein DDB_G0282499 [Spodoptera litura]	--	--	--	--	--	--	--	--	--	--	--	--	--	PF01607	Chitin binding Peritrophin-A domain	GO:0006030	chitin metabolic process	GO:0008061	chitin binding	GO:0005576	extracellular region	--	--
111363235	5.47207	0.542715	3.45811	0.000199726	0.00710628	TRUE	-//-	568	11422529	XP_022815779.1	836	4.7e-87	uncharacterized protein LOC111349048 [Spodoptera litura]	KU680296.1	KU680296	86	5.00372e-35	Spodoptera exigua UDP-glycosyltransferase 40F3 mRNA, complete cds	--	--	--	--	--	--	--	--	PF03446//PF01370	NAD binding domain of 6-phosphogluconate dehydrogenase//NAD dependent epimerase/dehydratase family	GO:0006098//GO:0019521//GO:0055114	pentose-phosphate shunt//D-gluconate metabolic process//oxidation-reduction process	GO:0050662//GO:0003824//GO:0004616	coenzyme binding//catalytic activity//phosphogluconate dehydrogenase (decarboxylating) activity	--	--	--	--
111351190	32.8446	3.08829	3.45939	4.14e-09	9.93e-07	TRUE	sp|O46107|LIP1_DROME Lipase 1 OS=Drosophila melanogaster GN=Lip1 PE=2 SV=2//1.94308e-87	1384	11405924	XP_022818761.1	2151	3.8e-239	lipase 1-like [Spodoptera litura]	KJ579224.1	KJ579224	307	1.77177e-157	Agrotis segetum clone CL3384 fatty alcohol acetyltransferase (ATF) mRNA, complete cds	--	--	--	--	O46107	697	5.6e-72	Lipase 1 OS=Drosophila melanogaster GN=Lip1 PE=2 SV=2	PF04083	Partial alpha/beta-hydrolase lipase region	GO:0006629	lipid metabolic process	--	--	--	--	KOG2624	Triglyceride lipase-cholesterol esterase
111362448	3.17832	0.301536	3.46382	0.000259499	0.00868989	TRUE	-//-	623	11401492	XP_022834887.1	781	1.2e-80	uncharacterized protein LOC111362448 [Spodoptera litura]	--	--	--	--	--	--	--	--	--	--	--	--	--	PF08395	7tm Chemosensory receptor	GO:0050909	sensory perception of taste	--	--	GO:0016021	integral component of membrane	--	--
111357574	10.5624	1.0438	3.46412	1.22e-05	0.000773302	TRUE	-//-	1095	11415379	XP_022828096.1	1444	2.9e-157	uncharacterized protein LOC111357574 [Spodoptera litura]	--	--	--	--	--	--	--	--	--	--	--	--	--	PF05791//PF03071//PF07851	Bacillus haemolytic enterotoxin (HBL)//GNT-I family//TMPIT-like protein	GO:0006486//GO:0009405	protein glycosylation//pathogenesis	GO:0008375	acetylglucosaminyltransferase activity	GO:0016020//GO:0016021	membrane//integral component of membrane	--	--
111360504	5.67089	0.596226	3.46484	0.000561741	0.0161153	TRUE	sp|P82166|CU198_LOCMI Cuticle protein 19.8 OS=Locusta migratoria PE=1 SV=1//2.20783e-20	951	11403596	XP_022832249.1	1037	3.9e-110	cuticle protein 19-like [Spodoptera litura]	XM_011563585.1	XM_011563585	78	2.40265e-30	PREDICTED: Plutella xylostella cuticle protein 19-like (LOC105392000), mRNA	--	--	--	--	P82166	243	1.7e-19	Cuticle protein 19.8 OS=Locusta migratoria PE=1 SV=1	PF00379	Insect cuticle protein	--	--	GO:0042302	structural constituent of cuticle	--	--	--	--
111347979	12.5286	1.24049	3.46639	5.63e-05	0.00257536	TRUE	-//-	3055	11421073	XP_022814170.1	4739	0	uncharacterized protein LOC111347979 isoform X1 [Spodoptera litura]	--	--	--	--	--	--	--	--	--	--	--	--	--	--	--	--	--	--	--	--	--	--	--
111359644	36.9211	3.6096	3.47025	3.12e-09	7.89e-07	TRUE	sp|P83088|FUCTC_DROME Alpha-(1,3)-fucosyltransferase C OS=Drosophila melanogaster GN=FucTC PE=2 SV=4//1.45188e-53	1636	11418000	XP_022831010.1	2057	3.6e-228	alpha-..1,3..-fucosyltransferase C-like isoform X2 [Spodoptera litura]	--	--	--	--	--	K14464	FUT-1, FucTC	alpha-1,3-fucosyltransferase	http://www.genome.jp/dbget-bin/www_bget?ko:K14464	P83088	480	9.6e-47	Alpha-(1,3)-fucosyltransferase C OS=Drosophila melanogaster GN=FucTC PE=2 SV=4	PF00852	Glycosyltransferase family 10 (fucosyltransferase) C-term	GO:0006486	protein glycosylation	GO:0008417	fucosyltransferase activity	GO:0016020	membrane	KOG2619	Fucosyltransferase
111348065	2.26426	0.224441	3.4837	0.000777972	0.020811	TRUE	-//-	889	11403792	XP_022814289.1	1418	2.4e-154	uncharacterized protein LOC111348065 [Spodoptera litura]	--	--	--	--	--	--	--	--	--	--	--	--	--	PF13673//PF06021//PF00583//PF08445//PF13302//PF13508	Acetyltransferase (GNAT) domain//Aralkyl acyl-CoA:amino acid N-acyltransferase//Acetyltransferase (GNAT) family//FR47-like protein//Acetyltransferase (GNAT) domain//Acetyltransferase (GNAT) domain	GO:0042967	acyl-carrier-protein biosynthetic process	GO:0008080//GO:0047961//GO:0016747	N-acetyltransferase activity//glycine N-acyltransferase activity//transferase activity, transferring acyl groups other than amino-acyl groups	GO:0005739	mitochondrion	--	--
111350015	2.38497	0.241179	3.48382	0.000934236	0.024106	TRUE	sp|Q9D0S9|HINT2_MOUSE Histidine triad nucleotide-binding protein 2, mitochondrial OS=Mus musculus GN=Hint2 PE=1 SV=1//5.81736e-19	598	11404495	XP_022817193.1	654	6.3e-66	histidine triad nucleotide-binding protein 2, mitochondrial-like isoform X1 [Spodoptera litura]	--	--	--	--	--	K02503	HINT1, hinT, hit	histidine triad (HIT) family protein	http://www.genome.jp/dbget-bin/www_bget?ko:K02503	Q9D0S9	201	7.9e-15	Histidine triad nucleotide-binding protein 2, mitochondrial OS=Mus musculus GN=Hint2 PE=1 SV=1	--	--	--	--	--	--	--	--	KOG3275	Zinc-binding protein of the histidine triad (HIT) family
111360037	9.10615	0.786573	3.48555	4.7e-05	0.00226029	TRUE	sp|Q27451|PRP1_BOMMO Phenoloxidase subunit 1 OS=Bombyx mori PE=1 SV=2//0	3306	11161205	PCG80267.1	3360	0	hypothetical protein B5V51_9610 [Heliothis virescens]	DQ289581.1	DQ289581	1832	0	Spodoptera frugiperda prophenoloxidase subunit 1 mRNA, complete cds	--	--	--	--	Q27451	3073	0	Phenoloxidase subunit 1 OS=Bombyx mori PE=1 SV=2	PF00264//PF00283	Common central domain of tyrosinase//Cytochrome b559, alpha (gene psbE) and beta (gene psbF)subunits	GO:0008152//GO:0015979	metabolic process//photosynthesis	GO:0016491	oxidoreductase activity	--	--	--	--
111357457	11.4573	1.15854	3.49269	0.000171755	0.00639439	TRUE	sp|Q9VCA2|ORCT_DROME Organic cation transporter protein OS=Drosophila melanogaster GN=Orct PE=1 SV=1//2.90721e-72	1684	11415239	XP_022827938.1	2348	6.6e-262	organic cation transporter protein-like [Spodoptera litura]	--	--	--	--	--	K08202	SLC22A4_5, OCTN	MFS transporter, OCT family, solute carrier family 22 (organic cation transporter), member 4/5	http://www.genome.jp/dbget-bin/www_bget?ko:K08202	Q9VCA2	662	7.8e-68	Organic cation transporter protein OS=Drosophila melanogaster GN=Orct PE=1 SV=1	PF00083//PF07690	Sugar (and other) transporter//Major Facilitator Superfamily	GO:0055085	transmembrane transport	GO:0022857	transmembrane transporter activity	GO:0016021	integral component of membrane	--	--
111358434	10.9933	0.989421	3.49981	0.000748194	0.0202223	TRUE	sp|P45352|TYSY_RAT Thymidylate synthase OS=Rattus norvegicus GN=Tyms PE=1 SV=1//9.44059e-140	1419	11416489	XP_022829338.1	1505	3.1e-164	thymidylate synthase [Spodoptera litura]	--	--	--	--	--	K00560	thyA, TYMS	thymidylate synthase	http://www.genome.jp/dbget-bin/www_bget?ko:K00560	P45352	1030	1.4e-110	Thymidylate synthase OS=Rattus norvegicus GN=Tyms PE=1 SV=1	PF00303	Thymidylate synthase	GO:0006231//GO:0006206	dTMP biosynthetic process//pyrimidine nucleobase metabolic process	GO:0004799	thymidylate synthase activity	--	--	KOG0673	Thymidylate synthase
111350951	2.98225	0.282371	3.50366	0.00126316	0.0305592	TRUE	-//-	774	11405646	XP_022818447.1	680	7.9e-69	uncharacterized protein LOC111350951 [Spodoptera litura]	--	--	--	--	--	--	--	--	--	--	--	--	--	--	--	--	--	--	--	--	--	--	--
111354021	5.77059	0.562315	3.50831	0.000299814	0.00978502	TRUE	-//-	777	11405483	XP_022818281.1	189	6.8e-12	uncharacterized protein LOC111350815 [Spodoptera litura]	--	--	--	--	--	--	--	--	--	--	--	--	--	--	--	--	--	--	--	--	--	--	--
111353911	17.9995	1.60307	3.51966	1.83e-05	0.0010631	TRUE	-//-	1471	11409610	XP_022822887.1	2131	8.4e-237	uncharacterized protein LOC111353911 [Spodoptera litura]	--	--	--	--	--	--	--	--	--	--	--	--	--	--	--	--	--	--	--	--	--	--	--
111360026	244.688	22.3444	3.52128	0.000511302	0.0148025	TRUE	sp|Q63ZT8|AL1L1_XENTR Cytosolic 10-formyltetrahydrofolate dehydrogenase OS=Xenopus tropicalis GN=aldh1l1 PE=2 SV=1//0	3043	10446870	XP_021182468.1	4550	0	cytosolic 10-formyltetrahydrofolate dehydrogenase [Helicoverpa armigera]	XM_013312352.1	XM_013312352	938	0	PREDICTED: Papilio xuthus cytosolic 10-formyltetrahydrofolate dehydrogenase (LOC106117866), mRNA	K00289	ALDH1L	formyltetrahydrofolate dehydrogenase	http://www.genome.jp/dbget-bin/www_bget?ko:K00289	Q63ZT8	3098	0	Cytosolic 10-formyltetrahydrofolate dehydrogenase OS=Xenopus tropicalis GN=aldh1l1 PE=2 SV=1	PF00551//PF02911//PF00171	Formyl transferase//Formyl transferase, C-terminal domain//Aldehyde dehydrogenase family	GO:0008152//GO:0009058//GO:0055114	metabolic process//biosynthetic process//oxidation-reduction process	GO:0016742//GO:0016491	hydroxymethyl-, formyl- and related transferase activity//oxidoreductase activity	--	--	KOG2452	Formyltetrahydrofolate dehydrogenase
111349438	7.7187	0.677306	3.55004	0.000281093	0.00927658	TRUE	sp|Q2LYY4|BORA_DROPS Protein aurora borealis OS=Drosophila pseudoobscura pseudoobscura GN=bora PE=3 SV=2//2.05767e-15	2446	11423010	XP_022816312.1	3315	0	protein aurora borealis [Spodoptera litura]	XM_012695378.1	XM_012695378	111	2.85811e-48	PREDICTED: Bombyx mori uncharacterized LOC101739091 (LOC101739091), transcript variant X3, mRNA	--	--	--	--	Q2LYY4	209	3.8e-15	Protein aurora borealis OS=Drosophila pseudoobscura pseudoobscura GN=bora PE=3 SV=2	--	--	--	--	--	--	--	--	--	--
111360733	77.5931	6.91356	3.55027	3.67e-06	0.000278373	TRUE	sp|O77245|E75_METEN Nuclear hormone receptor E75 OS=Metapenaeus ensis GN=E75 PE=2 SV=1//4.32496e-55	6340	11423826	XP_022832647.1	2269	3.6e-252	ecdysone-induced protein 78C-like isoform X1 [Spodoptera litura]	FO681366.1	FO681366	92	2.72595e-37	Spodoptera frugiperda sequence from BAC clone 20L07	K08701	NR1D3	nuclear receptor subfamily 1 group D member 3	http://www.genome.jp/dbget-bin/www_bget?ko:K08701	O77245	505	4.7e-49	Nuclear hormone receptor E75 OS=Metapenaeus ensis GN=E75 PE=2 SV=1	PF00104//PF00105	Ligand-binding domain of nuclear hormone receptor//Zinc finger, C4 type (two domains)	GO:0043401//GO:0006355	steroid hormone mediated signaling pathway//regulation of transcription, DNA-templated	GO:0043565//GO:0003700//GO:0008270	sequence-specific DNA binding//transcription factor activity, sequence-specific DNA binding//zinc ion binding	GO:0005667//GO:0005634	transcription factor complex//nucleus	KOG4846	Nuclear receptor
111355676	5.58812	0.514963	3.55671	0.000242461	0.00827138	TRUE	sp|Q88168|UDPE_NPVSL Ecdysteroid UDP-glucosyltransferase OS=Spodoptera littoralis nuclear polyhedrosis virus GN=EGT PE=3 SV=1//7.20989e-89	1602	11413189	XP_022825659.1	2280	4.8e-254	UDP-glucuronosyltransferase 2B31-like [Spodoptera litura]	KF777112.1	KF777112	973	0	Spodoptera littoralis UDP-glycosyltransferase 33T2 (UGT33T2) mRNA, complete cds	K00699	UGT	glucuronosyltransferase	http://www.genome.jp/dbget-bin/www_bget?ko:K00699	P41713	759	4.2e-79	Ecdysteroid UDP-glucosyltransferase OS=Lymantria dispar multicapsid nuclear polyhedrosis virus GN=EGT PE=3 SV=2	PF00201//PF04101//PF14862	UDP-glucoronosyl and UDP-glucosyl transferase//Glycosyltransferase family 28 C-terminal domain//Big defensin	GO:0050830//GO:0050829//GO:0008152	defense response to Gram-positive bacterium//defense response to Gram-negative bacterium//metabolic process	GO:0016758	transferase activity, transferring hexosyl groups	--	--	--	--
111352888	77.0862	7.10221	3.57314	5.43e-09	1.22e-06	TRUE	sp|P70389|ALS_MOUSE Insulin-like growth factor-binding protein complex acid labile subunit OS=Mus musculus GN=Igfals PE=2 SV=1//5.54946e-09	4194	11408229	XP_022821344.1	5995	0	uncharacterized protein LOC111352888 [Spodoptera litura]	--	--	--	--	--	--	--	--	--	P70389	376	2.8e-34	Insulin-like growth factor-binding protein complex acid labile subunit OS=Mus musculus GN=Igfals PE=2 SV=1	PF13855//PF00560	Leucine rich repeat//Leucine Rich Repeat	--	--	GO:0005515	protein binding	--	--	KOG0619	FOG: Leucine rich repeat
111351459	4.9336	0.457033	3.57416	0.000101007	0.00414426	TRUE	-//-	502	4178980	XP_002738601.2	139	2.8e-06	PREDICTED: uncharacterized protein LOC100371633 [Saccoglossus kowalevskii]	--	--	--	--	--	--	--	--	--	--	--	--	--	--	--	--	--	--	--	--	--	--	--
Novel00121	5.20601	0.430838	3.57767	0.000171996	0.00639439	TRUE	mutant cadherin [Helicoverpa armigera]	1061	11401543	XP_022834947.1	457	7.8e-43	uncharacterized protein LOC111362504 [Spodoptera litura]	KU645527.1	KU645527	76	3.48125e-29	Spodoptera litura phenylalanine hydroxylase gene, complete cds	--	--	--	--	--	--	--	--	--	--	--	--	--	--	--	--	--	--
111351152	25.8274	2.45541	3.57847	1.87e-05	0.00108049	TRUE	sp|P89116|CASP1_SPOFR Caspase-1 OS=Spodoptera frugiperda PE=1 SV=1//6.75659e-36	1805	11405879	XP_022818710.1	2549	3.5e-285	caspase-1-B-like [Spodoptera litura]	JX313132.1	JX313132	738	0	Spodoptera litura caspase 4-like protein mRNA, partial cds	K04397	CASP7	caspase 7	http://www.genome.jp/dbget-bin/www_bget?ko:K04397	P89116	345	4.8e-31	Caspase-1 OS=Spodoptera frugiperda PE=1 SV=1	PF00656	Caspase domain	GO:0006508	proteolysis	GO:0004197	cysteine-type endopeptidase activity	--	--	--	--
111353879	193.776	18.0258	3.57919	1.86e-07	2.31e-05	TRUE	sp|P04069|CBPB_ASTAS Carboxypeptidase B OS=Astacus astacus PE=1 SV=1//3.24962e-88	1806	11409577	XP_022822850.1	2399	8.6e-268	carboxypeptidase B-like [Spodoptera litura]	FJ226477.1	FJ226477	527	0	Helicoverpa armigera molting carboxypeptidase A mRNA, complete cds	--	--	--	--	P04069	726	3.2e-75	Carboxypeptidase B OS=Astacus astacus PE=1 SV=1	PF00246//PF02244	Zinc carboxypeptidase//Carboxypeptidase activation peptide	GO:0006508	proteolysis	GO:0008270//GO:0004180//GO:0004181	zinc ion binding//carboxypeptidase activity//metallocarboxypeptidase activity	--	--	--	--
111349022	23.3365	2.18032	3.58308	2.14e-06	0.000177906	TRUE	sp|Q96MW7|TIGD1_HUMAN Tigger transposable element-derived protein 1 OS=Homo sapiens GN=TIGD1 PE=1 SV=1//7.23692e-07	1989	11422505	XP_022815751.1	3259	0	uncharacterized protein LOC111349022 [Spodoptera litura]	--	--	--	--	--	--	--	--	--	Q9Y4A0	130	4.5e-06	Jerky protein homolog-like OS=Homo sapiens GN=JRKL PE=2 SV=2	PF03184//PF05225//PF00628	DDE superfamily endonuclease//helix-turn-helix, Psq domain//PHD-finger	--	--	GO:0003677//GO:0003676//GO:0005515	DNA binding//nucleic acid binding//protein binding	--	--	--	--
111359497	5.0278	0.43986	3.58591	0.000174245	0.00644724	TRUE	-//-	1308	11161408	PCG80470.1	197	1.4e-12	hypothetical protein B5V51_7220 [Heliothis virescens]	--	--	--	--	--	--	--	--	--	--	--	--	--	--	--	--	--	--	--	--	--	--	--
111362443	15.4508	1.46624	3.5873	4.23e-05	0.0020734	TRUE	-//-	1463	11401490	XP_022834885.1	1655	1.3e-181	uncharacterized protein LOC111362443 [Spodoptera litura]	--	--	--	--	--	--	--	--	--	--	--	--	--	PF07690//PF10660	Major Facilitator Superfamily//Iron-containing outer mitochondrial membrane protein N-terminus	GO:0055085	transmembrane transport	GO:0051537	2 iron, 2 sulfur cluster binding	GO:0016021//GO:0043231	integral component of membrane//intracellular membrane-bounded organelle	--	--
111350366	40.1252	3.51029	3.59133	1.03e-10	3.62e-08	TRUE	sp|Q9DCJ9|NPL_MOUSE N-acetylneuraminate lyase OS=Mus musculus GN=Npl PE=1 SV=1//6.12254e-45	1031	11404940	XP_022817684.1	1426	3.3e-155	N-acetylneuraminate lyase-like [Spodoptera litura]	--	--	--	--	--	K01639	E4.1.3.3, nanA, NPL	N-acetylneuraminate lyase	http://www.genome.jp/dbget-bin/www_bget?ko:K01639	Q9DCJ9	395	4.3e-37	N-acetylneuraminate lyase OS=Mus musculus GN=Npl PE=1 SV=1	PF00701	Dihydrodipicolinate synthetase family	GO:0008152	metabolic process	GO:0016829	lyase activity	--	--	--	--
111349048	36.5285	3.19818	3.59788	5.52e-08	8.6e-06	TRUE	sp|Q88168|UDPE_NPVSL Ecdysteroid UDP-glucosyltransferase OS=Spodoptera littoralis nuclear polyhedrosis virus GN=EGT PE=3 SV=1//8.93166e-39	3358	11422529	XP_022815779.1	5251	0	uncharacterized protein LOC111349048 [Spodoptera litura]	KU680297.1	KU680297	811	0	Spodoptera exigua UDP-glycosyltransferase 40F4 mRNA, complete cds	K00699	UGT	glucuronosyltransferase	http://www.genome.jp/dbget-bin/www_bget?ko:K00699	Q88168	438	1.5e-41	Ecdysteroid UDP-glucosyltransferase OS=Spodoptera littoralis nuclear polyhedrosis virus GN=EGT PE=3 SV=1	PF00201//PF04101//PF01370//PF06481//PF03446//PF08104	UDP-glucoronosyl and UDP-glucosyl transferase//Glycosyltransferase family 28 C-terminal domain//NAD dependent epimerase/dehydratase family//COX Aromatic Rich Motif//NAD binding domain of 6-phosphogluconate dehydrogenase//Ponericin L family	GO:0006118//GO:0045087//GO:0055114//GO:0008152//GO:0022900//GO:0006098//GO:0019521	obsolete electron transport//innate immune response//oxidation-reduction process//metabolic process//electron transport chain//pentose-phosphate shunt//D-gluconate metabolic process	GO:0008827//GO:0003824//GO:0004616//GO:0016758//GO:0050662	cytochrome o ubiquinol oxidase activity//catalytic activity//phosphogluconate dehydrogenase (decarboxylating) activity//transferase activity, transferring hexosyl groups//coenzyme binding	GO:0005576//GO:0009319//GO:0016021	extracellular region//cytochrome o ubiquinol oxidase complex//integral component of membrane	--	--
111348321	7.69239	0.66959	3.60659	0.000279871	0.00926723	TRUE	sp|B2RVL6|ZCH24_MOUSE Zinc finger CCHC domain-containing protein 24 OS=Mus musculus GN=Zcchc24 PE=1 SV=1//3.40213e-34	1513	11421514	XP_022814665.1	524	1.9e-50	zinc finger CCHC domain-containing protein 24-like [Spodoptera litura]	--	--	--	--	--	--	--	--	--	Q8N2G6	363	3.3e-33	Zinc finger CCHC domain-containing protein 24 OS=Homo sapiens GN=ZCCHC24 PE=1 SV=1	--	--	--	--	--	--	--	--	--	--
111353305	114.361	10.3545	3.60789	1.91e-07	2.35e-05	TRUE	-//-	2755	11408852	XP_022822038.1	3901	0	uncharacterized protein LOC111353305 isoform X1 [Spodoptera litura]	--	--	--	--	--	--	--	--	--	--	--	--	--	--	--	--	--	--	--	--	--	--	--
111355216	2.9954	0.234584	3.61791	0.000379476	0.0118566	TRUE	-//-	1036	11149901	PCG68963.1	585	1.1e-57	hypothetical protein B5V51_4656 [Heliothis virescens]	--	--	--	--	--	--	--	--	--	--	--	--	--	PF03938	Outer membrane protein (OmpH-like)	--	--	GO:0051082	unfolded protein binding	--	--	--	--
111351480	59.4783	5.46124	3.61858	7.66e-09	1.59e-06	TRUE	sp|P82125|AKCL2_PIG 1,5-anhydro-D-fructose reductase OS=Sus scrofa GN=AKR1E2 PE=1 SV=2//1.26966e-73	6905	11406298	XP_022819179.1	9589	0	uncharacterized protein LOC111351480 isoform X1 [Spodoptera litura]	FP340406.1	FP340406	48	8.55591e-13	21C22_SfBAC_fin, Spodoptera frugiperda BAC, egg DNA	K00011	AKR1B	aldehyde reductase	http://www.genome.jp/dbget-bin/www_bget?ko:K00011	P82125	617	5.3e-62	1,5-anhydro-D-fructose reductase OS=Sus scrofa GN=AKR1E2 PE=1 SV=2	PF03839	Translocation protein Sec62	GO:0015031	protein transport	GO:0008565	protein transporter activity	GO:0016021	integral component of membrane	--	--
111355746	62.9381	5.47961	3.625	1.06e-07	1.44e-05	TRUE	sp|Q88168|UDPE_NPVSL Ecdysteroid UDP-glucosyltransferase OS=Spodoptera littoralis nuclear polyhedrosis virus GN=EGT PE=3 SV=1//2.47934e-93	1591	4391849	AHY99683.1	2428	3.3e-271	UDP-glycosyltransferase 33T2 [Spodoptera littoralis]	KF777112.1	KF777112	1332	0	Spodoptera littoralis UDP-glycosyltransferase 33T2 (UGT33T2) mRNA, complete cds	--	--	--	--	P41713	792	6.2e-83	Ecdysteroid UDP-glucosyltransferase OS=Lymantria dispar multicapsid nuclear polyhedrosis virus GN=EGT PE=3 SV=2	PF04101//PF00201	Glycosyltransferase family 28 C-terminal domain//UDP-glucoronosyl and UDP-glucosyl transferase	GO:0008152	metabolic process	GO:0016758	transferase activity, transferring hexosyl groups	--	--	--	--
111347770	5.14679	0.448446	3.62986	0.000188256	0.00683161	TRUE	sp|P29523|PPB_BOMMO Membrane-bound alkaline phosphatase OS=Bombyx mori GN=Alp-m PE=1 SV=4//9.82532e-139	2659	11420802	XP_022813871.1	2630	2.1e-294	alkaline phosphatase, tissue-nonspecific isozyme-like [Spodoptera litura]	XM_013289912.1	XM_013289912	109	4.02397e-47	PREDICTED: Papilio polytes membrane-bound alkaline phosphatase-like (LOC106108658), mRNA	K01077	E3.1.3.1, phoA, phoB	alkaline phosphatase	http://www.genome.jp/dbget-bin/www_bget?ko:K01077	P29523	1069	7.8e-115	Membrane-bound alkaline phosphatase OS=Bombyx mori GN=Alp-m PE=1 SV=4	PF00245//PF01676//PF01663	Alkaline phosphatase//Metalloenzyme superfamily//Type I phosphodiesterase / nucleotide pyrophosphatase	GO:0008152	metabolic process	GO:0003824//GO:0046872//GO:0016791	catalytic activity//metal ion binding//phosphatase activity	--	--	--	--
111360142	10.2739	0.837222	3.63024	0.000297715	0.00975445	TRUE	sp|Q9BPX3|CND3_HUMAN Condensin complex subunit 3 OS=Homo sapiens GN=NCAPG PE=1 SV=1//8.9088e-63	4013	11419062	XP_022831781.1	4728	0	condensin complex subunit 3 [Spodoptera litura]	AK381381.1	AK381381	568	0	Bombyx mori mRNA, clone: fufe43J17	--	--	--	--	Q9YHB5	610	2e-61	Condensin complex subunit 3 OS=Xenopus laevis GN=ncapg PE=1 SV=1	PF02151//PF02985//PF00516	UvrB/uvrC motif//HEAT repeat//Envelope glycoprotein GP120	--	--	GO:0005515	protein binding	GO:0019031	viral envelope	KOG2025	Chromosome condensation complex Condensin, subunit G
111354672	6.6705	0.564307	3.63288	3.88e-05	0.00196858	TRUE	sp|A1ZAI5|FACR1_DROME Putative fatty acyl-CoA reductase CG5065 OS=Drosophila melanogaster GN=CG5065 PE=3 SV=1//2.77662e-90	1663	11410571	XP_022823966.1	2698	1.7e-302	fatty acyl-CoA reductase wat-like [Spodoptera litura]	--	--	--	--	--	K13356	FAR	alcohol-forming fatty acyl-CoA reductase	http://www.genome.jp/dbget-bin/www_bget?ko:K13356	A1ZAI5	742	4e-77	Putative fatty acyl-CoA reductase CG5065 OS=Drosophila melanogaster GN=CG5065 PE=3 SV=1	PF01073//PF01370//PF03015	3-beta hydroxysteroid dehydrogenase/isomerase family//NAD dependent epimerase/dehydratase family//Male sterility protein	GO:0008210//GO:0055114//GO:0006694//GO:0008207//GO:0008209	estrogen metabolic process//oxidation-reduction process//steroid biosynthetic process//C21-steroid hormone metabolic process//androgen metabolic process	GO:0080019//GO:0016616//GO:0003854//GO:0003824//GO:0050662	fatty-acyl-CoA reductase (alcohol-forming) activity//oxidoreductase activity, acting on the CH-OH group of donors, NAD or NADP as acceptor//3-beta-hydroxy-delta5-steroid dehydrogenase activity//catalytic activity//coenzyme binding	--	--	KOG1221	Acyl-CoA reductase
111348712	4.20802	0.348453	3.64787	0.000311227	0.0100704	TRUE	sp|Q4R630|NDC80_MACFA Kinetochore protein NDC80 homolog OS=Macaca fascicularis GN=NDC80 PE=2 SV=1//2.39697e-07	3004	11422067	XP_022815272.1	2704	6.2e-303	uncharacterized protein LOC111348712 [Spodoptera litura]	--	--	--	--	--	--	--	--	--	Q4R630	142	2.7e-07	Kinetochore protein NDC80 homolog OS=Macaca fascicularis GN=NDC80 PE=2 SV=1	PF04111//PF07926	Autophagy protein Apg6//TPR/MLP1/MLP2-like protein	GO:0006914//GO:0006606	autophagy//protein import into nucleus	--	--	--	--	--	--
Novel00181	1.56405	0.112999	3.65222	0.0024241	0.0487415	TRUE	reverse transcriptase [Lasius niger]	2144	5881326	KMQ85192.1	388	1.6e-34	reverse transcriptase [Lasius niger]	--	--	--	--	--	--	--	--	--	Q9NBX4	197	8.2e-14	Probable RNA-directed DNA polymerase from transposon X-element OS=Drosophila melanogaster GN=X-element\ORF2 PE=3 SV=1	--	--	--	--	--	--	--	--	--	--
Novel00267	1.40906	0.113434	3.68822	0.00198749	0.0423751	TRUE	--	1749	--	--	--	--	--	--	--	--	--	--	--	--	--	--	--	--	--	--	--	--	--	--	--	--	--	--	--	--
111357110	3.39262	0.282371	3.68964	0.000207166	0.00731383	TRUE	sp|Q95X01|MYRO1_BREBR Myrosinase 1 OS=Brevicoryne brassicae PE=1 SV=1//7.72419e-136	1714	10459624	XP_021196645.1	2212	4e-246	myrosinase 1-like [Helicoverpa armigera]	XM_013310342.1	XM_013310342	126	9.13676e-57	PREDICTED: Papilio xuthus myrosinase 1-like (LOC106116474), mRNA	K01229	LCT	lactase-phlorizin hydrolase	http://www.genome.jp/dbget-bin/www_bget?ko:K01229	Q95X01	1060	5.6e-114	Myrosinase 1 OS=Brevicoryne brassicae PE=1 SV=1	PF00232	Glycosyl hydrolase family 1	GO:0005975	carbohydrate metabolic process	GO:0004553	hydrolase activity, hydrolyzing O-glycosyl compounds	--	--	KOG0626	Beta-glucosidase, lactase phlorizinhydrolase, and related proteins
111349494	1.58938	0.121585	3.69636	0.000763234	0.0205071	TRUE	sp|Q9D2Y9|ELOV7_MOUSE Elongation of very long chain fatty acids protein 7 OS=Mus musculus GN=Elovl7 PE=2 SV=1//6.73021e-78	1117	11423077	XP_022816385.1	1575	1.9e-172	elongation of very long chain fatty acids protein AAEL008004-like [Spodoptera litura]	--	--	--	--	--	--	--	--	--	Q1HRV8	680	4.2e-70	Elongation of very long chain fatty acids protein AAEL008004 OS=Aedes aegypti GN=AAEL008004 PE=2 SV=2	PF01151	GNS1/SUR4 family	--	--	--	--	GO:0016021	integral component of membrane	--	--
111355386	78.7241	6.86955	3.69885	5.91e-09	1.29e-06	TRUE	sp|Q11001|AMPM_MANSE Membrane alanyl aminopeptidase (Fragment) OS=Manduca sexta PE=1 SV=1//0	3368	11412607	XP_022825012.1	4850	0	membrane alanyl aminopeptidase-like [Spodoptera litura]	EF372603.1	EF372603	2213	0	Spodoptera litura fat body aminopeptidase mRNA, partial cds	--	--	--	--	Q11001	1554	5.7e-171	Membrane alanyl aminopeptidase (Fragment) OS=Manduca sexta PE=1 SV=1	PF01433	Peptidase family M1	--	--	GO:0008270//GO:0008237	zinc ion binding//metallopeptidase activity	--	--	KOG1046	Puromycin-sensitive aminopeptidase and related aminopeptidases
111356842	10.0399	0.824651	3.69951	5.04e-05	0.00237338	TRUE	sp|Q95031|CP6B6_HELAM Cytochrome P450 6B6 OS=Helicoverpa armigera GN=CYP6B6 PE=2 SV=1//1.10998e-67	1982	1815741	ADA68175.1	2546	8.5e-285	cytochrome p450 321B1 [Spodoptera litura]	GU263829.1	GU263829	1798	0	Spodoptera litura cytochrome p450 321B1 (CYP321B1) mRNA, complete cds	--	--	--	--	Q95031	579	3.8e-58	Cytochrome P450 6B6 OS=Helicoverpa armigera GN=CYP6B6 PE=2 SV=1	PF00067	Cytochrome P450	GO:0055114	oxidation-reduction process	GO:0020037//GO:0005506//GO:0016705	heme binding//iron ion binding//oxidoreductase activity, acting on paired donors, with incorporation or reduction of molecular oxygen	--	--	--	--
111351472	2.6765	0.207268	3.70092	0.00133836	0.0315816	TRUE	-//-	2975	11406288	XP_022819169.1	3441	0	putative uncharacterized protein DDB_G0282133 [Spodoptera litura]	--	--	--	--	--	--	--	--	--	--	--	--	--	--	--	--	--	--	--	--	--	--	--
111358560	16.3161	1.19738	3.70209	0.000606772	0.0172174	TRUE	sp|Q8QGW7|LITAF_CHICK Lipopolysaccharide-induced tumor necrosis factor-alpha factor homolog OS=Gallus gallus GN=LITAF PE=2 SV=1//2.34413e-08	1279	11416649	XP_022829516.1	748	1.7e-76	lipopolysaccharide-induced tumor necrosis factor-alpha factor homolog [Spodoptera litura]	--	--	--	--	--	K19363	LITAF	lipopolysaccharide-induced tumor necrosis factor-alpha factor	http://www.genome.jp/dbget-bin/www_bget?ko:K19363	Q8QGW7	156	2.8e-09	Lipopolysaccharide-induced tumor necrosis factor-alpha factor homolog OS=Gallus gallus GN=LITAF PE=2 SV=1	PF13465	Zinc-finger double domain	--	--	GO:0046872	metal ion binding	--	--	--	--
111350094	35.936	2.81077	3.7052	5.53e-07	5.89e-05	TRUE	sp|H9JTG9|AK2E4_BOMMO Aldo-keto reductase AKR2E4 OS=Bombyx mori GN=akr2e PE=1 SV=1//1.07118e-93	1407	11404589	XP_022817295.1	1613	9.3e-177	aldo-keto reductase AKR2E4-like isoform X2 [Spodoptera litura]	AJ131966.1	AJ131966	1086	0	Spodoptera littoralis mRNA for 3-dehydroecdysone 3beta-reductase	K00011	AKR1B	aldehyde reductase	http://www.genome.jp/dbget-bin/www_bget?ko:K00011	H9JTG9	716	3.5e-74	Aldo-keto reductase AKR2E4 OS=Bombyx mori GN=akr2e PE=1 SV=1	PF07847	Protein of unknown function (DUF1637)	GO:0055114	oxidation-reduction process	GO:0016702	oxidoreductase activity, acting on single donors with incorporation of molecular oxygen, incorporation of two atoms of oxygen	--	--	KOG1577	Aldo/keto reductase family proteins
111355716	5.96545	0.470038	3.70883	5.16e-05	0.00241032	TRUE	sp|P27463|AL1A1_CHICK Retinal dehydrogenase 1 OS=Gallus gallus GN=ALDH1A1 PE=2 SV=1//2.00172e-180	1596	11413068	XP_022825523.1	2310	1.6e-257	retinal dehydrogenase 1-like isoform X2 [Spodoptera litura]	XM_013309696.1	XM_013309696	191	6.24947e-93	PREDICTED: Papilio xuthus retinal dehydrogenase 1-like (LOC106115999), mRNA	K07249	ALDH1A	retinal dehydrogenase	http://www.genome.jp/dbget-bin/www_bget?ko:K07249	P27463	1300	7.7e-142	Retinal dehydrogenase 1 OS=Gallus gallus GN=ALDH1A1 PE=2 SV=1	PF00171//PF05893	Aldehyde dehydrogenase family//Acyl-CoA reductase (LuxC)	GO:0008152//GO:0006118//GO:0055114//GO:0008218	metabolic process//obsolete electron transport//oxidation-reduction process//bioluminescence	GO:0016491//GO:0003995	oxidoreductase activity//acyl-CoA dehydrogenase activity	--	--	KOG2450	Aldehyde dehydrogenase
111348128	51.3929	4.26375	3.71919	2.64e-06	0.000212127	TRUE	sp|P51831|FABG_BACSU 3-oxoacyl-[acyl-carrier-protein] reductase FabG OS=Bacillus subtilis (strain 168) GN=fabG PE=3 SV=3//7.41213e-36	980	11421281	XP_022814402.1	1337	6.6e-145	uncharacterized protein LOC111348128 isoform X2 [Spodoptera litura]	--	--	--	--	--	--	--	--	--	P51831	338	1.7e-30	3-oxoacyl-[acyl-carrier-protein] reductase FabG OS=Bacillus subtilis (strain 168) GN=fabG PE=3 SV=3	PF12242//PF00106	NAD(P)H binding domain of trans-2-enoyl-CoA reductase//short chain dehydrogenase	GO:0055114//GO:0008152	oxidation-reduction process//metabolic process	GO:0016491	oxidoreductase activity	--	--	--	--
Novel00767	8.63764	0.720239	3.73571	2.45e-05	0.00135112	TRUE	hypothetical protein KGM_08502 [Danaus plexippus]	454	10443466	XP_021196149.1	583	8.2e-58	proton-coupled folate transporter-like [Helicoverpa armigera]	--	--	--	--	--	--	--	--	--	--	--	--	--	PF00083//PF07690	Sugar (and other) transporter//Major Facilitator Superfamily	GO:0055085	transmembrane transport	GO:0022857	transmembrane transporter activity	GO:0016021	integral component of membrane	--	--
111357534	3.50775	0.279509	3.73708	0.000103585	0.00421267	TRUE	sp|Q9V877|SUB_DROME Kinesin-like protein subito OS=Drosophila melanogaster GN=sub PE=1 SV=1//5.7506e-67	4511	11415336	XP_022828048.1	6521	0	kinesin-like protein KIF20B isoform X1 [Spodoptera litura]	XM_013337246.1	XM_013337246	349	2.63867e-180	PREDICTED: Amyelois transitella kinesin-like protein KIF20B (LOC106136633), mRNA	K10402	KIF20	kinesin family member 20	http://www.genome.jp/dbget-bin/www_bget?ko:K10402	Q9V877	593	2.1e-59	Kinesin-like protein subito OS=Drosophila melanogaster GN=sub PE=1 SV=1	PF00225//PF16331	Kinesin motor domain//TolA binding protein trimerisation	GO:0007018//GO:0007017//GO:0070206	microtubule-based movement//microtubule-based process//protein trimerization	GO:0005524//GO:0003777//GO:0008017	ATP binding//microtubule motor activity//microtubule binding	GO:0045298//GO:0005874	tubulin complex//microtubule	KOG0247	Kinesin-like protein
111350055	17.9264	1.44203	3.74319	2.09e-07	2.54e-05	TRUE	sp|Q27757|LUCI_PHOPE Luciferin 4-monooxygenase OS=Photuris pennsylvanica PE=2 SV=2//6.69369e-109	1718	11404540	XP_022817243.1	2634	4.6e-295	4-coumarate--CoA ligase 1-like [Spodoptera litura]	--	--	--	--	--	--	--	--	--	Q27757	861	6.7e-91	Luciferin 4-monooxygenase OS=Photuris pennsylvanica PE=2 SV=2	PF00501	AMP-binding enzyme	GO:0008152	metabolic process	GO:0003824	catalytic activity	--	--	--	--
111355127	39.2443	3.1268	3.7447	6.4e-05	0.00284559	TRUE	sp|Q1HKZ5|M3K13_MOUSE Mitogen-activated protein kinase kinase kinase 13 OS=Mus musculus GN=Map3k13 PE=2 SV=1//2.79017e-10	5415	11412275	XP_022824639.1	7533	0	uncharacterized protein LOC111355127 isoform X2 [Spodoptera litura]	--	--	--	--	--	--	--	--	--	A7MBB4	155	1.5e-08	Mitogen-activated protein kinase kinase kinase 13 OS=Bos taurus GN=MAP3K13 PE=2 SV=1	PF07715//PF01498//PF07714//PF00069	TonB-dependent Receptor Plug Domain//Transposase//Protein tyrosine kinase//Protein kinase domain	GO:0007165//GO:0006313//GO:0015074//GO:0006810//GO:0006468	signal transduction//transposition, DNA-mediated//DNA integration//transport//protein phosphorylation	GO:0005524//GO:0004672//GO:0004872//GO:0003677	ATP binding//protein kinase activity//receptor activity//DNA binding	GO:0016020	membrane	--	--
111352114	4.31026	0.354613	3.75579	0.00111046	0.0276733	TRUE	sp|Q60HE2|ODO1_MACFA 2-oxoglutarate dehydrogenase, mitochondrial OS=Macaca fascicularis GN=OGDH PE=2 SV=1//0	3113	11407243	XP_022820237.1	5268	0	2-oxoglutarate dehydrogenase, mitochondrial-like [Spodoptera litura]	XM_013343985.1	XM_013343985	483	0	PREDICTED: Amyelois transitella 2-oxoglutarate dehydrogenase, mitochondrial-like (LOC106142276), mRNA	K00164	OGDH, sucA	2-oxoglutarate dehydrogenase E1 component	http://www.genome.jp/dbget-bin/www_bget?ko:K00164	Q60HE2	2290	2.4e-256	2-oxoglutarate dehydrogenase, mitochondrial OS=Macaca fascicularis GN=OGDH PE=2 SV=1	PF00676	Dehydrogenase E1 component	GO:0008152	metabolic process	GO:0016624	oxidoreductase activity, acting on the aldehyde or oxo group of donors, disulfide as acceptor	--	--	KOG0450	2-oxoglutarate dehydrogenase, E1 subunit
111348525	1.48609	0.113434	3.75853	0.000468932	0.0139129	TRUE	-//-	1301	11403849	XP_022814939.1	1129	1.1e-120	uncharacterized protein LOC111348525 [Spodoptera litura]	--	--	--	--	--	--	--	--	--	--	--	--	--	PF03188	Eukaryotic cytochrome b561	--	--	--	--	GO:0016021	integral component of membrane	--	--
111355259	4.31161	0.360337	3.75959	0.000127634	0.00498949	TRUE	-//-	3642	11412429	XP_022824808.1	6293	0	uncharacterized protein LOC111355259 [Spodoptera litura]	--	--	--	--	--	--	--	--	--	--	--	--	--	PF02807//PF03583	ATP:guanido phosphotransferase, N-terminal domain//Secretory lipase	GO:0046486//GO:0016042	glycerolipid metabolic process//lipid catabolic process	GO:0016301//GO:0016772//GO:0004806	kinase activity//transferase activity, transferring phosphorus-containing groups//triglyceride lipase activity	--	--	--	--
111360780	11.1392	0.780848	3.77256	0.0017247	0.0383053	TRUE	sp|O14978|ZN263_HUMAN Zinc finger protein 263 OS=Homo sapiens GN=ZNF263 PE=1 SV=2//2.96523e-18	6390	11423918	XP_022832749.1	5473	0	uncharacterized protein LOC111360780 [Spodoptera litura]	XM_013323924.1	XM_013323924	1054	0	PREDICTED: Papilio xuthus uncharacterized LOC106126324 (LOC106126324), mRNA	K09228	KRAB	KRAB domain-containing zinc finger protein	http://www.genome.jp/dbget-bin/www_bget?ko:K09228	Q62981	291	3.1e-24	Zinc finger protein 260 OS=Rattus norvegicus GN=Znf260 PE=1 SV=1	PF00096//PF13465//PF02529	Zinc finger, C2H2 type//Zinc-finger double domain//Cytochrome B6-F complex subunit 5	--	--	GO:0046872	metal ion binding	GO:0009512	cytochrome b6f complex	--	--
111351882	1.68321	0.121585	3.77942	0.000483423	0.0142041	TRUE	-//-	662	11158677	PCG77739.1	168	1.6e-09	hypothetical protein B5V51_6425 [Heliothis virescens]	--	--	--	--	--	--	--	--	--	--	--	--	--	--	--	--	--	--	--	--	--	--	--
111356198	9.07089	0.629084	3.785	0.00193141	0.0414189	TRUE	sp|Q5MPP0|FA2H_MOUSE Fatty acid 2-hydroxylase OS=Mus musculus GN=Fa2h PE=1 SV=1//2.18373e-66	2422	11413720	XP_022826241.1	1883	7.9e-208	fatty acid 2-hydroxylase [Spodoptera litura]	--	--	--	--	--	K19703	FA2H, SCS7	4-hydroxysphinganine ceramide fatty acyl 2-hydroxylase	http://www.genome.jp/dbget-bin/www_bget?ko:K19703	Q5MPP0	604	5.9e-61	Fatty acid 2-hydroxylase OS=Mus musculus GN=Fa2h PE=1 SV=1	PF04715//PF04116	Anthranilate synthase component I, N terminal region//Fatty acid hydroxylase superfamily	GO:0055114//GO:0009058//GO:0006633	oxidation-reduction process//biosynthetic process//fatty acid biosynthetic process	GO:0005506//GO:0016833//GO:0016491	iron ion binding//oxo-acid-lyase activity//oxidoreductase activity	--	--	KOG0539	Sphingolipid fatty acid hydroxylase
111357417	2.68253	0.199116	3.79343	0.000158081	0.00598702	TRUE	sp|Q95R48|OCTL_DROME Organic cation transporter-like protein OS=Drosophila melanogaster GN=Orct2 PE=2 SV=2//7.68678e-71	2369	11415179	XP_022827873.1	2962	0	organic cation transporter protein-like [Spodoptera litura]	--	--	--	--	--	--	--	--	--	O08966	628	9.6e-64	Solute carrier family 22 member 1 OS=Mus musculus GN=Slc22a1 PE=2 SV=2	PF07690//PF00083	Major Facilitator Superfamily//Sugar (and other) transporter	GO:0055085	transmembrane transport	GO:0022857	transmembrane transporter activity	GO:0016021	integral component of membrane	--	--
111357561	2.50699	0.193827	3.80014	0.000167313	0.0062715	TRUE	sp|Q95R48|OCTL_DROME Organic cation transporter-like protein OS=Drosophila melanogaster GN=Orct2 PE=2 SV=2//4.63795e-68	1728	11415358	XP_022828072.1	2848	0	organic cation transporter protein-like [Spodoptera litura]	--	--	--	--	--	--	--	--	--	Q9VCA2	624	2e-63	Organic cation transporter protein OS=Drosophila melanogaster GN=Orct PE=1 SV=1	PF00083//PF07690	Sugar (and other) transporter//Major Facilitator Superfamily	GO:0055085	transmembrane transport	GO:0022857	transmembrane transporter activity	GO:0016021	integral component of membrane	--	--
111353008	7.56843	0.54141	3.8009	5.93e-05	0.00267742	TRUE	-//-	1516	11408408	XP_022821546.1	1988	3.3e-220	uncharacterized protein LOC111353008 [Spodoptera litura]	--	--	--	--	--	--	--	--	--	--	--	--	--	--	--	--	--	--	--	--	--	--	--
111349682	34.1324	2.77984	3.80597	7.44e-07	7.7e-05	TRUE	-//-	2230	11403986	XP_022816656.1	2517	2.2e-281	uncharacterized protein LOC111349682 [Spodoptera litura]	--	--	--	--	--	--	--	--	--	--	--	--	--	PF03188	Eukaryotic cytochrome b561	--	--	--	--	GO:0016021	integral component of membrane	--	--
111360777	45.1322	3.62123	3.80917	1.02e-08	1.97e-06	TRUE	sp|Q71RS6|NCKX5_HUMAN Sodium/potassium/calcium exchanger 5 OS=Homo sapiens GN=SLC24A5 PE=1 SV=1//8.22251e-84	3398	11423914	XP_022832744.1	2496	9.2e-279	sodium..potassium..calcium exchanger 4-like [Spodoptera litura]	--	--	--	--	--	K13753	SLC24A5, NCKX5	solute carrier family 24 (sodium/potassium/calcium exchanger), member 5	http://www.genome.jp/dbget-bin/www_bget?ko:K13753	Q49SH1	752	5.7e-78	Sodium/potassium/calcium exchanger 5 OS=Danio rerio GN=slc24a5 PE=2 SV=1	PF01699	Sodium/calcium exchanger protein	GO:0055085	transmembrane transport	--	--	GO:0016021	integral component of membrane	KOG1307	K+-dependent Ca2+/Na+ exchanger NCKX1 and related proteins
111354725	2.42486	0.162778	3.81799	0.000250539	0.00846765	TRUE	sp|A1ZAI5|FACR1_DROME Putative fatty acyl-CoA reductase CG5065 OS=Drosophila melanogaster GN=CG5065 PE=3 SV=1//6.84984e-81	1606	11410626	XP_022824028.1	2599	4.9e-291	putative fatty acyl-CoA reductase CG5065 [Spodoptera litura]	--	--	--	--	--	K13356	FAR	alcohol-forming fatty acyl-CoA reductase	http://www.genome.jp/dbget-bin/www_bget?ko:K13356	A1ZAI5	664	4.3e-68	Putative fatty acyl-CoA reductase CG5065 OS=Drosophila melanogaster GN=CG5065 PE=3 SV=1	PF01370//PF03015//PF01073//PF04055//PF01118	NAD dependent epimerase/dehydratase family//Male sterility protein//3-beta hydroxysteroid dehydrogenase/isomerase family//Radical SAM superfamily//Semialdehyde dehydrogenase, NAD binding domain	GO:0008207//GO:0008209//GO:0008210//GO:0055114//GO:0006694	C21-steroid hormone metabolic process//androgen metabolic process//estrogen metabolic process//oxidation-reduction process//steroid biosynthetic process	GO:0051536//GO:0003824//GO:0051287//GO:0050662//GO:0080019//GO:0003854//GO:0016616//GO:0016620	iron-sulfur cluster binding//catalytic activity//NAD binding//coenzyme binding//fatty-acyl-CoA reductase (alcohol-forming) activity//3-beta-hydroxy-delta5-steroid dehydrogenase activity//oxidoreductase activity, acting on the CH-OH group of donors, NAD or NADP as acceptor//oxidoreductase activity, acting on the aldehyde or oxo group of donors, NAD or NADP as acceptor	--	--	KOG1221	Acyl-CoA reductase
111364569	5.8938	0.451308	3.82823	0.00071933	0.0196168	TRUE	-//-	2199	11419968	XP_022837243.1	2375	6.4e-265	proteoglycan 4-like [Spodoptera litura]	NM_001309580.1	AB777644	72	1.22772e-26	Bombyx mori inner centromere protein A (LOC101744248), mRNA >dbj|AB777644.1| Bombyx mori Incenp mRNA, complete cds	--	--	--	--	--	--	--	--	PF10414//PF04086	Sirohaem synthase dimerisation region//Signal recognition particle, alpha subunit, N-terminal	GO:0006779//GO:0006886//GO:0055114	porphyrin-containing compound biosynthetic process//intracellular protein transport//oxidation-reduction process	GO:0003924//GO:0005047//GO:0005525	GTPase activity//signal recognition particle binding//GTP binding	GO:0005785//GO:0005786	signal recognition particle receptor complex//signal recognition particle, endoplasmic reticulum targeting	--	--
111348884	20.7848	1.41037	3.83559	0.000801667	0.0213508	TRUE	sp|Q88168|UDPE_NPVSL Ecdysteroid UDP-glucosyltransferase OS=Spodoptera littoralis nuclear polyhedrosis virus GN=EGT PE=3 SV=1//9.32599e-43	1440	11422352	XP_022815580.1	2130	1.1e-236	UDP-glucuronosyltransferase 2A1-like [Spodoptera litura]	KU680295.1	KU680295	766	0	Spodoptera exigua UDP-glycosyltransferase 40D5 mRNA, complete cds	K00699	UGT	glucuronosyltransferase	http://www.genome.jp/dbget-bin/www_bget?ko:K00699	P09875	413	5e-39	UDP-glucuronosyltransferase 2B1 OS=Rattus norvegicus GN=Ugt2b1 PE=2 SV=1	PF00201//PF04101	UDP-glucoronosyl and UDP-glucosyl transferase//Glycosyltransferase family 28 C-terminal domain	GO:0008152	metabolic process	GO:0016758	transferase activity, transferring hexosyl groups	--	--	--	--
111354492	24.977	1.84798	3.83669	2.72e-05	0.00146384	TRUE	-//-	1730	11410374	XP_022823740.1	1010	9.6e-107	uncharacterized protein LOC111354492 [Spodoptera litura]	FP340412.1	FP340412	51	4.54131e-15	41I04_SfBAC_fin, Spodoptera frugiperda BAC, egg DNA	--	--	--	--	--	--	--	--	--	--	--	--	--	--	--	--	--	--
111351467	14.8221	1.09557	3.83983	7.17e-08	1.05e-05	TRUE	-//-	460	--	--	--	--	--	--	--	--	--	--	--	--	--	--	--	--	--	--	--	--	--	--	--	--	--	--	--	--
111349769	3.93579	0.293385	3.84189	0.000566254	0.0162192	TRUE	sp|P18729|ZG57_XENLA Gastrula zinc finger protein XlCGF57.1 (Fragment) OS=Xenopus laevis PE=3 SV=1//5.99127e-06	2627	11124829	XP_022309567.1	586	2.1e-57	zinc finger protein 665-like [Crassostrea virginica]	XM_004931961.2	XM_004931961	235	3.60006e-117	PREDICTED: Bombyx mori zinc finger protein 182 (LOC101739195), mRNA	--	--	--	--	Q5JVG2	563	3.7e-56	Zinc finger protein 484 OS=Homo sapiens GN=ZNF484 PE=1 SV=1	PF07975//PF00096//PF13912//PF04810//PF00382//PF13465//PF01155//PF00651	TFIIH C1-like domain//Zinc finger, C2H2 type//C2H2-type zinc finger//Sec23/Sec24 zinc finger//Transcription factor TFIIB repeat//Zinc-finger double domain//Hydrogenase/urease nickel incorporation, metallochaperone, hypA//BTB/POZ domain	GO:0006464//GO:0006886//GO:0006888//GO:0006281	cellular protein modification process//intracellular protein transport//ER to Golgi vesicle-mediated transport//DNA repair	GO:0017025//GO:0005515//GO:0008270//GO:0016151//GO:0046872	TBP-class protein binding//protein binding//zinc ion binding//nickel cation binding//metal ion binding	GO:0030127	COPII vesicle coat	--	--
111358842	55.1366	3.9275	3.84246	4.29e-06	0.000318889	TRUE	-//-	1037	11417019	XP_022829931.1	724	8.4e-74	uncharacterized protein LOC111358842 [Spodoptera litura]	FO681371.1	FO681371	238	2.99331e-119	Spodoptera frugiperda sequence from BAC clone 20M05	--	--	--	--	--	--	--	--	PF10261	Inositol phospholipid synthesis and fat-storage-inducing TM	GO:0019915	lipid storage	--	--	GO:0005789	endoplasmic reticulum membrane	--	--
111356431	0.727085	0.049779	3.85013	0.00115435	0.028379	TRUE	sp|P53128|MTHR2_YEAST Methylenetetrahydrofolate reductase 2 OS=Saccharomyces cerevisiae (strain ATCC 204508 / S288c) GN=MET13 PE=1 SV=2//1.44016e-27	1162	11413991	XP_022826545.1	1438	1.5e-156	methylenetetrahydrofolate reductase 2 [Spodoptera litura]	--	--	--	--	--	--	--	--	--	P53128	284	3.6e-24	Methylenetetrahydrofolate reductase 2 OS=Saccharomyces cerevisiae (strain ATCC 204508 / S288c) GN=MET13 PE=1 SV=2	PF02219	Methylenetetrahydrofolate reductase	GO:0046653//GO:0006555//GO:0055114	tetrahydrofolate metabolic process//methionine metabolic process//oxidation-reduction process	GO:0004489	methylenetetrahydrofolate reductase (NAD(P)H) activity	--	--	KOG0564	5,10-methylenetetrahydrofolate reductase
111356828	967.56	68.7457	3.85263	1.17e-06	0.00010854	TRUE	sp|P08897|COGS_HYPLI Collagenase OS=Hypoderma lineatum PE=1 SV=3//3.18088e-24	1896	11414477	XP_022827086.1	2911	0	transmembrane protease serine 9-like [Spodoptera litura]	JN252046.1	JN252046	342	8.54574e-177	Heliothis virescens isolate HVC285_47B4 chymotrypsin mRNA, partial cds	--	--	--	--	P08897	372	3.7e-34	Collagenase OS=Hypoderma lineatum PE=1 SV=3	PF00089	Trypsin	GO:0006508	proteolysis	GO:0004252	serine-type endopeptidase activity	--	--	--	--
111353073	96.1444	7.77869	3.85396	0.000453366	0.0136286	TRUE	sp|P35045|TRYA_MANSE Trypsin, alkaline A OS=Manduca sexta PE=2 SV=1//3.62247e-95	845	11408517	XP_022821667.1	1294	5.5e-140	trypsin, alkaline A-like [Spodoptera litura]	FJ205445.2	FJ205445	91	1.26267e-37	Mamestra configurata serine protease 34 (SP34) mRNA, partial cds	K09634	TMPRSS3	transmembrane protease serine 3	http://www.genome.jp/dbget-bin/www_bget?ko:K09634	P35045	769	1.5e-80	Trypsin, alkaline A OS=Manduca sexta PE=2 SV=1	PF00089//PF02163	Trypsin//Peptidase family M50	GO:0006508	proteolysis	GO:0004222//GO:0004252	metalloendopeptidase activity//serine-type endopeptidase activity	--	--	--	--
Novel00356	19.6886	1.48123	3.8572	1.77e-07	2.21e-05	TRUE	PREDICTED: uncharacterized protein LOC105392943 [Plutella xylostella]	6164	11406653	XP_022819582.1	1584	9.4e-173	uncharacterized protein LOC111351717 [Spodoptera litura]	FP340419.1	FP340419	88	4.43411e-35	78G03_SfBAC_fin, Spodoptera frugiperda BAC, egg DNA	--	--	--	--	Q95SX7	306	5.4e-26	Probable RNA-directed DNA polymerase from transposon BS OS=Drosophila melanogaster GN=RTase PE=2 SV=1	PF03832	WSK motif	GO:0006605//GO:0007165	protein targeting//signal transduction	--	--	--	--	--	--
111353863	63.6503	4.84168	3.86929	1.68e-08	3.04e-06	TRUE	sp|Q8K467|TMIE_MOUSE Transmembrane inner ear expressed protein OS=Mus musculus GN=Tmie PE=2 SV=1//1.14697e-09	666	11156153	PCG75215.1	690	4.7e-70	hypothetical protein B5V51_12046 [Heliothis virescens]	--	--	--	--	--	--	--	--	--	Q8NEW7	143	4.7e-08	Transmembrane inner ear expressed protein OS=Homo sapiens GN=TMIE PE=1 SV=2	PF08638	Mediator complex subunit MED14	GO:0006357	regulation of transcription from RNA polymerase II promoter	GO:0001104	RNA polymerase II transcription cofactor activity	GO:0016592	mediator complex	--	--
111359688	3.77879	0.299544	3.86962	0.00039452	0.0122158	TRUE	-//-	1070	11418039	XP_022831055.1	1262	3.6e-136	uncharacterized protein LOC111359688 [Spodoptera litura]	--	--	--	--	--	--	--	--	--	--	--	--	--	PF00277	Serum amyloid A protein	GO:0006953	acute-phase response	--	--	GO:0005576	extracellular region	--	--
111357756	200.909	14.7717	3.87611	4.58e-07	5.06e-05	TRUE	sp|P15500|JHBP_MANSE Juvenile hormone-binding protein (Fragment) OS=Manduca sexta GN=JHBP PE=1 SV=2//5.73915e-76	811	11415589	XP_022828328.1	1259	6e-136	juvenile hormone-binding protein-like [Spodoptera litura]	--	--	--	--	--	--	--	--	--	P15500	584	4.1e-59	Juvenile hormone-binding protein (Fragment) OS=Manduca sexta GN=JHBP PE=1 SV=2	--	--	--	--	--	--	--	--	--	--
111349813	2.13825	0.152199	3.8794	0.00037428	0.0117556	TRUE	-//-	2439	11404000	XP_022816832.1	4080	0	uncharacterized protein LOC111349813 [Spodoptera litura]	--	--	--	--	--	--	--	--	--	--	--	--	--	--	--	--	--	--	--	--	--	--	--
111354212	2.63705	0.205275	3.89895	0.00152131	0.03486	TRUE	-//-	2591	11410003	XP_022823326.1	2496	7e-279	uncharacterized protein LOC111354212 [Spodoptera litura]	AP009033.1	AP009033	56	1.13706e-17	Bombyx mori genomic DNA, chromosome 15, BAC clone:532O09, complete sequence	--	--	--	--	--	--	--	--	PF11093	Mitochondrial export protein Som1	--	--	--	--	GO:0042720	mitochondrial inner membrane peptidase complex	--	--
111357131	14.7219	1.0033	3.90296	3.48e-06	0.000266107	TRUE	sp|Q9V3W6|INX7_DROME Innexin inx7 OS=Drosophila melanogaster GN=Inx7 PE=2 SV=1//6.19922e-78	2214	11411711	XP_022827477.1	2032	3.8e-225	innexin inx7-like [Spodoptera litura]	XM_011563414.1	XM_011563414	276	4.88794e-140	PREDICTED: Plutella xylostella innexin inx7 (LOC105391856), mRNA	K22037	inx, zpg, ogre, shakB	innexin	http://www.genome.jp/dbget-bin/www_bget?ko:K22037	Q9V3W6	743	4.1e-77	Innexin inx7 OS=Drosophila melanogaster GN=Inx7 PE=2 SV=1	PF00876	Innexin	--	--	--	--	GO:0005921	gap junction	--	--
111353244	4.214	0.267625	3.90632	0.0010229	0.0258448	TRUE	sp|P46940|IQGA1_HUMAN Ras GTPase-activating-like protein IQGAP1 OS=Homo sapiens GN=IQGAP1 PE=1 SV=1//0	5793	10452591	XP_021188821.1	7786	0	ras GTPase-activating-like protein IQGAP1 [Helicoverpa armigera]	XM_013335763.1	XM_013335763	1127	0	PREDICTED: Amyelois transitella ras GTPase-activating-like protein IQGAP1 (LOC106135470), mRNA	K16848	IQGAP1	Ras GTPase-activating-like protein IQGAP1	http://www.genome.jp/dbget-bin/www_bget?ko:K16848	P46940	2786	0	Ras GTPase-activating-like protein IQGAP1 OS=Homo sapiens GN=IQGAP1 PE=1 SV=1	PF00307//PF00612//PF03836//PF00616	Calponin homology (CH) domain//IQ calmodulin-binding motif//RasGAP C-terminus//GTPase-activator protein for Ras-like GTPase	GO:0007264//GO:0043087	small GTPase mediated signal transduction//regulation of GTPase activity	GO:0005515//GO:0005096	protein binding//GTPase activator activity	--	--	KOG2128	Ras GTPase-activating protein family - IQGAP
111356682	0.935658	0.0636549	3.90955	0.00102605	0.0258887	TRUE	-//-	435	--	--	--	--	--	--	--	--	--	--	--	--	--	--	--	--	--	--	--	--	--	--	--	--	--	--	--	--
111357711	21.8246	1.48149	3.91112	3.29e-06	0.000253644	TRUE	-//-	1954	11415543	XP_022828277.1	1515	3e-165	uncharacterized protein LOC111357711 isoform X2 [Spodoptera litura]	XM_004932636.2	XM_004932636	90	1.07425e-36	PREDICTED: Bombyx mori uncharacterized LOC101738909 (LOC101738909), transcript variant X2, mRNA	--	--	--	--	--	--	--	--	--	--	--	--	--	--	--	--	--	--
111349526	14.3889	1.01275	3.92081	0.00192764	0.0414102	TRUE	sp|P86049|RBM46_MOUSE Probable RNA-binding protein 46 OS=Mus musculus GN=Rbm46 PE=3 SV=1//1.13473e-115	2267	11423125	XP_022816439.1	2495	8e-279	probable RNA-binding protein 46 isoform X1 [Spodoptera litura]	--	--	--	--	--	--	--	--	--	P86049	922	7.4e-98	Probable RNA-binding protein 46 OS=Mus musculus GN=Rbm46 PE=3 SV=1	PF16367//PF00076	RNA recognition motif//RNA recognition motif. (a.k.a. RRM, RBD, or RNP domain)	--	--	GO:0003676	nucleic acid binding	--	--	KOG0117	Heterogeneous nuclear ribonucleoprotein R (RRM superfamily)
111360450	86.8577	6.39292	3.94432	5.96e-08	9.12e-06	TRUE	sp|Q8C172|CERS6_MOUSE Ceramide synthase 6 OS=Mus musculus GN=Cers6 PE=1 SV=1//2.51714e-56	1705	11419397	XP_022832161.1	1866	5.2e-206	ceramide synthase 6-like [Spodoptera litura]	--	--	--	--	--	K04710	CERS	ceramide synthetase	http://www.genome.jp/dbget-bin/www_bget?ko:K04710	Q8C172	538	1.9e-53	Ceramide synthase 6 OS=Mus musculus GN=Cers6 PE=1 SV=1	PF03798//PF00046//PF13443	TLC domain//Homeobox domain//Cro/C1-type HTH DNA-binding domain	--	--	GO:0043565//GO:0003677	sequence-specific DNA binding//DNA binding	GO:0016021	integral component of membrane	KOG1607	Protein transporter of the TRAM (translocating chain-associating membrane) superfamily
111349620	6.95306	0.490074	3.94609	3.22e-05	0.00168298	TRUE	sp|A1L258|D2HDH_DANRE D-2-hydroxyglutarate dehydrogenase, mitochondrial OS=Danio rerio GN=d2hgdh PE=2 SV=1//0	1987	10444445	XP_021200801.1	2335	2.5e-260	D-2-hydroxyglutarate dehydrogenase, mitochondrial [Helicoverpa armigera]	EF555567.1	EF555567	77	1.8415e-29	Spodoptera litura cecropin D (cecD1) gene, partial cds	K18204	D2HGDH	D-2-hydroxyglutarate dehydrogenase	http://www.genome.jp/dbget-bin/www_bget?ko:K18204	A1L258	1368	1.2e-149	D-2-hydroxyglutarate dehydrogenase, mitochondrial OS=Danio rerio GN=d2hgdh PE=2 SV=1	PF02913//PF01565	FAD linked oxidases, C-terminal domain//FAD binding domain	GO:0055114	oxidation-reduction process	GO:0016491//GO:0050660//GO:0003824	oxidoreductase activity//flavin adenine dinucleotide binding//catalytic activity	--	--	KOG1232	Proteins containing the FAD binding domain
111352479	29.922	2.00174	3.95042	7.63e-11	2.84e-08	TRUE	-//-	5392	11400457	XP_022833716.1	3545	0	uncharacterized protein LOC111361557 [Spodoptera litura]	--	--	--	--	--	--	--	--	--	--	--	--	--	PF00098//PF05495//PF00564	Zinc knuckle//CHY zinc finger//PB1 domain	--	--	GO:0005515//GO:0003676//GO:0008270	protein binding//nucleic acid binding//zinc ion binding	--	--	--	--
111351692	0.596478	0.0387654	3.96314	0.00198977	0.0423751	TRUE	sp|Q28960|CBR1_PIG Carbonyl reductase [NADPH] 1 OS=Sus scrofa GN=CBR1 PE=1 SV=3//3.34417e-25	1063	11406598	XP_022819520.1	1420	1.7e-154	uncharacterized protein LOC111351692 [Spodoptera litura]	--	--	--	--	--	--	--	--	--	P47727	259	2.6e-21	Carbonyl reductase [NADPH] 1 OS=Rattus norvegicus GN=Cbr1 PE=1 SV=2	PF00106	short chain dehydrogenase	GO:0008152	metabolic process	GO:0016491	oxidoreductase activity	--	--	--	--
111356868	235.466	16.3837	3.96951	4.14e-09	9.93e-07	TRUE	sp|Q76B49|CD63_FELCA CD63 antigen OS=Felis catus GN=CD63 PE=2 SV=3//4.89428e-10	880	11414508	XP_022827122.1	924	4.6e-97	leukocyte surface antigen CD53-like [Spodoptera litura]	XM_011269662.1	XM_011269662	36	4.94276e-07	PREDICTED: Camponotus floridanus 23 kDa integral membrane protein-like (LOC105258424), mRNA	--	--	--	--	P24485	163	3e-10	Leukocyte surface antigen CD53 OS=Rattus norvegicus GN=Cd53 PE=1 SV=3	PF00335	Tetraspanin family	--	--	--	--	GO:0016021	integral component of membrane	KOG3882	Tetraspanin family integral membrane protein
111348062	29.3822	2.11423	3.97163	6.17e-08	9.36e-06	TRUE	sp|P37111|ACY1_PIG Aminoacylase-1 OS=Sus scrofa GN=ACY1 PE=1 SV=2//4.44264e-99	1615	11421168	XP_022814277.1	2222	2.6e-247	aminoacylase-1-like isoform X2 [Spodoptera litura]	--	--	--	--	--	K14677	ACY1	aminoacylase	http://www.genome.jp/dbget-bin/www_bget?ko:K14677	P37111	759	4.2e-79	Aminoacylase-1 OS=Sus scrofa GN=ACY1 PE=1 SV=2	PF01546	Peptidase family M20/M25/M40	GO:0008152	metabolic process	GO:0016787	hydrolase activity	--	--	KOG2275	Aminoacylase ACY1 and related metalloexopeptidases
111357535	4.59542	0.287225	3.98106	4.21e-05	0.0020734	TRUE	-//-	667	11415338	XP_022828050.1	812	3.4e-84	uncharacterized protein LOC111357535 [Spodoptera litura]	KT192048.1	KT192048	444	0	Spodoptera litura odorant binding protein 27 (OBP27) mRNA, complete cds >gb|KT261661.1| Spodoptera litura putative odorant binding protein OBP15 mRNA, complete cds	--	--	--	--	--	--	--	--	PF01395	PBP/GOBP family	--	--	GO:0005549	odorant binding	--	--	--	--
111359459	1.17926	0.0803929	4.00578	0.000965338	0.0247684	TRUE	-//-	1081	11417804	XP_022830791.1	1188	1.4e-127	uncharacterized protein LOC111359459 [Spodoptera litura]	--	--	--	--	--	--	--	--	--	--	--	--	--	PF11965//PF00583//PF13508	Domain of unknown function (DUF3479)//Acetyltransferase (GNAT) family//Acetyltransferase (GNAT) domain	GO:0015994//GO:0042967	chlorophyll metabolic process//acyl-carrier-protein biosynthetic process	GO:0008080//GO:0016851	N-acetyltransferase activity//magnesium chelatase activity	GO:0010007	magnesium chelatase complex	--	--
111352794	6.5799	0.474206	4.00606	0.000478786	0.0141192	TRUE	sp|O46108|LIP3_DROME Lipase 3 OS=Drosophila melanogaster GN=Lip3 PE=2 SV=1//4.95432e-119	1292	11408135	XP_022821237.1	2181	1.2e-242	lipase 3-like [Spodoptera litura]	--	--	--	--	--	K01052	LIPA	lysosomal acid lipase/cholesteryl ester hydrolase	http://www.genome.jp/dbget-bin/www_bget?ko:K01052	O46108	885	8.2e-94	Lipase 3 OS=Drosophila melanogaster GN=Lip3 PE=2 SV=1	PF07062//PF04083//PF01738	Clc-like//Partial alpha/beta-hydrolase lipase region//Dienelactone hydrolase family	GO:0006629	lipid metabolic process	GO:0016787	hydrolase activity	GO:0016021	integral component of membrane	--	--
111351156	3.24697	0.224441	4.00664	0.000177759	0.00652871	TRUE	sp|Q5XPI4|RN123_HUMAN E3 ubiquitin-protein ligase RNF123 OS=Homo sapiens GN=RNF123 PE=1 SV=1//1.62838e-75	4806	11405884	XP_022818715.1	7303	0	E3 ubiquitin-protein ligase RNF123-like isoform X1 [Spodoptera litura]	XM_011550607.1	XM_011550607	126	2.5936e-56	PREDICTED: Plutella xylostella uncharacterized LOC105380983 (LOC105380983), mRNA	K12169	KPC1, RNF123	Kip1 ubiquitination-promoting complex protein 1	http://www.genome.jp/dbget-bin/www_bget?ko:K12169	Q5XPI4	797	4.9e-83	E3 ubiquitin-protein ligase RNF123 OS=Homo sapiens GN=RNF123 PE=1 SV=1	PF16685//PF13639//PF00097//PF14634//PF00622	zinc RING finger of MSL2//Ring finger domain//Zinc finger, C3HC4 type (RING finger)//zinc-RING finger domain//SPRY domain	--	--	GO:0046872//GO:0061630//GO:0005515//GO:0008270	metal ion binding//ubiquitin protein ligase activity//protein binding//zinc ion binding	--	--	KOG2242	Scaffold/matrix specific factor hnRNP-U/SAF-A, contains SPRY domain
111351279	27.4826	1.8211	4.02045	1.56e-09	4.31e-07	TRUE	-//-	914	11406031	XP_022818882.1	576	1.1e-56	uncharacterized protein LOC111351279 [Spodoptera litura]	--	--	--	--	--	--	--	--	--	--	--	--	--	--	--	--	--	--	--	--	--	--	--
111348999	3.95805	0.237446	4.02163	4.89e-05	0.00232603	TRUE	-//-	1200	11411672	XP_022827072.1	145	1.3e-06	gustatory receptor 5a for trehalose-like [Spodoptera litura]	--	--	--	--	--	--	--	--	--	--	--	--	--	--	--	--	--	--	--	--	--	--	--
111350794	20.3854	1.31672	4.0279	1.26e-07	1.66e-05	TRUE	-//-	2719	11405450	XP_022818248.1	4036	0	uncharacterized protein LOC111350794 [Spodoptera litura]	--	--	--	--	--	--	--	--	--	--	--	--	--	PF00986//PF05083//PF01193	DNA gyrase B subunit, carboxyl terminus//LST-1 protein//RNA polymerase Rpb3/Rpb11 dimerisation domain	GO:0006265//GO:0000902//GO:0006955//GO:0006351	DNA topological change//cell morphogenesis//immune response//transcription, DNA-templated	GO:0005524//GO:0003918//GO:0046983//GO:0003677	ATP binding//DNA topoisomerase type II (ATP-hydrolyzing) activity//protein dimerization activity//DNA binding	GO:0016020	membrane	--	--
111351324	13.6841	0.862546	4.02909	5.99e-05	0.00269417	TRUE	sp|P15122|ALDR_RABIT Aldose reductase OS=Oryctolagus cuniculus GN=AKR1B1 PE=2 SV=3//1.1767e-113	1496	10460856	XP_021198032.1	1410	3.4e-153	aldose reductase-like [Helicoverpa armigera]	XM_008298055.1	XM_008298055	36	8.53328e-07	PREDICTED: Stegastes partitus aldo-keto reductase family 1 member B10-like (LOC103369357), mRNA	K00011	AKR1B	aldehyde reductase	http://www.genome.jp/dbget-bin/www_bget?ko:K00011	P15122	924	2.9e-98	Aldose reductase OS=Oryctolagus cuniculus GN=AKR1B1 PE=2 SV=3	PF03100//PF11791	CcmE//Aconitate B N-terminal domain	GO:0006099//GO:0046487//GO:0019643//GO:0017004//GO:0017003	tricarboxylic acid cycle//glyoxylate metabolic process//reductive tricarboxylic acid cycle//cytochrome complex assembly//protein-heme linkage	GO:0003994	aconitate hydratase activity	GO:0005886	plasma membrane	KOG1577	Aldo/keto reductase family proteins
[truncated: 317 more rows]
