# Supplementary material for: Mating-Induced Differential Expression in Genes Related to Reproduction and Immunity in Spodoptera litura (Lepidoptera: Noctuidae) Female Moths
Source: J Insect Sci. 2020 Feb 24;20(1):10. doi: 10.1093/jisesa/ieaa003 (PMC7039226; doi:10.1093/jisesa/ieaa003)
Supplement: ieaa003_suppl_Supplementary_Table_S13 [file ieaa003_suppl_supplementary_table_s13.xlsx]

## Sheet: GO enrichment
Table S13 GO enrichment of DEGs in Mated-24h vs Virgin-24h group
GO_accession	Description	Term_type	Over_represented_pValue	Corrected_pValue	DEG_item	DEG_list	Bg_item	Bg_list	Up	Up_Gene_names	Down	Down_Gene_names
GO:0055114	oxidation-reduction process	biological_process	1.4304e-07	0.00032599	102	686	1156	12781	100	111352156|111360254|111354673|111361821|111349746|111356850|Novel00404|111362109|111363892|111352731|111351862|111356581|111356570|111357502|111362108|111349858|111365069|111349292|111352906|111353256|111362615|111360026|111354411|111362106|111355302|111352119|111350001|111349620|111353230|111353107|111351565|111360472|111348498|111349312|111361799|111359709|111360135|111355088|111364569|11135684…	2	111358892|111354352
GO:0006629	lipid metabolic process	biological_process	2.0613e-06	0.0023489	59	686	580	12781	57	111354673|111348329|Novel00404|111362109|111355208|111352794|111357437|111357444|111354935|111354672|111359732|111349675|111348125|111351190|111360252|111348720|111354723|111356581|111355790|111355259|111352731|111352100|111349030|111357654|111362615|111348278|111362106|111354411|111355584|111353194|111350872|111362108|111349090|111364796|111357600|111360472|111353107|111361548|111361908|Novel003…	2	111351254|111362732
GO:0009219	pyrimidine deoxyribonucleotide metabolic process	biological_process	3.5592e-05	0.01398	4	686	5	12781	4	111353352|111358434|111348161|111348708	0
GO:0009394	2'-deoxyribonucleotide metabolic process	biological_process	3.5592e-05	0.01398	4	686	5	12781	4	111348161|111348708|111353352|111358434	0
GO:0019692	deoxyribose phosphate metabolic process	biological_process	3.5592e-05	0.01398	4	686	5	12781	4	111348708|111348161|111358434|111353352	0
GO:0006694	steroid biosynthetic process	biological_process	4.2681e-05	0.014965	13	686	66	12781	13	111354725|111354889|111359709|111351591|111354886|Novel00404|111354673|111356581|111354723|111352731|111352119|111354672|111355302	0
GO:0008202	steroid metabolic process	biological_process	7.1664e-05	0.021776	13	686	69	12781	13	111352731|111352119|111354672|111355302|111354673|111354723|111356581|Novel00404|111354886|111351591|111359709|111354889|111354725	0
GO:0009262	deoxyribonucleotide metabolic process	biological_process	0.00025885	0.065547	4	686	7	12781	4	111348708|111348161|111358434|111353352	0
GO:0044710	single-organism metabolic process	biological_process	0.00085718	0.17759	173	686	2593	12781	166	111352928|111355137|111362901|111351870|111349205|111356431|111351664|111360101|111360648|111355225|111347827|111351795|111348291|111359012|111351565|111360472|111348498|111353230|111349620|111352119|111348278|111360026|111353256|111349292|111349858|111354865|111355427|111353194|111357502|111349769|111355790|111356581|111358030|111363892|111362109|111356850|111361821|111360254|111357437|111352794…	7	111351254|111362732|111360643|111359141|111358892|111360975|111354352
GO:0055085	transmembrane transport	biological_process	0.0013654	0.20601	60	686	731	12781	54	111349536|111354139|111355806|111361973|111360777|111361971|111363407|111364927|111351014|111348902|111364470|111362443|111364929|111361976|111358502|111358587|111356879|111358658|111359730|111364925|Novel00737|111353048|111355845|111364924|111356030|111353047|111348313|111356254|111357301|111357415|111354811|111357417|111354935|111356180|111347794|111358477|111355068|111347773|111357561|11134973…	6	111357618|111355308|111360776|111360975|111348588|111362367
GO:0006631	fatty acid metabolic process	biological_process	0.0014093	0.20601	16	686	132	12781	16	111364796|111353107|111360472|111362109|111360135|111349675|111348125|111352100|111356198|111349030|111348291|111354411|111362106|111359194|111362108|111362107	0
GO:0006900	membrane budding	biological_process	0.0014915	0.20601	3	686	5	12781	3	Novel00589|111358169|Novel00577	0
GO:0006901	vesicle coating	biological_process	0.0014915	0.20601	3	686	5	12781	3	Novel00577|111358169|Novel00589	0
GO:0007212	dopamine receptor signaling pathway	biological_process	0.0014915	0.20601	3	686	5	12781	3	Novel00577|111358169|Novel00589	0
GO:0048268	clathrin coat assembly	biological_process	0.0014915	0.20601	3	686	5	12781	3	Novel00577|111358169|Novel00589	0
GO:0016050	vesicle organization	biological_process	0.0029539	0.27338	3	686	6	12781	3	Novel00577|Novel00589|111358169	0
GO:0009129	pyrimidine nucleoside monophosphate metabolic process	biological_process	0.003007	0.27338	2	686	2	12781	2	111358434|111353352	0
GO:0009130	pyrimidine nucleoside monophosphate biosynthetic process	biological_process	0.003007	0.27338	2	686	2	12781	2	111358434|111353352	0
GO:0009157	deoxyribonucleoside monophosphate biosynthetic process	biological_process	0.003007	0.27338	2	686	2	12781	2	111358434|111353352	0
GO:0009162	deoxyribonucleoside monophosphate metabolic process	biological_process	0.003007	0.27338	2	686	2	12781	2	111353352|111358434	0
GO:0009176	pyrimidine deoxyribonucleoside monophosphate metabolic process	biological_process	0.003007	0.27338	2	686	2	12781	2	111358434|111353352	0
GO:0009177	pyrimidine deoxyribonucleoside monophosphate biosynthetic process	biological_process	0.003007	0.27338	2	686	2	12781	2	111358434|111353352	0
GO:0009221	pyrimidine deoxyribonucleotide biosynthetic process	biological_process	0.003007	0.27338	2	686	2	12781	2	111353352|111358434	0
GO:0009263	deoxyribonucleotide biosynthetic process	biological_process	0.003007	0.27338	2	686	2	12781	2	111358434|111353352	0
GO:0009265	2'-deoxyribonucleotide biosynthetic process	biological_process	0.003007	0.27338	2	686	2	12781	2	111358434|111353352	0
GO:0046385	deoxyribose phosphate biosynthetic process	biological_process	0.003007	0.27338	2	686	2	12781	2	111353352|111358434	0
GO:0008610	lipid biosynthetic process	biological_process	0.0030594	0.27338	29	686	306	12781	28	111354673|111364796|Novel00404|111357600|111360472|111354672|Novel00373|111355302|111352119|111359732|111351591|111359709|111348720|111361799|111354723|111356581|111354886|111352731|111356198|111348291|111357654|111349030|111348702|111354725|111359194|111350872|111354889|111349090	1	111362732
GO:0006760	folic acid-containing compound metabolic process	biological_process	0.0032389	0.27338	7	686	40	12781	7	111350175|111357448|111362107|111348130|111362108|111355137|111351565	0
GO:0009396	folic acid-containing compound biosynthetic process	biological_process	0.0032389	0.27338	7	686	40	12781	7	111350175|111357448|111362107|111362108|111348130|111355137|111351565	0
GO:0042559	pteridine-containing compound biosynthetic process	biological_process	0.0036787	0.29942	7	686	41	12781	7	111351565|111355137|111348130|111362108|111362107|111357448|111350175	0
GO:0042558	pteridine-containing compound metabolic process	biological_process	0.0048343	0.38658	7	686	43	12781	7	111355137|111351565|111362108|111348130|111357448|111350175|111362107	0
GO:0000956	nuclear-transcribed mRNA catabolic process	biological_process	0.0059848	0.45464	4	686	14	12781	3	111350617|111364939|111351368	1	111349544
GO:0009200	deoxyribonucleoside triphosphate metabolic process	biological_process	0.0074133	0.53634	2	686	3	12781	2	111348161|111348708	0
GO:0009211	pyrimidine deoxyribonucleoside triphosphate metabolic process	biological_process	0.0074133	0.53634	2	686	3	12781	2	111348708|111348161	0
GO:0046080	dUTP metabolic process	biological_process	0.0074133	0.53634	2	686	3	12781	2	111348708|111348161	0
GO:0045893	positive regulation of transcription, DNA-templated	biological_process	0.0087249	0.58327	6	686	34	12781	6	111355787|111355022|Novel00546|111355770|111360472|111355745	0
GO:0045935	positive regulation of nucleobase-containing compound metabolic process	biological_process	0.0087249	0.58327	6	686	34	12781	6	111355787|Novel00546|111355770|111355022|111360472|111355745	0
GO:0051254	positive regulation of RNA metabolic process	biological_process	0.0087249	0.58327	6	686	34	12781	6	111360472|111355745|111355787|111355770|Novel00546|111355022	0
GO:1902680	positive regulation of RNA biosynthetic process	biological_process	0.0087249	0.58327	6	686	34	12781	6	111360472|111355745|111355787|Novel00546|111355770|111355022	0
GO:1903508	positive regulation of nucleic acid-templated transcription	biological_process	0.0087249	0.58327	6	686	34	12781	6	Novel00546|111355770|111355022|111355787|111355745|111360472	0
GO:0032787	monocarboxylic acid metabolic process	biological_process	0.0088297	0.58327	17	686	172	12781	17	111349030|111348291|111352100|111356198|111362107|111362108|111359194|111362106|111354411|111360439|111362109|111360472|111353107|111364796|111348125|111349675|111360135	0
GO:0009891	positive regulation of biosynthetic process	biological_process	0.010175	0.63533	6	686	35	12781	6	111355022|Novel00546|111355770|111355787|111355745|111360472	0
GO:0010557	positive regulation of macromolecule biosynthetic process	biological_process	0.010175	0.63533	6	686	35	12781	6	111355787|Novel00546|111355022|111355770|111360472|111355745	0
GO:0031328	positive regulation of cellular biosynthetic process	biological_process	0.010175	0.63533	6	686	35	12781	6	111355745|111360472|111355770|Novel00546|111355022|111355787	0
GO:0051173	positive regulation of nitrogen compound metabolic process	biological_process	0.010175	0.63533	6	686	35	12781	6	111355745|111360472|Novel00546|111355022|111355770|111355787	0
GO:0006384	transcription initiation from RNA polymerase III promoter	biological_process	0.010341	0.63697	2	686	4	12781	2	111350566|111350567	0
GO:0006099	tricarboxylic acid cycle	biological_process	0.011197	0.67152	4	686	17	12781	4	111356570|111351324|111351314|111357502	0
GO:0006101	citrate metabolic process	biological_process	0.011197	0.67152	4	686	17	12781	4	111356570|111351324|111357502|111351314	0
GO:0010628	positive regulation of gene expression	biological_process	0.01179	0.6979	6	686	36	12781	6	Novel00546|111355770|111355022|111355787|111355745|111360472	0
GO:0000184	nuclear-transcribed mRNA catabolic process, nonsense-mediated decay	biological_process	0.011999	0.70117	3	686	9	12781	2	111351368|111364939	1	111349544
GO:0006220	pyrimidine nucleotide metabolic process	biological_process	0.014385	0.79961	4	686	19	12781	4	111353352|111358434|111348161|111348708	0
GO:0045944	positive regulation of transcription from RNA polymerase II promoter	biological_process	0.015916	0.87404	3	686	11	12781	3	111355787|111355022|111355745	0
GO:0019752	carboxylic acid metabolic process	biological_process	0.017034	0.92431	36	686	470	12781	35	111349858|111362108|111357502|111354411|111362106|111349030|111359586|111348130|111352100|111351862|111356570|111350175|111363892|111348125|111351324|111358030|111349675|111357448|111362109|111362107|111356431|111351870|111355137|111359194|111349756|111348291|111351314|111356198|111358265|111360135|111360439|111353107|111351565|111360472|111364796	1	111359141
GO:0072350	tricarboxylic acid metabolic process	biological_process	0.017252	0.92509	4	686	19	12781	4	111351324|111356570|111357502|111351314	0
GO:0044255	cellular lipid metabolic process	biological_process	0.017947	0.95121	31	686	385	12781	30	111356198|111352100|111357654|111348291|111349030|111362108|111350872|111362107|111349090|111348702|111362615|111362106|111359194|111354411|111361548|Novel00373|111348329|111364796|111360472|111357600|111362109|111355208|111353107|111348125|111348720|111360252|111361799|111359732|111349675|111360135	1	111362732
GO:0019073	viral DNA genome packaging	biological_process	0.018769	0.96121	2	686	4	12781	0		2	111352984|111352631
GO:1902590	multi-organism organelle organization	biological_process	0.018769	0.96121	2	686	4	12781	0		2	111352984|111352631
GO:0006575	cellular modified amino acid metabolic process	biological_process	0.020519	1	8	686	66	12781	8	111355137|111362108|111350175|111362107|111351565|111348130|111357448|111365050	0
GO:0071103	DNA conformation change	biological_process	0.020738	1	8	686	62	12781	6	111350042|111351503|111348109|Novel00575|111358785|111356570	2	111352631|111352984
GO:0043436	oxoacid metabolic process	biological_process	0.025741	1	36	686	484	12781	35	111349858|111357502|111362108|111354411|111362106|111349030|111359586|111348130|111352100|111351862|111356570|111363892|111350175|111348125|111351324|111358030|111349675|111357448|111362109|111356431|111362107|111355137|111351870|111359194|111349756|111348291|111351314|111356198|111358265|111360135|111360439|111353107|111360472|111351565|111364796	1	111359141
GO:0042398	cellular modified amino acid biosynthetic process	biological_process	0.026611	1	7	686	57	12781	7	111348130|111362108|111357448|111350175|111362107|111355137|111351565	0
GO:0009060	aerobic respiration	biological_process	0.026927	1	4	686	22	12781	4	111356570|111351324|111357502|111351314	0
GO:0006082	organic acid metabolic process	biological_process	0.027201	1	36	686	486	12781	35	111356198|111351314|111348291|111349756|111359194|111351870|111355137|111356431|111362107|111364796|111360472|111351565|111353107|111360439|111360135|111358265|111356570|111351862|111352100|111348130|111359586|111349030|111362106|111354411|111357502|111362108|111349858|111362109|111357448|111349675|111358030|111351324|111348125|111350175|111363892	1	111359141
GO:0006276	plasmid maintenance	biological_process	0.027539	1	2	686	5	12781	1	111353017	1	111364609
GO:0044699	single-organism process	biological_process	0.028967	1	311	686	5299	12781	278	111350094|111349405|111348130|111352100|111353352|111354723|111350062|111351558|111350779|111358236|111355584|111351957|111352059|111357448|111354672|111355208|111362598|111355068|111351799|111358169|111357314|111359732|111358206|111359808|111349726|111354833|Novel00737|111352929|111356079|111348023|111348951|111359194|111349536|111354139|111361973|111360777|111351503|111361908|111363407|Novel004…	33	111351873|111357808|111364705|111354352|111356783|111354958|111357274|111359041|111361871|111362367|111348588|111357015|111360163|111354876|111360975|111359028|111351982|111364609|111348458|111359141|111358892|111363213|111364573|111355308|111360776|111349544|111360643|111362732|111357618|111356337|111354295|111351254|111355543
GO:0006665	sphingolipid metabolic process	biological_process	0.029389	1	3	686	13	12781	3	111362615|111348329|111360252	0
GO:0008285	negative regulation of cell proliferation	biological_process	0.032584	1	1	686	1	12781	0		1	111361871
GO:0070070	proton-transporting V-type ATPase complex assembly	biological_process	0.034131	1	2	686	6	12781	2	111356257|111351795	0
GO:0070072	vacuolar proton-transporting V-type ATPase complex assembly	biological_process	0.034131	1	2	686	6	12781	2	111351795|111356257	0
GO:0044711	single-organism biosynthetic process	biological_process	0.035103	1	53	686	773	12781	50	111359732|111357314|111358223|111348720|111350175|111354673|Novel00404|111354672|111357448|111354865|111350872|111362108|111355427|111349090|111354723|111351862|111356581|111350981|111352731|111353352|111348130|111349030|111357654|111360135|111356545|111359012|111351591|111359709|111358265|111361799|111364796|111360472|111357600|111351565|Novel00373|111352119|111355302|111348109|111348702|1113547…	3	111354352|111360975|111362732
GO:0006402	mRNA catabolic process	biological_process	0.035628	1	5	686	33	12781	4	111364939|111351368|111350617|111359349	1	111349544
GO:0019072	viral genome packaging	biological_process	0.037687	1	2	686	6	12781	0		2	111352631|111352984
GO:0006633	fatty acid biosynthetic process	biological_process	0.040048	1	5	686	36	12781	5	111356198|111349030|111348291|111359194|111360472	0
GO:0006401	RNA catabolic process	biological_process	0.04006	1	5	686	34	12781	4	111359349|111350617|111351368|111364939	1	111349544
GO:0008218	bioluminescence	biological_process	0.041203	1	2	686	6	12781	2	111355563|111355716	0
GO:0070071	proton-transporting two-sector ATPase complex assembly	biological_process	0.046177	1	2	686	7	12781	2	111356257|111351795	0
GO:0016053	organic acid biosynthetic process	biological_process	0.046315	1	14	686	164	12781	14	111351862|111351565|111360472|111348130|111356198|111349030|111348291|111357448|111355137|111359194|111362108|111350175|111362107|111358265	0
GO:0046394	carboxylic acid biosynthetic process	biological_process	0.046315	1	14	686	164	12781	14	111362108|111358265|111362107|111350175|111359194|111355137|111356198|111348130|111357448|111348291|111349030|111351862|111351565|111360472	0
GO:0072330	monocarboxylic acid biosynthetic process	biological_process	0.047899	1	5	686	38	12781	5	111360472|111359194|111348291|111349030|111356198	0
GO:0006953	acute-phase response	biological_process	0.049209	1	1	686	1	12781	1	111359688	0
GO:0006269	DNA replication, synthesis of RNA primer	biological_process	0.050088	1	2	686	7	12781	2	111352149|111352234	0
GO:0010604	positive regulation of macromolecule metabolic process	biological_process	0.051209	1	6	686	51	12781	6	111355745|111360472|111355770|Novel00546|111355022|111355787	0
GO:0006824	cobalt ion transport	biological_process	0.05196	1	1	686	1	12781	0		1	111354352
GO:0006231	dTMP biosynthetic process	biological_process	0.054741	1	1	686	1	12781	1	111358434	0
GO:0046073	dTMP metabolic process	biological_process	0.054741	1	1	686	1	12781	1	111358434	0
GO:0006230	TMP biosynthetic process	biological_process	0.055007	1	1	686	1	12781	1	111353352	0
GO:0009173	pyrimidine ribonucleoside monophosphate metabolic process	biological_process	0.055007	1	1	686	1	12781	1	111353352	0
GO:0009174	pyrimidine ribonucleoside monophosphate biosynthetic process	biological_process	0.055007	1	1	686	1	12781	1	111353352	0
GO:0046044	TMP metabolic process	biological_process	0.055007	1	1	686	1	12781	1	111353352	0
GO:0032786	positive regulation of DNA-templated transcription, elongation	biological_process	0.055969	1	2	686	8	12781	2	111355787|111355022	0
GO:0032968	positive regulation of transcription elongation from RNA polymerase II promoter	biological_process	0.055969	1	2	686	8	12781	2	111355787|111355022	0
GO:0034243	regulation of transcription elongation from RNA polymerase II promoter	biological_process	0.055969	1	2	686	8	12781	2	111355022|111355787	0
GO:0007339	binding of sperm to zona pellucida	biological_process	0.056061	1	1	686	1	12781	1	111355544	0
GO:0009988	cell-cell recognition	biological_process	0.056061	1	1	686	1	12781	1	111355544	0
GO:0035036	sperm-egg recognition	biological_process	0.056061	1	1	686	1	12781	1	111355544	0
GO:0006323	DNA packaging	biological_process	0.056705	1	5	686	37	12781	3	Novel00575|111348109|111350042	2	111352984|111352631
GO:0009108	coenzyme biosynthetic process	biological_process	0.058142	1	9	686	97	12781	9	111348130|111357448|111351565|111362108|111355427|111362107|111350175|111355725|111355137	0
GO:0006352	DNA-templated transcription, initiation	biological_process	0.062487	1	11	686	124	12781	11	111350566|111356257|111355022|111349938|111350050|111363473|111355787|Novel00546|111350567|111349936|Novel00126	0
GO:0006915	apoptotic process	biological_process	0.067544	1	6	686	54	12781	4	111354856|111348720|111349756|111351537	2	111360163|111361871
GO:0012501	programmed cell death	biological_process	0.067544	1	6	686	54	12781	4	111354856|111349756|111348720|111351537	2	111360163|111361871
GO:0006188	IMP biosynthetic process	biological_process	0.078543	1	2	686	9	12781	2	111351565|111356545	0
GO:0046040	IMP metabolic process	biological_process	0.078543	1	2	686	9	12781	2	111356545|111351565	0
GO:0009847	spore germination	biological_process	0.08112	1	2	686	9	12781	1	111362586	1	111360678
GO:0008219	cell death	biological_process	0.082521	1	6	686	57	12781	4	111351537|111349756|111348720|111354856	2	111361871|111360163
GO:0016265	death	biological_process	0.082521	1	6	686	57	12781	4	111354856|111348720|111349756|111351537	2	111360163|111361871
GO:0032784	regulation of DNA-templated transcription, elongation	biological_process	0.082844	1	2	686	10	12781	2	111355022|111355787	0
GO:0006303	double-strand break repair via nonhomologous end joining	biological_process	0.097709	1	2	686	10	12781	2	111348124|111350212	0
GO:0002526	acute inflammatory response	biological_process	0.10456	1	1	686	2	12781	1	111359688	0
GO:0020027	hemoglobin metabolic process	biological_process	0.10552	1	1	686	2	12781	1	111355250	0
GO:0030097	hemopoiesis	biological_process	0.10552	1	1	686	2	12781	1	111355250	0
GO:0048534	hematopoietic or lymphoid organ development	biological_process	0.10552	1	1	686	2	12781	1	111355250	0
GO:0007291	sperm individualization	biological_process	0.10557	1	1	686	2	12781	1	111353047	0
GO:0046439	L-cysteine metabolic process	biological_process	0.10824	1	1	686	2	12781	1	111349858	0
GO:0017003	protein-heme linkage	biological_process	0.11045	1	1	686	2	12781	1	111351324	0
GO:0008037	cell recognition	biological_process	0.11102	1	1	686	2	12781	1	111355544	0
GO:0006074	(1->3)-beta-D-glucan metabolic process	biological_process	0.11199	1	1	686	2	12781	1	111359012	0
GO:0006075	(1->3)-beta-D-glucan biosynthetic process	biological_process	0.11199	1	1	686	2	12781	1	111359012	0
GO:0000096	sulfur amino acid metabolic process	biological_process	0.11252	1	2	686	11	12781	2	111349858|111356431	0
GO:0009405	pathogenesis	biological_process	0.11261	1	13	686	164	12781	11	111357574|111355977|111354190|111356030|111348039|111356339|111354689|111351357|111348981|Novel00420|111348742	2	111356337|111358184
GO:0017187	peptidyl-glutamic acid carboxylation	biological_process	0.11304	1	1	686	2	12781	1	111364782	0
GO:0018200	peptidyl-glutamic acid modification	biological_process	0.11304	1	1	686	2	12781	1	111364782	0
GO:0018214	protein carboxylation	biological_process	0.11304	1	1	686	2	12781	1	111364782	0
GO:1901605	alpha-amino acid metabolic process	biological_process	0.11412	1	11	686	141	12781	11	111351565|111348130|111357448|111349756|111355137|111362108|111350175|111349858|111356431|111358265|111362107	0
GO:0044283	small molecule biosynthetic process	biological_process	0.11458	1	16	686	222	12781	15	111359194|111355137|111362108|111349205|111362107|111351862|111356198|111348130|111349030|111348291|111358265|111350175|111360472|111351565|111357448	1	111354352
GO:0000726	non-recombinational repair	biological_process	0.11675	1	2	686	11	12781	2	111348124|111350212	0
GO:0006367	transcription initiation from RNA polymerase II promoter	biological_process	0.11819	1	5	686	48	12781	5	Novel00126|111355022|111356257|111355787|111363473	0
GO:0044281	small molecule metabolic process	biological_process	0.12607	1	51	686	821	12781	48	111348130|111353352|111352100|111349030|111359586|111351862|111356570|111357502|111362108|111355427|111349858|111354411|111362106|111357448|111362109|111348125|111363892|111350175|111348161|111358030|111357314|111349675|111351324|111351314|111356198|111348291|111349756|111355225|111356431|111358434|111362107|111349205|111364810|111355137|111351870|111359194|111360439|111360397|111364796|111353107…	3	111359141|111360975|111354352
GO:0006383	transcription from RNA polymerase III promoter	biological_process	0.12611	1	3	686	24	12781	3	111350567|111355787|111350566	0
GO:0009147	pyrimidine nucleoside triphosphate metabolic process	biological_process	0.13487	1	2	686	13	12781	2	111348708|111348161	0
GO:0005991	trehalose metabolic process	biological_process	0.14225	1	2	686	12	12781	2	111362615|111348109	0
GO:0009593	detection of chemical stimulus	biological_process	0.14381	1	2	686	13	12781	2	111356815|111350958	0
GO:0050906	detection of stimulus involved in sensory perception	biological_process	0.14381	1	2	686	13	12781	2	111356815|111350958	0
GO:0050907	detection of chemical stimulus involved in sensory perception	biological_process	0.14381	1	2	686	13	12781	2	111356815|111350958	0
GO:0050912	detection of chemical stimulus involved in sensory perception of taste	biological_process	0.14381	1	2	686	13	12781	2	111356815|111350958	0
GO:0006526	arginine biosynthetic process	biological_process	0.14472	1	1	686	3	12781	1	111358265	0
GO:0006265	DNA topological change	biological_process	0.14747	1	3	686	25	12781	3	111351503|111358785|111356570	0
GO:0042127	regulation of cell proliferation	biological_process	0.14968	1	1	686	4	12781	0		1	111361871
GO:0010827	regulation of glucose transport	biological_process	0.15119	1	1	686	3	12781	1	111362107	0
GO:0010829	negative regulation of glucose transport	biological_process	0.15119	1	1	686	3	12781	1	111362107	0
GO:0015758	glucose transport	biological_process	0.15119	1	1	686	3	12781	1	111362107	0
GO:0046323	glucose import	biological_process	0.15119	1	1	686	3	12781	1	111362107	0
GO:0046324	regulation of glucose import	biological_process	0.15119	1	1	686	3	12781	1	111362107	0
GO:0046325	negative regulation of glucose import	biological_process	0.15119	1	1	686	3	12781	1	111362107	0
GO:0017006	protein-tetrapyrrole linkage	biological_process	0.15374	1	1	686	3	12781	1	111351324	0
GO:0006732	coenzyme metabolic process	biological_process	0.15517	1	10	686	134	12781	10	111351565|111348130|111357448|111360439|111355725|111355137|111355427|111362108|111350175|111362107	0
GO:0005984	disaccharide metabolic process	biological_process	0.15541	1	2	686	13	12781	2	111362615|111348109	0
GO:0002520	immune system development	biological_process	0.1576	1	1	686	3	12781	1	111355250	0
GO:0007286	spermatid development	biological_process	0.15765	1	1	686	3	12781	1	111353047	0
GO:0007349	cellularization	biological_process	0.15765	1	1	686	3	12781	1	111353047	0
GO:0048515	spermatid differentiation	biological_process	0.15765	1	1	686	3	12781	1	111353047	0
GO:0030865	cortical cytoskeleton organization	biological_process	0.15938	1	1	686	3	12781	1	111364933	0
GO:0030866	cortical actin cytoskeleton organization	biological_process	0.15938	1	1	686	3	12781	1	111364933	0
GO:0006784	heme a biosynthetic process	biological_process	0.16281	1	1	686	3	12781	1	111358223	0
GO:0046160	heme a metabolic process	biological_process	0.16281	1	1	686	3	12781	1	111358223	0
GO:0006488	dolichol-linked oligosaccharide biosynthetic process	biological_process	0.16469	1	1	686	3	12781	1	111351368	0
GO:0007160	cell-matrix adhesion	biological_process	0.16469	1	1	686	3	12781	1	111354297	0
GO:0051188	cofactor biosynthetic process	biological_process	0.16981	1	12	686	171	12781	12	111351565|111357448|111348130|111358223|111364569|111355137|111360135|111355725|111362107|111350175|111355427|111362108	0
GO:0009069	serine family amino acid metabolic process	biological_process	0.1738	1	2	686	14	12781	2	111349756|111349858	0
GO:0009186	deoxyribonucleoside diphosphate metabolic process	biological_process	0.17382	1	1	686	4	12781	1	111353230	0
GO:0000045	autophagosome assembly	biological_process	0.18025	1	1	686	4	12781	1	111348951	0
GO:0016236	macroautophagy	biological_process	0.18025	1	1	686	4	12781	1	111348951	0
GO:0005975	carbohydrate metabolic process	biological_process	0.18067	1	34	686	538	12781	34	111362901|111357132|111354889|111355189|111359808|111360058|111364677|111359012|Novel00413|111358528|111359768|111360397|Novel00373|111348109|111360439|111355241|111357574|111364772|111362615|111352089|111355427|111354865|111354281|111355132|111359644|111351117|111350790|111364912|111351116|111357110|111355559|111351040|111355208|111354038	0
GO:0006874	cellular calcium ion homeostasis	biological_process	0.18108	1	2	686	15	12781	1	111355787	1	111349544
GO:0055074	calcium ion homeostasis	biological_process	0.18108	1	2	686	15	12781	1	111355787	1	111349544
GO:0072503	cellular divalent inorganic cation homeostasis	biological_process	0.18108	1	2	686	15	12781	1	111355787	1	111349544
GO:0072507	divalent inorganic cation homeostasis	biological_process	0.18108	1	2	686	15	12781	1	111355787	1	111349544
GO:0006368	transcription elongation from RNA polymerase II promoter	biological_process	0.18266	1	2	686	15	12781	2	111355787|111355022	0
GO:0008652	cellular amino acid biosynthetic process	biological_process	0.18293	1	9	686	123	12781	9	111355137|111362108|111350175|111358265|111362107|111351862|111351565|111348130|111357448	0
GO:0006189	'de novo' IMP biosynthetic process	biological_process	0.18316	1	1	686	4	12781	1	111351565	0
GO:0051606	detection of stimulus	biological_process	0.18509	1	2	686	15	12781	2	111356815|111350958	0
GO:0071229	cellular response to acid chemical	biological_process	0.18751	1	1	686	4	12781	1	111351558	0
GO:0001558	regulation of cell growth	biological_process	0.19141	1	1	686	4	12781	1	111351558	0
GO:0016049	cell growth	biological_process	0.19141	1	1	686	4	12781	1	111351558	0
GO:0034655	nucleobase-containing compound catabolic process	biological_process	0.19404	1	5	686	55	12781	4	111350617|111351368|111364939|111359349	1	111349544
GO:1901607	alpha-amino acid biosynthetic process	biological_process	0.19517	1	8	686	109	12781	8	111355137|111358265|111362107|111350175|111362108|111351565|111357448|111348130	0
GO:0009307	DNA restriction-modification system	biological_process	0.19607	1	2	686	15	12781	2	111353901|111349205	0
GO:0044355	clearance of foreign intracellular DNA	biological_process	0.19607	1	2	686	15	12781	2	111353901|111349205	0
GO:0006534	cysteine metabolic process	biological_process	0.19655	1	1	686	4	12781	1	111349858	0
GO:0006221	pyrimidine nucleotide biosynthetic process	biological_process	0.19776	1	2	686	16	12781	2	111358434|111353352	0
GO:0008283	cell proliferation	biological_process	0.19919	1	1	686	5	12781	0		1	111361871
GO:0006366	transcription from RNA polymerase II promoter	biological_process	0.19998	1	11	686	153	12781	11	111355022|111356257|111353863|111350566|111358473|111355787|111363473|Novel00126|Novel00413|111355745|111350567	0
GO:0005992	trehalose biosynthetic process	biological_process	0.20106	1	1	686	4	12781	1	111348109	0
GO:0030472	mitotic spindle organization in nucleus	biological_process	0.20202	1	1	686	4	12781	1	111359116	0
GO:0031589	cell-substrate adhesion	biological_process	0.20336	1	1	686	4	12781	1	111354297	0
GO:0072527	pyrimidine-containing compound metabolic process	biological_process	0.20561	1	4	686	46	12781	4	111353352|111358434|111348161|111348708	0
GO:0006672	ceramide metabolic process	biological_process	0.21171	1	1	686	4	12781	1	111348329	0
GO:0006354	DNA-templated transcription, elongation	biological_process	0.21755	1	2	686	17	12781	2	111355787|111355022	0
GO:0019310	inositol catabolic process	biological_process	0.22521	1	1	686	5	12781	1	111360397	0
GO:0046164	alcohol catabolic process	biological_process	0.22521	1	1	686	5	12781	1	111360397	0
GO:0046174	polyol catabolic process	biological_process	0.22521	1	1	686	5	12781	1	111360397	0
GO:1901616	organic hydroxy compound catabolic process	biological_process	0.22521	1	1	686	5	12781	1	111360397	0
GO:0007033	vacuole organization	biological_process	0.22799	1	1	686	5	12781	1	111348951	0
GO:0046351	disaccharide biosynthetic process	biological_process	0.23036	1	1	686	5	12781	1	111348109	0
GO:0000288	nuclear-transcribed mRNA catabolic process, deadenylation-dependent decay	biological_process	0.23598	1	1	686	5	12781	1	111350617	0
GO:0000290	deadenylation-dependent decapping of nuclear-transcribed mRNA	biological_process	0.23598	1	1	686	5	12781	1	111350617	0
GO:0008645	hexose transport	biological_process	0.23776	1	1	686	5	12781	1	111362107	0
GO:0007007	inner mitochondrial membrane organization	biological_process	0.24964	1	1	686	5	12781	0		1	111357274
GO:0042407	cristae formation	biological_process	0.24964	1	1	686	5	12781	0		1	111357274
GO:0006413	translational initiation	biological_process	0.25051	1	3	686	33	12781	3	111352270|111349707|111359529	0
GO:0006486	protein glycosylation	biological_process	0.252	1	5	686	68	12781	5	111357574|111351040|111359644|111359768|111359808	0
GO:0043413	macromolecule glycosylation	biological_process	0.252	1	5	686	68	12781	5	111351040|111357574|111359644|111359768|111359808	0
GO:0031647	regulation of protein stability	biological_process	0.25206	1	1	686	5	12781	1	111355250	0
GO:0050821	protein stabilization	biological_process	0.25206	1	1	686	5	12781	1	111355250	0
GO:0006006	glucose metabolic process	biological_process	0.25239	1	2	686	17	12781	2	111354038|111362901	0
GO:0009435	NAD biosynthetic process	biological_process	0.25339	1	1	686	6	12781	1	111355427	0
GO:0019674	NAD metabolic process	biological_process	0.25339	1	1	686	6	12781	1	111355427	0
GO:0009403	toxin biosynthetic process	biological_process	0.25512	1	1	686	5	12781	1	111350981	0
GO:0051262	protein tetramerization	biological_process	0.25513	1	1	686	5	12781	1	111349858	0
GO:0046700	heterocycle catabolic process	biological_process	0.25793	1	6	686	77	12781	5	111359349|111351368|111364939|111357998|111350617	1	111349544
GO:0040008	regulation of growth	biological_process	0.26223	1	1	686	6	12781	1	111351558	0
GO:0006525	arginine metabolic process	biological_process	0.26554	1	1	686	6	12781	1	111358265	0
GO:0044270	cellular nitrogen compound catabolic process	biological_process	0.26791	1	6	686	78	12781	5	111359349|111350617|111357998|111364939|111351368	1	111349544
GO:1902578	single-organism localization	biological_process	0.26957	1	90	686	1539	12781	79	111354411|111353692|111356047|Novel00767|111364926|111354689|111358828|111351862|111350448|111357457|111349685|111357452|111363892|111357561|111347794|111358477|111356180|111348313|111353047|111357301|111357415|111354811|111357417|111362107|111355845|111364924|111364925|111354679|111360101|111358658|111348902|111362443|111362094|111352084|111355806|111359302|111361971|111355257|111360921|11135205…	11	111363213|111364573|111362367|111348588|111360776|111355308|111351873|111360975|111364705|111354352|111357618
GO:0051186	cofactor metabolic process	biological_process	0.27262	1	14	686	223	12781	14	111351565|111357998|111348130|111360439|111357448|111355725|111360135|111358223|111364569|111355137|111362108|111355427|111362107|111350175	0
GO:0044765	single-organism transport	biological_process	0.2734	1	89	686	1523	12781	78	111351799|111347773|111355068|111364474|111349739|111354935|111362598|111348329|111360802|111350779|111352059|111360921|111355257|111349405|111363907|111360105|111355250|111364470|111364800|111351014|111358502|111358587|Novel00356|111361976|111364929|111360777|111361973|111349536|111354139|111364796|111364927|111363407|Novel00420|111355160|111356030|111356254|111350427|111356879|111359707|Novel00…	11	111351873|111357618|111354352|111364705|111360975|111362367|111364573|111363213|111360776|111355308|111348588
GO:0006555	methionine metabolic process	biological_process	0.27438	1	1	686	6	12781	1	111356431	0
GO:0019915	lipid storage	biological_process	0.27566	1	1	686	6	12781	1	111358842	0
GO:0007052	mitotic spindle organization	biological_process	0.27857	1	1	686	6	12781	1	111359116	0
GO:0043066	negative regulation of apoptotic process	biological_process	0.27925	1	2	686	20	12781	2	111349756|111351537	0
GO:0043069	negative regulation of programmed cell death	biological_process	0.27925	1	2	686	20	12781	2	111351537|111349756	0
GO:0060548	negative regulation of cell death	biological_process	0.27925	1	2	686	20	12781	2	111351537|111349756	0
GO:0001101	response to acid chemical	biological_process	0.27938	1	1	686	6	12781	1	111351558	0
GO:0050909	sensory perception of taste	biological_process	0.27955	1	4	686	53	12781	4	111356815|111350958|111355452|111362448	0
GO:0070085	glycosylation	biological_process	0.28177	1	5	686	71	12781	5	111359808|111359768|111359644|111351040|111357574	0
GO:0015749	monosaccharide transport	biological_process	0.28215	1	1	686	6	12781	1	111362107	0
GO:0006730	one-carbon metabolic process	biological_process	0.28565	1	1	686	6	12781	1	111363892	0
GO:0044033	multi-organism metabolic process	biological_process	0.28867	1	3	686	35	12781	0		3	111352984|111357015|111352631
GO:0006334	nucleosome assembly	biological_process	0.29124	1	1	686	6	12781	1	111350042	0
GO:0031497	chromatin assembly	biological_process	0.29124	1	1	686	6	12781	1	111350042	0
GO:0034728	nucleosome organization	biological_process	0.29124	1	1	686	6	12781	1	111350042	0
GO:0006546	glycine catabolic process	biological_process	0.29412	1	1	686	6	12781	1	111349756	0
GO:0009071	serine family amino acid catabolic process	biological_process	0.29412	1	1	686	6	12781	1	111349756	0
GO:0009101	glycoprotein biosynthetic process	biological_process	0.29575	1	5	686	72	12781	5	111359808|111359768|111359644|111357574|111351040	0
GO:0019722	calcium-mediated signaling	biological_process	0.29612	1	1	686	6	12781	1	111353733	0
GO:0019932	second-messenger-mediated signaling	biological_process	0.29612	1	1	686	6	12781	1	111353733	0
GO:0007020	microtubule nucleation	biological_process	0.29993	1	1	686	6	12781	1	Novel00068	0
GO:0010968	regulation of microtubule nucleation	biological_process	0.29993	1	1	686	6	12781	1	Novel00068	0
GO:0031112	positive regulation of microtubule polymerization or depolymerization	biological_process	0.29993	1	1	686	6	12781	1	Novel00068	0
GO:0031113	regulation of microtubule polymerization	biological_process	0.29993	1	1	686	6	12781	1	Novel00068	0
GO:0031116	positive regulation of microtubule polymerization	biological_process	0.29993	1	1	686	6	12781	1	Novel00068	0
GO:0046785	microtubule polymerization	biological_process	0.29993	1	1	686	6	12781	1	Novel00068	0
GO:0090063	positive regulation of microtubule nucleation	biological_process	0.29993	1	1	686	6	12781	1	Novel00068	0
GO:0040007	growth	biological_process	0.30184	1	2	686	20	12781	2	111349405|111351558	0
GO:0015694	mercury ion transport	biological_process	0.30229	1	1	686	6	12781	1	111359302	0
GO:0019229	regulation of vasoconstriction	biological_process	0.30229	1	1	686	6	12781	1	111351795	0
GO:0042310	vasoconstriction	biological_process	0.30229	1	1	686	6	12781	1	111351795	0
GO:0046689	response to mercury ion	biological_process	0.30229	1	1	686	6	12781	1	111359302	0
GO:0050787	detoxification of mercury ion	biological_process	0.30229	1	1	686	6	12781	1	111359302	0
GO:0006302	double-strand break repair	biological_process	0.30672	1	2	686	20	12781	2	111348124|111350212	0
GO:0009100	glycoprotein metabolic process	biological_process	0.30726	1	5	686	73	12781	5	111359808|111359768|111359644|111351040|111357574	0
GO:0006020	inositol metabolic process	biological_process	0.30893	1	1	686	7	12781	1	111360397	0
GO:0030682	evasion or tolerance of host defense response	biological_process	0.31026	1	2	686	21	12781	2	111350465|111350617	0
GO:0051807	evasion or tolerance of defense response of other organism involved in symbiotic interaction	biological_process	0.31026	1	2	686	21	12781	2	111350617|111350465	0
GO:0034622	cellular macromolecular complex assembly	biological_process	0.31348	1	12	686	186	12781	12	111351324|111358169|111354423|111350042|111355161|111349312|Novel00068|111351795|Novel00589|Novel00577|111365050|111356257	0
GO:0006873	cellular ion homeostasis	biological_process	0.31401	1	2	686	22	12781	1	111355787	1	111349544
GO:0006875	cellular metal ion homeostasis	biological_process	0.31401	1	2	686	22	12781	1	111355787	1	111349544
GO:0030003	cellular cation homeostasis	biological_process	0.31401	1	2	686	22	12781	1	111355787	1	111349544
GO:0046834	lipid phosphorylation	biological_process	0.31489	1	1	686	7	12781	1	111355208	0
GO:0046854	phosphatidylinositol phosphorylation	biological_process	0.31489	1	1	686	7	12781	1	111355208	0
GO:1901361	organic cyclic compound catabolic process	biological_process	0.3166	1	6	686	83	12781	5	111359349|111350617|111357998|111364939|111351368	1	111349544
GO:0009893	positive regulation of metabolic process	biological_process	0.31966	1	7	686	103	12781	7	111355745|111360472|111350617|111355022|Novel00546|111355770|111355787	0
GO:0019439	aromatic compound catabolic process	biological_process	0.32295	1	6	686	84	12781	5	111350617|111364939|111351368|111357998|111359349	1	111349544
GO:0006720	isoprenoid metabolic process	biological_process	0.32438	1	9	686	132	12781	8	111364796|111357600|111357654|111348702|111359732|111361799|111348720|111349090	1	111362732
GO:0008299	isoprenoid biosynthetic process	biological_process	0.32438	1	9	686	132	12781	8	111348720|111349090|111361799|111359732|111348702|111357654|111364796|111357600	1	111362732
GO:0051276	chromosome organization	biological_process	0.32829	1	11	686	168	12781	9	111351503|111358785|Novel00575|111365050|111348109|111356079|111356570|111350042|111354423	2	111352984|111352631
GO:0010876	lipid localization	biological_process	0.33162	1	5	686	72	12781	5	111355160|111358842|111364474|111363907|111362094	0
GO:0009267	cellular response to starvation	biological_process	0.33189	1	1	686	8	12781	1	111348951	0
GO:0031667	response to nutrient levels	biological_process	0.33189	1	1	686	8	12781	1	111348951	0
GO:0031669	cellular response to nutrient levels	biological_process	0.33189	1	1	686	8	12781	1	111348951	0
GO:0042594	response to starvation	biological_process	0.33189	1	1	686	8	12781	1	111348951	0
GO:0007338	single fertilization	biological_process	0.33659	1	1	686	7	12781	1	111355544	0
GO:0009566	fertilization	biological_process	0.33659	1	1	686	7	12781	1	111355544	0
GO:0010941	regulation of cell death	biological_process	0.33673	1	3	686	39	12781	2	111351537|111349756	1	111360163
GO:0042981	regulation of apoptotic process	biological_process	0.33673	1	3	686	39	12781	2	111351537|111349756	1	111360163
GO:0043067	regulation of programmed cell death	biological_process	0.33673	1	3	686	39	12781	2	111351537|111349756	1	111360163
GO:0045333	cellular respiration	biological_process	0.3379	1	5	686	73	12781	5	111357502|111351314|111351324|111350611|111356570	0
GO:0006954	inflammatory response	biological_process	0.33973	1	1	686	8	12781	1	111359688	0
GO:0061687	detoxification of inorganic compound	biological_process	0.34288	1	1	686	7	12781	1	111359302	0
GO:0098754	detoxification	biological_process	0.34288	1	1	686	7	12781	1	111359302	0
GO:0065004	protein-DNA complex assembly	biological_process	0.34419	1	3	686	38	12781	3	111365050|111350042|111354423	0
GO:0071824	protein-DNA complex subunit organization	biological_process	0.34419	1	3	686	38	12781	3	111354423|111350042|111365050	0
GO:0006520	cellular amino acid metabolic process	biological_process	0.34987	1	17	686	286	12781	16	111358030|111350175|111363892|111358265|111351565|111357448|111351870|111355137|111362108|111349858|111362107|111356431|111351862|111348130|111349756|111359586	1	111359141
GO:0006420	arginyl-tRNA aminoacylation	biological_process	0.35017	1	1	686	8	12781	1	111358030	0
GO:0044413	avoidance of host defenses	biological_process	0.35367	1	2	686	23	12781	2	111350617|111350465	0
GO:0044415	evasion or tolerance of host defenses	biological_process	0.35367	1	2	686	23	12781	2	111350465|111350617	0
GO:0051832	avoidance of defenses of other organism involved in symbiotic interaction	biological_process	0.35367	1	2	686	23	12781	2	111350617|111350465	0
GO:0051834	evasion or tolerance of defenses of other organism involved in symbiotic interaction	biological_process	0.35367	1	2	686	23	12781	2	111350617|111350465	0
GO:0052173	response to defenses of other organism involved in symbiotic interaction	biological_process	0.35367	1	2	686	23	12781	2	111350617|111350465	0
GO:0052200	response to host defenses	biological_process	0.35367	1	2	686	23	12781	2	111350465|111350617	0
GO:0075136	response to host	biological_process	0.35367	1	2	686	23	12781	2	111350617|111350465	0
GO:0007021	tubulin complex assembly	biological_process	0.35662	1	1	686	8	12781	1	111355161	0
GO:0006333	chromatin assembly or disassembly	biological_process	0.35888	1	1	686	8	12781	1	111350042	0
GO:0003333	amino acid transmembrane transport	biological_process	0.36083	1	2	686	22	12781	2	111347794|111347773	0
GO:0055065	metal ion homeostasis	biological_process	0.36417	1	2	686	25	12781	1	111355787	1	111349544
GO:0001514	selenocysteine incorporation	biological_process	0.36645	1	1	686	8	12781	1	111351795	0
GO:0006451	translational readthrough	biological_process	0.36645	1	1	686	8	12781	1	111351795	0
GO:0044723	single-organism carbohydrate metabolic process	biological_process	0.36658	1	14	686	236	12781	14	111354865|111359768|111359012|111362901|111357574|111362615|111360439|111359808|111348109|111354038|Novel00373|111359644|111351040|111360397	0
GO:0051051	negative regulation of transport	biological_process	0.36758	1	1	686	8	12781	1	111362107	0
GO:0009124	nucleoside monophosphate biosynthetic process	biological_process	0.36799	1	5	686	78	12781	4	111358434|111353352|111351565|111356545	1	111360975
GO:0009073	aromatic amino acid family biosynthetic process	biological_process	0.37078	1	1	686	9	12781	1	111351862	0
GO:0031325	positive regulation of cellular metabolic process	biological_process	0.37346	1	6	686	92	12781	6	111355745|111360472|111355770|Novel00546|111355022|111355787	0
GO:0003013	circulatory system process	biological_process	0.37632	1	1	686	8	12781	1	111351795	0
GO:0003018	vascular process in circulatory system	biological_process	0.37632	1	1	686	8	12781	1	111351795	0
GO:0008015	blood circulation	biological_process	0.37632	1	1	686	8	12781	1	111351795	0
GO:0035150	regulation of tube size	biological_process	0.37632	1	1	686	8	12781	1	111351795	0
GO:0050880	regulation of blood vessel size	biological_process	0.37632	1	1	686	8	12781	1	111351795	0
GO:1903522	regulation of blood circulation	biological_process	0.37632	1	1	686	8	12781	1	111351795	0
GO:1990267	response to transition metal nanoparticle	biological_process	0.37973	1	1	686	8	12781	1	111359302	0
GO:0098656	anion transmembrane transport	biological_process	0.38072	1	2	686	23	12781	2	111347794|111347773	0
GO:1903825	organic acid transmembrane transport	biological_process	0.38072	1	2	686	23	12781	2	111347773|111347794	0
GO:0006479	protein methylation	biological_process	0.38105	1	2	686	24	12781	2	111356154|111356079	0
GO:0008213	protein alkylation	biological_process	0.38105	1	2	686	24	12781	2	111356154|111356079	0
GO:0015980	energy derivation by oxidation of organic compounds	biological_process	0.38211	1	5	686	77	12781	5	111350611|111351324|111356570|111357502|111351314	0
GO:0006813	potassium ion transport	biological_process	0.38295	1	8	686	126	12781	8	111364796|111359707|111360101|111351799|111364800|111363892|111350427|111355257	0
GO:0006357	regulation of transcription from RNA polymerase II promoter	biological_process	0.38424	1	6	686	94	12781	6	111355745|Novel00413|111358473|111355787|111353863|111355022	0
GO:0070206	protein trimerization	biological_process	0.38599	1	2	686	25	12781	2	111357534|111356589	0
GO:0055082	cellular chemical homeostasis	biological_process	0.38747	1	2	686	26	12781	1	111355787	1	111349544
GO:0033227	dsRNA transport	biological_process	0.39032	1	1	686	9	12781	1	111348329	0
GO:0007006	mitochondrial membrane organization	biological_process	0.39055	1	1	686	9	12781	0		1	111357274
GO:0065003	macromolecular complex assembly	biological_process	0.39316	1	15	686	251	12781	15	111356257|111357534|111365050|Novel00577|Novel00589|111351795|Novel00068|111356589|111349312|111355161|111349858|111350042|111358169|111354423|111351324	0
GO:0006544	glycine metabolic process	biological_process	0.39425	1	1	686	9	12781	1	111349756	0
GO:0030488	tRNA methylation	biological_process	0.39632	1	1	686	10	12781	1	111358064	0
GO:0006836	neurotransmitter transport	biological_process	0.39648	1	2	686	24	12781	1	111357452	1	111363213
GO:0002949	tRNA threonylcarbamoyladenosine modification	biological_process	0.39767	1	4	686	58	12781	4	111354139|111353352|111364933|111360648	0
GO:0070525	tRNA threonylcarbamoyladenosine metabolic process	biological_process	0.39767	1	4	686	58	12781	4	111364933|111360648|111354139|111353352	0
GO:0019359	nicotinamide nucleotide biosynthetic process	biological_process	0.39903	1	1	686	10	12781	1	111355427	0
GO:0019363	pyridine nucleotide biosynthetic process	biological_process	0.39903	1	1	686	10	12781	1	111355427	0
GO:0001539	cilium or flagellum-dependent cell motility	biological_process	0.3997	1	2	686	26	12781	2	111356154|111356589	0
GO:0071973	bacterial-type flagellum-dependent cell motility	biological_process	0.3997	1	2	686	26	12781	2	111356589|111356154	0
GO:0097588	archaeal or bacterial-type flagellum-dependent cell motility	biological_process	0.3997	1	2	686	26	12781	2	111356154|111356589	0
GO:0051274	beta-glucan biosynthetic process	biological_process	0.40038	1	1	686	10	12781	1	111359012	0
GO:0051090	regulation of sequence-specific DNA binding transcription factor activity	biological_process	0.40253	1	1	686	9	12781	1	111359607	0
GO:0050801	ion homeostasis	biological_process	0.40506	1	2	686	27	12781	1	111355787	1	111349544
GO:0055080	cation homeostasis	biological_process	0.40506	1	2	686	27	12781	1	111355787	1	111349544
GO:0098771	inorganic ion homeostasis	biological_process	0.40506	1	2	686	27	12781	1	111355787	1	111349544
GO:0016571	histone methylation	biological_process	0.40636	1	1	686	9	12781	1	111356079	0
GO:0018022	peptidyl-lysine methylation	biological_process	0.40636	1	1	686	9	12781	1	111356079	0
GO:0034968	histone lysine methylation	biological_process	0.40636	1	1	686	9	12781	1	111356079	0
GO:0031099	regeneration	biological_process	0.4102	1	1	686	9	12781	1	111349405	0
GO:0042246	tissue regeneration	biological_process	0.4102	1	1	686	9	12781	1	111349405	0
GO:0048589	developmental growth	biological_process	0.4102	1	1	686	9	12781	1	111349405	0
GO:0071822	protein complex subunit organization	biological_process	0.41615	1	16	686	273	12781	16	111350042|111349858|111355161|Novel00068|111351795|Novel00589|111351324|111358169|111349312|111356589|111354513|111359116|Novel00577|111365050|111357534|111356257	0
GO:0044275	cellular carbohydrate catabolic process	biological_process	0.41623	1	1	686	10	12781	1	111360397	0
GO:0043933	macromolecular complex subunit organization	biological_process	0.42991	1	18	686	311	12781	18	111357534|111356257|Novel00577|111365050|111359116|111354513|111356589|111349312|111358169|111351324|111351795|Novel00589|111356079|Novel00068|111349858|111355161|111354423|111350042	0
GO:0022607	cellular component assembly	biological_process	0.43146	1	21	686	367	12781	18	111349312|111356589|111358169|111351324|111357534|111356257|111365050|Novel00577|111358236|111349858|111355161|111354423|111350042|111355257|111348951|111351795|Novel00589|Novel00068	3	111352631|111352984|111356783
GO:0006461	protein complex assembly	biological_process	0.43198	1	14	686	239	12781	14	Novel00068|111351795|Novel00589|111365050|Novel00577|111357534|111356257|111351324|111358169|111350042|111349312|111356589|111355161|111349858	0
GO:0070271	protein complex biogenesis	biological_process	0.43198	1	14	686	239	12781	14	111356257|111357534|Novel00577|111365050|Novel00589|111351795|Novel00068|111355161|111356589|111349312|111349858|111350042|111358169|111351324	0
GO:0009218	pyrimidine ribonucleotide metabolic process	biological_process	0.43239	1	1	686	11	12781	1	111353352	0
GO:0009220	pyrimidine ribonucleotide biosynthetic process	biological_process	0.43239	1	1	686	11	12781	1	111353352	0
GO:0006817	phosphate ion transport	biological_process	0.43419	1	1	686	10	12781	1	111354679	0
GO:0043623	cellular protein complex assembly	biological_process	0.4347	1	10	686	168	12781	10	111351324|111358169|111355161|111349312|Novel00068|111351795|Novel00589|Novel00577|111365050|111356257	0
GO:0006304	DNA modification	biological_process	0.4353	1	3	686	45	12781	2	111349205|111353901	1	111354876
GO:0044262	cellular carbohydrate metabolic process	biological_process	0.43718	1	4	686	63	12781	4	111362615|111360397|111359012|111348109	0
GO:0006171	cAMP biosynthetic process	biological_process	0.44287	1	1	686	10	12781	1	111357314	0
GO:0007050	cell cycle arrest	biological_process	0.44368	1	1	686	11	12781	0		1	111361871
GO:0009311	oligosaccharide metabolic process	biological_process	0.44381	1	3	686	45	12781	3	Novel00373|111348109|111362615	0
GO:0045087	innate immune response	biological_process	0.44492	1	1	686	10	12781	1	111349048	0
GO:0043087	regulation of GTPase activity	biological_process	0.44787	1	1	686	10	12781	1	111353244	0
GO:0042710	biofilm formation	biological_process	0.45067	1	1	686	11	12781	1	111351558	0
GO:0006027	glycosaminoglycan catabolic process	biological_process	0.45603	1	1	686	12	12781	0		1	111355797
GO:0009253	peptidoglycan catabolic process	biological_process	0.45603	1	1	686	12	12781	0		1	111355797
GO:0044550	secondary metabolite biosynthetic process	biological_process	0.45937	1	1	686	11	12781	1	111350981	0
GO:0009306	protein secretion	biological_process	0.4642	1	2	686	29	12781	2	111355806|111360802	0
GO:0006869	lipid transport	biological_process	0.46426	1	4	686	66	12781	4	111364474|111363907|111355160|111362094	0
GO:0006643	membrane lipid metabolic process	biological_process	0.46672	1	5	686	83	12781	5	111362615|111348329|111361548|Novel00373|111360252	0
GO:0000077	DNA damage checkpoint	biological_process	0.46762	1	1	686	11	12781	1	111349726	0
GO:0031570	DNA integrity checkpoint	biological_process	0.46762	1	1	686	11	12781	1	111349726	0
GO:0009236	cobalamin biosynthetic process	biological_process	0.47437	1	2	686	31	12781	1	111349205	1	111354352
GO:0043414	macromolecule methylation	biological_process	0.47693	1	4	686	69	12781	3	111356079|111356154|111358064	1	111354876
GO:0044057	regulation of system process	biological_process	0.47737	1	1	686	11	12781	1	111351795	0
GO:0009250	glucan biosynthetic process	biological_process	0.47757	1	1	686	13	12781	1	111359012	0
GO:0008150	biological_process	biological_process	0.47786	1	502	686	9303	12781	451	111359116|111357184|111351152|111364796|111359981|111354013|111353931|111359166|111358587|111352806|111364677|111361976|111358265|111350212|111351014|111364800|111354967|111355250|111353048|111349048|111351504|111351314|111355563|111350567|111358760|111355199|111348702|111354725|111354423|111356533|111355544|111348329|111352484|111351040|111360802|111348742|111359934|111365050|111364955|111354038…	51	111362309|111357618|111362732|111349544|111360643|111355543|111351254|111354295|111356337|111352737|111352038|111364609|111355797|Novel00334|111351982|111354876|111359028|111360975|111359296|111360163|111351111|111355308|111360776|111352631|111364573|111348458|111363213|111359141|111360678|111358892|111356766|111359041|Novel00415|111357015|111362028|111348588|111361871|111362367|111354352|1113647…
GO:0007051	spindle organization	biological_process	0.47943	1	1	686	12	12781	1	111359116	0
GO:0006865	amino acid transport	biological_process	0.48329	1	2	686	28	12781	2	111347794|111347773	0
GO:0009372	quorum sensing	biological_process	0.48346	1	1	686	12	12781	0		1	111356337
GO:0048872	homeostasis of number of cells	biological_process	0.48346	1	1	686	12	12781	0		1	111356337
GO:0048874	homeostasis of number of cells in a free-living population	biological_process	0.48346	1	1	686	12	12781	0		1	111356337
GO:0008152	metabolic process	biological_process	0.48934	1	362	686	6721	12781	335	111357600|111358440|Novel00373|111358401|111351708|111351847|111358896|111360068|111359689|111357640|111349756|111355189|Novel00575|111360123|111363235|111350604|111353865|111363786|111352234|111352114|111355824|111353244|111354935|111352094|111364474|111356154|111349675|111355127|111350175|111351310|111351117|111357654|111348712|111347814|111353107|111349671|111348109|111360439|111348203|1113553…	27	111355797|111354876|111360975|111359296|111351111|111352631|111359141|111358892|111362309|111362732|111349544|111360643|111351254|111352737|111352038|111354352|111357808|111356816|111348440|111353921|111354958|111352984|111349006|111359041|111356766|111357015|111362028
GO:0009235	cobalamin metabolic process	biological_process	0.49103	1	2	686	32	12781	1	111349205	1	111354352
GO:0048878	chemical homeostasis	biological_process	0.49292	1	2	686	32	12781	1	111355787	1	111349544
GO:0006275	regulation of DNA replication	biological_process	0.49366	1	1	686	12	12781	1	111349726	0
GO:0044763	single-organism cellular process	biological_process	0.4937	1	210	686	3868	12781	182	111358030|111354513|111357561|111363892|111362109|111351537|111353831|111357998|111359726|111348000|111355427|111357502|111349858|111364926|111354689|Novel00589|111349769|111350626|111359012|111348902|111350794|111360472|111351565|111353230|111357415|111354811|111357301|111355137|111351870|111354111|111364924|111355845|111349205|111356431|111360648|111355225|111358658|111348291|111348161|11135822…	28	111362367|111361871|111356337|111355543|111351254|111357015|111348588|111354295|111360643|111349544|111359041|111357618|111362732|111359141|111348458|111356783|111360776|111357274|111354958|111355308|111360163|111357808|111354352|111364609|111351982|111359028|111360975|111354876
GO:0048513	organ development	biological_process	0.49388	1	1	686	12	12781	1	111355250	0
GO:0006072	glycerol-3-phosphate metabolic process	biological_process	0.49392	1	1	686	13	12781	1	111349675	0
GO:0046168	glycerol-3-phosphate catabolic process	biological_process	0.49392	1	1	686	13	12781	1	111349675	0
GO:0072528	pyrimidine-containing compound biosynthetic process	biological_process	0.50488	1	2	686	32	12781	2	111353352|111358434	0
GO:0046058	cAMP metabolic process	biological_process	0.5059	1	1	686	12	12781	1	111357314	0
GO:1901362	organic cyclic compound biosynthetic process	biological_process	0.50593	1	88	686	1634	12781	80	111356079|111358473|111352929|111363473|111352234|111353865|111354725|111350427|111350567|111358760|111355022|111362586|111359116|111355787|111351591|Novel00413|111353352|111348130|111350465|111354723|111349938|111355132|111358236|111349090|111358306|111355725|111355745|111354672|111357448|111362738|111350175|111352027|111357314|111358223|111359545|111358566|111354886|111350050|111355225|11136064…	8	111360975|111354352|111362309|111359041|111356816|111357808|111353921|111349006
GO:0030436	asexual sporulation	biological_process	0.50975	1	1	686	13	12781	1	111348568	0
GO:0007155	cell adhesion	biological_process	0.51264	1	8	686	139	12781	7	111356234|111356154|111360501|111354818|111351537|111354297|111349405	1	Novel00415
GO:0007219	Notch signaling pathway	biological_process	0.51587	1	1	686	13	12781	1	111355745	0
GO:0051259	protein oligomerization	biological_process	0.51883	1	3	686	50	12781	3	111356589|111349858|111357534	0
GO:0051273	beta-glucan metabolic process	biological_process	0.5203	1	1	686	14	12781	1	111359012	0
GO:0006979	response to oxidative stress	biological_process	0.522	1	1	686	14	12781	1	111362615	0
GO:0034637	cellular carbohydrate biosynthetic process	biological_process	0.52225	1	2	686	33	12781	2	111359012|111348109	0
GO:0052646	alditol phosphate metabolic process	biological_process	0.52341	1	1	686	14	12781	1	111349675	0
GO:0051235	maintenance of location	biological_process	0.52415	1	1	686	13	12781	1	111358842	0
GO:0034508	centromere complex assembly	biological_process	0.5259	1	2	686	32	12781	2	111354423|111365050	0
GO:0016226	iron-sulfur cluster assembly	biological_process	0.5263	1	1	686	14	12781	1	111355257	0
GO:0031163	metallo-sulfur cluster assembly	biological_process	0.5263	1	1	686	14	12781	1	111355257	0
GO:0019082	viral protein processing	biological_process	0.52677	1	1	686	14	12781	0		1	111357015
GO:0006305	DNA alkylation	biological_process	0.52833	1	1	686	14	12781	0		1	111354876
GO:0006306	DNA methylation	biological_process	0.52833	1	1	686	14	12781	0		1	111354876
GO:0040029	regulation of gene expression, epigenetic	biological_process	0.52833	1	1	686	14	12781	0		1	111354876
GO:0044728	DNA methylation or demethylation	biological_process	0.52833	1	1	686	14	12781	0		1	111354876
GO:0006415	translational termination	biological_process	0.5298	1	1	686	14	12781	1	111354513	0
GO:0010038	response to metal ion	biological_process	0.53521	1	1	686	13	12781	1	111359302	0
GO:0045892	negative regulation of transcription, DNA-templated	biological_process	0.53786	1	2	686	33	12781	1	111358760	1	111349006
GO:0051253	negative regulation of RNA metabolic process	biological_process	0.53786	1	2	686	33	12781	1	111358760	1	111349006
GO:1902679	negative regulation of RNA biosynthetic process	biological_process	0.53786	1	2	686	33	12781	1	111358760	1	111349006
GO:1903507	negative regulation of nucleic acid-templated transcription	biological_process	0.53786	1	2	686	33	12781	1	111358760	1	111349006
GO:0006325	chromatin organization	biological_process	0.54347	1	2	686	32	12781	2	111350042|111356079	0
GO:0009245	lipid A biosynthetic process	biological_process	0.54538	1	1	686	14	12781	1	Novel00373	0
GO:0046493	lipid A metabolic process	biological_process	0.54538	1	1	686	14	12781	1	Novel00373	0
GO:1901269	lipooligosaccharide metabolic process	biological_process	0.54538	1	1	686	14	12781	1	Novel00373	0
GO:1901271	lipooligosaccharide biosynthetic process	biological_process	0.54538	1	1	686	14	12781	1	Novel00373	0
GO:0006721	terpenoid metabolic process	biological_process	0.54766	1	6	686	104	12781	6	111357600|111364796|111359732|111357654|111361799|111349090	0
GO:0016114	terpenoid biosynthetic process	biological_process	0.54766	1	6	686	104	12781	6	111361799|111357654|111349090|111357600|111359732|111364796	0
GO:0015996	chlorophyll catabolic process	biological_process	0.5486	1	1	686	14	12781	1	111357998	0
GO:0006753	nucleoside phosphate metabolic process	biological_process	0.54983	1	13	686	248	12781	12	111353352|111360439|111351565|111355225|111353230|111355427|111358434|111348161|111357314|111348708|111350611|111356545	1	111360975
GO:0009878	nodule morphogenesis	biological_process	0.55207	1	1	686	15	12781	1	111348902	0
GO:0009886	post-embryonic morphogenesis	biological_process	0.55207	1	1	686	15	12781	1	111348902	0
GO:0044111	development involved in symbiotic interaction	biological_process	0.55207	1	1	686	15	12781	1	111348902	0
GO:0072525	pyridine-containing compound biosynthetic process	biological_process	0.5524	1	1	686	16	12781	1	111355427	0
GO:0016569	covalent chromatin modification	biological_process	0.55508	1	1	686	14	12781	1	111356079	0
GO:0016570	histone modification	biological_process	0.55508	1	1	686	14	12781	1	111356079	0
GO:0009156	ribonucleoside monophosphate biosynthetic process	biological_process	0.55807	1	4	686	77	12781	3	111356545|111351565|111353352	1	111360975
GO:0009404	toxin metabolic process	biological_process	0.56122	1	1	686	14	12781	1	111350981	0
GO:0009165	nucleotide biosynthetic process	biological_process	0.56246	1	8	686	154	12781	7	111353352|111355225|111351565|111355427|111358434|111357314|111356545	1	111360975
GO:1901293	nucleoside phosphate biosynthetic process	biological_process	0.56246	1	8	686	154	12781	7	111357314|111356545|111355427|111358434|111355225|111351565|111353352	1	111360975
GO:0019068	virion assembly	biological_process	0.56451	1	2	686	35	12781	0		2	111352631|111352984
GO:0051205	protein insertion into membrane	biological_process	0.56503	1	1	686	15	12781	1	111352084	0
GO:0010638	positive regulation of organelle organization	biological_process	0.56704	1	1	686	15	12781	1	Novel00068	0
GO:0031334	positive regulation of protein complex assembly	biological_process	0.56704	1	1	686	15	12781	1	Novel00068	0
GO:0032273	positive regulation of protein polymerization	biological_process	0.56704	1	1	686	15	12781	1	Novel00068	0
GO:0044089	positive regulation of cellular component biogenesis	biological_process	0.56704	1	1	686	15	12781	1	Novel00068	0
GO:0051495	positive regulation of cytoskeleton organization	biological_process	0.56704	1	1	686	15	12781	1	Novel00068	0
GO:0006026	aminoglycan catabolic process	biological_process	0.56726	1	1	686	16	12781	0		1	111355797
GO:1901606	alpha-amino acid catabolic process	biological_process	0.56895	1	1	686	15	12781	1	111349756	0
GO:0006353	DNA-templated transcription, termination	biological_process	0.57251	1	1	686	15	12781	0		1	111357808
GO:0044724	single-organism carbohydrate catabolic process	biological_process	0.57457	1	2	686	36	12781	2	111360397|111360439	0
GO:0046149	pigment catabolic process	biological_process	0.57491	1	1	686	15	12781	1	111357998	0
GO:0000746	conjugation	biological_process	0.57517	1	1	686	16	12781	1	111364933	0
GO:0019087	transformation of host cell by virus	biological_process	0.57559	1	1	686	15	12781	1	111364855	0
GO:0006626	protein targeting to mitochondrion	biological_process	0.57649	1	1	686	16	12781	1	Novel00420	0
GO:0007167	enzyme linked receptor protein signaling pathway	biological_process	0.58011	1	1	686	15	12781	0		1	111354958
GO:0007169	transmembrane receptor protein tyrosine kinase signaling pathway	biological_process	0.58011	1	1	686	15	12781	0		1	111354958
GO:0051052	regulation of DNA metabolic process	biological_process	0.58464	1	1	686	16	12781	1	111349726	0
GO:0022610	biological adhesion	biological_process	0.58624	1	8	686	149	12781	7	111349405|111354297|111351537|111354818|111360501|111356234|111356154	1	Novel00415
GO:0009123	nucleoside monophosphate metabolic process	biological_process	0.58641	1	7	686	139	12781	6	111356545|111350611|111351565|111353352|111360439|111358434	1	111360975
GO:0010035	response to inorganic substance	biological_process	0.58781	1	1	686	15	12781	1	111359302	0
GO:0045934	negative regulation of nucleobase-containing compound metabolic process	biological_process	0.58896	1	2	686	36	12781	1	111358760	1	111349006
GO:0006935	chemotaxis	biological_process	0.5891	1	2	686	37	12781	2	111356589|111356154	0
GO:0042330	taxis	biological_process	0.5891	1	2	686	37	12781	2	111356154|111356589	0
GO:0018205	peptidyl-lysine modification	biological_process	0.59211	1	1	686	16	12781	1	111356079	0
GO:1901136	carbohydrate derivative catabolic process	biological_process	0.593	1	2	686	38	12781	1	111349675	1	111355797
GO:0006996	organelle organization	biological_process	0.59507	1	29	686	547	12781	24	111352784|Novel00575|111358785|Novel00589|111356079|111358064|111356570|Novel00068|111364933|111354423|111350042|111348951|111351503|111362246|Novel00577|111365050|111348109|111357289|111350720|111359116|Novel00420|111350742|111356589|111358169	5	111352631|111352984|111351982|111364573|111357274
GO:0006787	porphyrin-containing compound catabolic process	biological_process	0.59749	1	1	686	16	12781	1	111357998	0
GO:0033015	tetrapyrrole catabolic process	biological_process	0.59749	1	1	686	16	12781	1	111357998	0
GO:0051187	cofactor catabolic process	biological_process	0.59749	1	1	686	16	12781	1	111357998	0
GO:0007283	spermatogenesis	biological_process	0.59777	1	1	686	16	12781	1	111353047	0
GO:0048232	male gamete generation	biological_process	0.59777	1	1	686	16	12781	1	111353047	0
GO:0009312	oligosaccharide biosynthetic process	biological_process	0.59811	1	2	686	37	12781	2	Novel00373|111348109	0
GO:0070585	protein localization to mitochondrion	biological_process	0.59835	1	1	686	17	12781	1	Novel00420	0
GO:0072655	establishment of protein localization to mitochondrion	biological_process	0.59835	1	1	686	17	12781	1	Novel00420	0
GO:0009791	post-embryonic development	biological_process	0.60277	1	1	686	17	12781	1	111348902	0
GO:0030261	chromosome condensation	biological_process	0.60305	1	1	686	16	12781	1	111348109	0
GO:0006749	glutathione metabolic process	biological_process	0.6046	1	1	686	16	12781	1	111365050	0
GO:0006414	translational elongation	biological_process	0.60463	1	1	686	17	12781	1	111351795	0
GO:0006073	cellular glucan metabolic process	biological_process	0.60643	1	1	686	18	12781	1	111359012	0
GO:0044042	glucan metabolic process	biological_process	0.60643	1	1	686	18	12781	1	111359012	0
GO:0007218	neuropeptide signaling pathway	biological_process	0.60739	1	1	686	17	12781	0		1	111348458
GO:0015979	photosynthesis	biological_process	0.60946	1	5	686	96	12781	5	111350347|111351368|111348203|111350043|111360037	0
GO:0019751	polyol metabolic process	biological_process	0.6116	1	1	686	17	12781	1	111360397	0
GO:0009084	glutamine family amino acid biosynthetic process	biological_process	0.61718	1	1	686	17	12781	1	111358265	0
GO:0009132	nucleoside diphosphate metabolic process	biological_process	0.61745	1	2	686	40	12781	2	111360439|111353230	0
GO:0009063	cellular amino acid catabolic process	biological_process	0.61774	1	1	686	17	12781	1	111349756	0
GO:0008643	carbohydrate transport	biological_process	0.61971	1	3	686	62	12781	3	111354411|111355250|111362107	0
GO:0006091	generation of precursor metabolites and energy	biological_process	0.62227	1	7	686	141	12781	6	111351314|111357502|111360439|111356570|111350611|111351324	1	111354352
GO:1901565	organonitrogen compound catabolic process	biological_process	0.62389	1	3	686	59	12781	2	111357998|111349756	1	111355797
GO:0006298	mismatch repair	biological_process	0.62523	1	1	686	17	12781	1	111353244	0
GO:0006417	regulation of translation	biological_process	0.62741	1	1	686	18	12781	1	111351795	0
GO:0034248	regulation of cellular amide metabolic process	biological_process	0.62741	1	1	686	18	12781	1	111351795	0
GO:0043934	sporulation	biological_process	0.63136	1	1	686	18	12781	1	111348568	0
GO:0006400	tRNA modification	biological_process	0.63508	1	5	686	100	12781	5	111353352|111354139|111358064|111364933|111360648	0
GO:0006839	mitochondrial transport	biological_process	0.6361	1	1	686	19	12781	1	Novel00420	0
GO:0000910	cytokinesis	biological_process	0.63812	1	4	686	79	12781	3	111349312|111356589|111358236	1	111356783
GO:0015711	organic anion transport	biological_process	0.6387	1	3	686	59	12781	2	111347794|111347773	1	111364705
GO:0015849	organic acid transport	biological_process	0.6387	1	3	686	59	12781	2	111347773|111347794	1	111364705
GO:0046942	carboxylic acid transport	biological_process	0.6387	1	3	686	59	12781	2	111347794|111347773	1	111364705
GO:0044085	cellular component biogenesis	biological_process	0.64037	1	23	686	452	12781	19	111355257|111348951|111354423|111350042|111355161|111349858|111358236|Novel00068|111351795|Novel00589|111358064|111351324|111358169|111356589|111349312|Novel00577|111365050|111357534|111356257	4	111352631|111352984|111348440|111356783
GO:0009072	aromatic amino acid family metabolic process	biological_process	0.64289	1	1	686	20	12781	1	111351862	0
GO:0009117	nucleotide metabolic process	biological_process	0.64297	1	12	686	244	12781	11	111357314|111348161|111350611|111348708|111356545|111355427|111358434|111355225|111351565|111353352|111360439	1	111360975
GO:0010558	negative regulation of macromolecule biosynthetic process	biological_process	0.64344	1	2	686	40	12781	1	111358760	1	111349006
GO:0031327	negative regulation of cellular biosynthetic process	biological_process	0.64344	1	2	686	40	12781	1	111358760	1	111349006
GO:0051172	negative regulation of nitrogen compound metabolic process	biological_process	0.64344	1	2	686	40	12781	1	111358760	1	111349006
GO:2000113	negative regulation of cellular macromolecule biosynthetic process	biological_process	0.64344	1	2	686	40	12781	1	111358760	1	111349006
GO:0006777	Mo-molybdopterin cofactor biosynthetic process	biological_process	0.64532	1	1	686	20	12781	1	111355725	0
GO:0019720	Mo-molybdopterin cofactor metabolic process	biological_process	0.64532	1	1	686	20	12781	1	111355725	0
GO:0006261	DNA-dependent DNA replication	biological_process	0.64664	1	3	686	61	12781	3	111352149|111357065|111352234	0
GO:0010608	posttranscriptional regulation of gene expression	biological_process	0.64913	1	1	686	19	12781	1	111351795	0
GO:0043085	positive regulation of catalytic activity	biological_process	0.64916	1	1	686	19	12781	1	111350617	0
GO:0016051	carbohydrate biosynthetic process	biological_process	0.65062	1	4	686	82	12781	4	111354865|Novel00373|111348109|111359012	0
GO:0019048	modulation by virus of host morphology or physiology	biological_process	0.65091	1	2	686	40	12781	2	111362901|111364855	0
GO:0019362	pyridine nucleotide metabolic process	biological_process	0.65168	1	2	686	42	12781	2	111360439|111355427	0
GO:0046496	nicotinamide nucleotide metabolic process	biological_process	0.65168	1	2	686	42	12781	2	111360439|111355427	0
GO:0033013	tetrapyrrole metabolic process	biological_process	0.65234	1	6	686	125	12781	5	111349205|111357998|111364569|111358223|111360135	1	111354352
GO:0031109	microtubule polymerization or depolymerization	biological_process	0.65773	1	1	686	19	12781	1	Novel00068	0
GO:0031110	regulation of microtubule polymerization or depolymerization	biological_process	0.65773	1	1	686	19	12781	1	Novel00068	0
GO:0010629	negative regulation of gene expression	biological_process	0.65814	1	2	686	41	12781	1	111358760	1	111349006
GO:0044282	small molecule catabolic process	biological_process	0.66233	1	2	686	41	12781	2	111349756|111360397	0
GO:0000270	peptidoglycan metabolic process	biological_process	0.66383	1	1	686	21	12781	0		1	111355797
GO:0033014	tetrapyrrole biosynthetic process	biological_process	0.66622	1	5	686	107	12781	4	111349205|111360135|111364569|111358223	1	111354352
GO:0006778	porphyrin-containing compound metabolic process	biological_process	0.66932	1	4	686	85	12781	4	111357998|111360135|111358223|111364569	0
GO:0009401	phosphoenolpyruvate-dependent sugar phosphotransferase system	biological_process	0.67554	1	2	686	46	12781	2	111354411|111355250	0
GO:0016071	mRNA metabolic process	biological_process	0.6759	1	7	686	143	12781	5	111348000|111359349|111351368|111364939|111350617	2	111354352|111349544
GO:0048522	positive regulation of cellular process	biological_process	0.67854	1	7	686	147	12781	7	Novel00546|111355770|111355022|111355787|Novel00068|111355745|111360472	0
GO:0006955	immune response	biological_process	0.67857	1	3	686	62	12781	3	111350794|111349048|111359815	0
GO:0007156	homophilic cell adhesion via plasma membrane adhesion molecules	biological_process	0.67941	1	1	686	19	12781	1	111356234	0
GO:0032259	methylation	biological_process	0.67976	1	4	686	89	12781	3	111356154|111356079|111358064	1	111354876
GO:0019835	cytolysis	biological_process	0.68035	1	1	686	21	12781	1	111354689	0
GO:0015994	chlorophyll metabolic process	biological_process	0.68262	1	1	686	20	12781	1	111357998	0
GO:0006465	signal peptide processing	biological_process	0.68304	1	1	686	21	12781	1	111350001	0
GO:0032324	molybdopterin cofactor biosynthetic process	biological_process	0.68321	1	1	686	22	12781	1	111355725	0
GO:0043545	molybdopterin cofactor metabolic process	biological_process	0.68321	1	1	686	22	12781	1	111355725	0
GO:1901135	carbohydrate derivative metabolic process	biological_process	0.68579	1	25	686	514	12781	23	111359808|111351368|111353352|111359644|111355225|111364810|111358434|111349988|111357574|111360439|Novel00373|111361548|111351565|111351040|111359768|111350611|111348708|111356545|111357314|111358401|111358169|111348161|111349675	2	111360975|111355797
GO:0006790	sulfur compound metabolic process	biological_process	0.68732	1	3	686	64	12781	3	111349858|111365050|111356431	0
GO:0006030	chitin metabolic process	biological_process	0.68746	1	3	686	65	12781	3	111358169|111358401|111349988	0
GO:1901071	glucosamine-containing compound metabolic process	biological_process	0.68746	1	3	686	65	12781	3	111349988|111358401|111358169	0
GO:0043624	cellular protein complex disassembly	biological_process	0.68921	1	1	686	21	12781	1	111354513	0
GO:0009890	negative regulation of biosynthetic process	biological_process	0.69043	1	2	686	45	12781	1	111358760	1	111349006
GO:0008033	tRNA processing	biological_process	0.69153	1	11	686	225	12781	11	111358064|111357600|111360648|111364933|111352100|111353352|111354139|111359732|111351957|111355257|111361799	0
GO:1901137	carbohydrate derivative biosynthetic process	biological_process	0.69309	1	13	686	275	12781	12	111351040|111359644|111351565|111351368|Novel00373|111353352|111359808|111357314|111357574|111356545|111359768|111358434	1	111360975
GO:0032886	regulation of microtubule-based process	biological_process	0.6953	1	1	686	21	12781	1	Novel00068	0
GO:0070507	regulation of microtubule cytoskeleton organization	biological_process	0.6953	1	1	686	21	12781	1	Novel00068	0
GO:0051130	positive regulation of cellular component organization	biological_process	0.69667	1	1	686	21	12781	1	Novel00068	0
GO:0006952	defense response	biological_process	0.69698	1	6	686	133	12781	6	111349205|111348039|111349048|111359688|111363675|111353901	0
GO:0055086	nucleobase-containing small molecule metabolic process	biological_process	0.6975	1	14	686	297	12781	13	111353230|111351565|111355225|111360439|111353352|111348708|111350611|111356545|111348161|111357314|111364810|111358434|111355427	1	111360975
GO:0006835	dicarboxylic acid transport	biological_process	0.70163	1	1	686	22	12781	0		1	111364705
GO:0006779	porphyrin-containing compound biosynthetic process	biological_process	0.70215	1	3	686	68	12781	3	111360135|111364569|111358223	0
GO:0016052	carbohydrate catabolic process	biological_process	0.70216	1	2	686	45	12781	2	111360397|111360439	0
GO:0048518	positive regulation of biological process	biological_process	0.70641	1	8	686	171	12781	8	111360472|Novel00068|111350617|111355022|111355770|111355745|111355787|Novel00546	0
GO:0009066	aspartate family amino acid metabolic process	biological_process	0.7067	1	1	686	23	12781	1	111356431	0
GO:0002376	immune system process	biological_process	0.708	1	4	686	86	12781	4	111349048|111350794|111355250|111359815	0
GO:0009636	response to toxic substance	biological_process	0.70864	1	1	686	22	12781	1	111359302	0
GO:0007005	mitochondrion organization	biological_process	0.71011	1	3	686	69	12781	1	Novel00420	2	111364573|111357274
GO:0006733	oxidoreduction coenzyme metabolic process	biological_process	0.71204	1	2	686	47	12781	2	111355427|111360439	0
GO:0000226	microtubule cytoskeleton organization	biological_process	0.71241	1	4	686	90	12781	3	111359116|Novel00068|111356589	1	111351982
GO:0032271	regulation of protein polymerization	biological_process	0.71384	1	1	686	22	12781	1	Novel00068	0
GO:0043254	regulation of protein complex assembly	biological_process	0.71384	1	1	686	22	12781	1	Novel00068	0
GO:0072524	pyridine-containing compound metabolic process	biological_process	0.71704	1	2	686	48	12781	2	111355427|111360439	0
GO:0000917	barrier septum assembly	biological_process	0.7173	1	3	686	67	12781	2	111349312|111358236	1	111356783
GO:0032506	cytokinetic process	biological_process	0.7173	1	3	686	67	12781	2	111349312|111358236	1	111356783
GO:0090529	cell septum assembly	biological_process	0.7173	1	3	686	67	12781	2	111349312|111358236	1	111356783
GO:1902410	mitotic cytokinetic process	biological_process	0.7173	1	3	686	67	12781	2	111349312|111358236	1	111356783
GO:0019637	organophosphate metabolic process	biological_process	0.71855	1	19	686	399	12781	18	111355208|111353230|111351565|111360439|Novel00373|111361548|111350611|111348708|111356545|111348161|111357314|111349675|111355225|111353352|111355725|111358434|111355427|111350872	1	111360975
GO:0006783	heme biosynthetic process	biological_process	0.71965	1	2	686	48	12781	2	111360135|111358223	0
GO:0007018	microtubule-based movement	biological_process	0.72309	1	2	686	44	12781	2	111357534|111361995	0
GO:0006066	alcohol metabolic process	biological_process	0.72309	1	1	686	23	12781	1	111360397	0
GO:0019318	hexose metabolic process	biological_process	0.72412	1	2	686	45	12781	2	111354038|111362901	0
GO:0033692	cellular polysaccharide biosynthetic process	biological_process	0.72424	1	1	686	24	12781	1	111359012	0
GO:0009161	ribonucleoside monophosphate metabolic process	biological_process	0.72684	1	6	686	138	12781	5	111353352|111360439|111351565|111350611|111356545	1	111360975
GO:0006820	anion transport	biological_process	0.72895	1	4	686	88	12781	3	111347773|111347794|111354679	1	111364705
GO:0098742	cell-cell adhesion via plasma-membrane adhesion molecules	biological_process	0.73539	1	1	686	23	12781	1	111356234	0
GO:0000281	mitotic cytokinesis	biological_process	0.73696	1	3	686	69	12781	2	111349312|111358236	1	111356783
GO:0061640	cytoskeleton-dependent cytokinesis	biological_process	0.73696	1	3	686	69	12781	2	111349312|111358236	1	111356783
GO:0008608	attachment of spindle microtubules to kinetochore	biological_process	0.73876	1	1	686	26	12781	0		1	111351982
GO:0016568	chromatin modification	biological_process	0.73983	1	1	686	23	12781	1	111356079	0
GO:0051189	prosthetic group metabolic process	biological_process	0.74063	1	1	686	26	12781	1	111355725	0
GO:0042168	heme metabolic process	biological_process	0.74193	1	2	686	50	12781	2	111360135|111358223	0
GO:0022402	cell cycle process	biological_process	0.74199	1	10	686	217	12781	7	111349726|111357289|111365050|111359116|111358236|111356589|111349312	3	111351982|111356783|111361871
GO:0019748	secondary metabolic process	biological_process	0.74505	1	1	686	24	12781	1	111350981	0
GO:0090066	regulation of anatomical structure size	biological_process	0.74511	1	1	686	24	12781	1	111351795	0
GO:0003008	system process	biological_process	0.74718	1	6	686	138	12781	6	111351795|111355246|111355452|111362448|111356815|111350958	0
GO:0018193	peptidyl-amino acid modification	biological_process	0.74858	1	2	686	49	12781	2	111356079|111364782	0
GO:0098609	cell-cell adhesion	biological_process	0.75062	1	1	686	24	12781	1	111356234	0
GO:0009127	purine nucleoside monophosphate biosynthetic process	biological_process	0.75142	1	3	686	76	12781	2	111351565|111356545	1	111360975
GO:0009168	purine ribonucleoside monophosphate biosynthetic process	biological_process	0.75142	1	3	686	76	12781	2	111356545|111351565	1	111360975
GO:0090407	organophosphate biosynthetic process	biological_process	0.75266	1	11	686	245	12781	10	111358434|111350872|111355427|111356545|111355725|111357314|111353352|Novel00373|111351565|111355225	1	111360975
GO:0007017	microtubule-based process	biological_process	0.75597	1	6	686	136	12781	5	Novel00068|111359116|111356589|111361995|111357534	1	111351982
GO:0009991	response to extracellular stimulus	biological_process	0.75651	1	1	686	26	12781	1	111348951	0
GO:0031668	cellular response to extracellular stimulus	biological_process	0.75651	1	1	686	26	12781	1	111348951	0
GO:0071496	cellular response to external stimulus	biological_process	0.75651	1	1	686	26	12781	1	111348951	0
GO:0006096	glycolytic process	biological_process	0.757	1	1	686	26	12781	1	111360439	0
GO:0006757	ATP generation from ADP	biological_process	0.757	1	1	686	26	12781	1	111360439	0
GO:0009135	purine nucleoside diphosphate metabolic process	biological_process	0.757	1	1	686	26	12781	1	111360439	0
GO:0009179	purine ribonucleoside diphosphate metabolic process	biological_process	0.757	1	1	686	26	12781	1	111360439	0
GO:0009185	ribonucleoside diphosphate metabolic process	biological_process	0.757	1	1	686	26	12781	1	111360439	0
GO:0046031	ADP metabolic process	biological_process	0.757	1	1	686	26	12781	1	111360439	0
GO:0000278	mitotic cell cycle	biological_process	0.76063	1	6	686	137	12781	5	111349312|111365050|111357289|111358236|111359116	1	111356783
GO:1903047	mitotic cell cycle process	biological_process	0.76063	1	6	686	137	12781	5	111359116|111349312|111365050|111357289|111358236	1	111356783
GO:0009260	ribonucleotide biosynthetic process	biological_process	0.762	1	5	686	120	12781	4	111353352|111351565|111356545|111357314	1	111360975
GO:0046390	ribose phosphate biosynthetic process	biological_process	0.762	1	5	686	120	12781	4	111353352|111357314|111351565|111356545	1	111360975
GO:0006040	amino sugar metabolic process	biological_process	0.76281	1	3	686	74	12781	3	111349988|111358169|111358401	0
GO:0005996	monosaccharide metabolic process	biological_process	0.7642	1	2	686	49	12781	2	111354038|111362901	0
GO:0000271	polysaccharide biosynthetic process	biological_process	0.76526	1	1	686	27	12781	1	111359012	0
GO:0017004	cytochrome complex assembly	biological_process	0.76558	1	1	686	25	12781	1	111351324	0
GO:0006022	aminoglycan metabolic process	biological_process	0.76632	1	4	686	97	12781	3	111358401|111358169|111349988	1	111355797
GO:0051382	kinetochore assembly	biological_process	0.76632	1	1	686	26	12781	1	111365050	0
GO:0051383	kinetochore organization	biological_process	0.76632	1	1	686	26	12781	1	111365050	0
GO:0016108	tetraterpenoid metabolic process	biological_process	0.76722	1	4	686	90	12781	4	111361799|111357600|111359732|111364796	0
GO:0016109	tetraterpenoid biosynthetic process	biological_process	0.76722	1	4	686	90	12781	4	111357600|111359732|111364796|111361799	0
GO:0016116	carotenoid metabolic process	biological_process	0.76722	1	4	686	90	12781	4	111361799|111359732|111364796|111357600	0
GO:0016117	carotenoid biosynthetic process	biological_process	0.76722	1	4	686	90	12781	4	111359732|111364796|111357600|111361799	0
GO:0007266	Rho protein signal transduction	biological_process	0.77215	1	1	686	25	12781	0		1	111354295
GO:0035023	regulation of Rho protein signal transduction	biological_process	0.77215	1	1	686	25	12781	0		1	111354295
GO:0006974	cellular response to DNA damage stimulus	biological_process	0.77478	1	13	686	281	12781	12	111348124|111349936|111348720|111350212|111353951|111349769|111354856|111360648|111364933|111357332|111353244|111349726	1	111360643
GO:0034453	microtubule anchoring	biological_process	0.77607	1	1	686	29	12781	0		1	111351982
GO:0030258	lipid modification	biological_process	0.77772	1	1	686	27	12781	1	111355208	0
GO:0009110	vitamin biosynthetic process	biological_process	0.77773	1	2	686	55	12781	1	111349205	1	111354352
GO:0042364	water-soluble vitamin biosynthetic process	biological_process	0.77773	1	2	686	55	12781	1	111349205	1	111354352
GO:0006090	pyruvate metabolic process	biological_process	0.7789	1	1	686	28	12781	1	111360439	0
GO:0006457	protein folding	biological_process	0.78196	1	3	686	80	12781	3	111356154|111355022|111355250	0
GO:0051049	regulation of transport	biological_process	0.78281	1	1	686	28	12781	1	111362107	0
GO:0044087	regulation of cellular component biogenesis	biological_process	0.78293	1	1	686	27	12781	1	Novel00068	0
GO:0033554	cellular response to stress	biological_process	0.78365	1	14	686	304	12781	13	111348124|111349936|111348951|111353951|111348720|111350212|111360648|111349769|111354856|111364933|111357332|111353244|111349726	1	111360643
GO:0044093	positive regulation of molecular function	biological_process	0.7845	1	1	686	29	12781	1	111350617	0
GO:0052652	cyclic purine nucleotide metabolic process	biological_process	0.78482	1	1	686	26	12781	1	111357314	0
GO:0033993	response to lipid	biological_process	0.78592	1	1	686	26	12781	1	111360733	0
GO:0043401	steroid hormone mediated signaling pathway	biological_process	0.78592	1	1	686	26	12781	1	111360733	0
GO:0048545	response to steroid hormone	biological_process	0.78592	1	1	686	26	12781	1	111360733	0
GO:0071383	cellular response to steroid hormone stimulus	biological_process	0.78592	1	1	686	26	12781	1	111360733	0
GO:0071396	cellular response to lipid	biological_process	0.78592	1	1	686	26	12781	1	111360733	0
GO:0071407	cellular response to organic cyclic compound	biological_process	0.78592	1	1	686	26	12781	1	111360733	0
GO:0006119	oxidative phosphorylation	biological_process	0.78611	1	1	686	29	12781	1	111350611	0
GO:0042773	ATP synthesis coupled electron transport	biological_process	0.78611	1	1	686	29	12781	1	111350611	0
GO:0006766	vitamin metabolic process	biological_process	0.78617	1	2	686	56	12781	1	111349205	1	111354352
GO:0006767	water-soluble vitamin metabolic process	biological_process	0.78617	1	2	686	56	12781	1	111349205	1	111354352
GO:0044265	cellular macromolecule catabolic process	biological_process	0.78696	1	6	686	141	12781	5	111359349|111364939|111359922|111351368|111350617	1	111349544
GO:0006364	rRNA processing	biological_process	0.78743	1	2	686	55	12781	1	111358064	1	111348440
GO:0016072	rRNA metabolic process	biological_process	0.78743	1	2	686	55	12781	1	111358064	1	111348440
GO:0042221	response to chemical	biological_process	0.78897	1	7	686	162	12781	7	111356154|111351558|111350958|111356815|111360733|111359302|111356589	0
GO:0051234	establishment of localization	biological_process	0.78946	1	103	686	2007	12781	91	111350427|111356254|111356030|Novel00737|111353048|111359730|111359707|111359065|111356879|111364929|Novel00356|111358587|111358502|111361976|111364470|111351014|111364800|111355250|Novel00420|111363407|111355160|111364796|111364927|111361973|111360777|111349536|111354139|111355257|111360921|111352059|111351480|111350779|111360105|111363907|111349405|111349739|111355127|111364474|111358169|111355…	12	111360975|111354352|111364705|Novel00334|111357618|111351873|111348588|111360776|111355308|111363213|111362367|111364573
GO:0046434	organophosphate catabolic process	biological_process	0.7901	1	1	686	28	12781	1	111349675	0
GO:0043241	protein complex disassembly	biological_process	0.79096	1	1	686	28	12781	1	111354513	0
GO:0044264	cellular polysaccharide metabolic process	biological_process	0.79232	1	1	686	29	12781	1	111359012	0
GO:0007606	sensory perception of chemical stimulus	biological_process	0.79399	1	5	686	125	12781	5	111362448|111355452|111355246|111350958|111356815	0
GO:0019080	viral gene expression	biological_process	0.79455	1	1	686	29	12781	0		1	111357015
GO:0006260	DNA replication	biological_process	0.79554	1	13	686	288	12781	12	111352234|111347814|111356346|111356545|111351923|111354013|111348806|111357065|111349726|111356879|111352149|111348339	1	111352038
GO:0014070	response to organic cyclic compound	biological_process	0.79841	1	1	686	27	12781	1	111360733	0
GO:0042440	pigment metabolic process	biological_process	0.79935	1	7	686	162	12781	7	111357998|111361799|111360135|111359732|111364796|111357600|111358223	0
GO:0051179	localization	biological_process	0.79975	1	106	686	2070	12781	94	111364569|111362443|111362094|111348902|111352084|111361548|111361971|111355806|111359302|Novel00577|111354811|111357415|111357417|111357301|111353047|111348313|111364924|111355845|111362107|111357139|111358064|111360101|111364925|111354679|111358658|111357452|111357561|111348981|111363892|111358477|111347794|111356180|111356047|111358842|111354411|111353692|111364926|111354689|Novel00767|Novel00…	12	111360776|111355308|111348588|111362367|111364573|111363213|111354352|111364705|111357618|Novel00334|111360975|111351873
GO:0009064	glutamine family amino acid metabolic process	biological_process	0.80031	1	1	686	29	12781	1	111358265	0
GO:0044003	modification by symbiont of host morphology or physiology	biological_process	0.8015	1	2	686	54	12781	2	111364855|111362901	0
GO:0051817	modification of morphology or physiology of other organism involved in symbiotic interaction	biological_process	0.8015	1	2	686	54	12781	2	111362901|111364855	0
GO:0006810	transport	biological_process	0.80442	1	102	686	1997	12781	90	111348902|111362094|111362443|111364569|111359302|111355806|Novel00577|111361548|111361971|111362107|111364924|111355845|111353047|111348313|111357417|111357415|111354811|111357301|111358658|111360101|111364925|111354679|111357139|111358064|111363892|111348981|111357561|111357452|111356180|111347794|111358477|111364926|111354689|Novel00767|111354411|111353692|111356047|111357457|111349685|1113518…	12	111360776|111355308|111348588|111362367|111364573|111363213|Novel00334|111357618|111354352|111364705|111360975|111351873
GO:0015698	inorganic anion transport	biological_process	0.80467	1	1	686	28	12781	1	111354679	0
GO:0000075	cell cycle checkpoint	biological_process	0.80505	1	1	686	29	12781	1	111349726	0
GO:0009058	biosynthetic process	biological_process	0.80515	1	138	686	2746	12781	128	111351862|111350981|111359644|111348806|111352731|111351923|111357574|111359607|111349936|111362108|111350872|111354673|Novel00404|111360873|111352270|111348720|111352256|111350050|111358566|111354886|111359545|111356198|111360159|111364769|111354889|111362107|111358434|111355770|111355302|111353863|111348109|111360733|111360135|111358823|111364569|111349707|111356545|111359768|111361799|11135780…	10	111349006|111353921|111356816|111357808|111360975|111354352|111352038|111362732|111362309|111359041
GO:0007600	sensory perception	biological_process	0.8058	1	5	686	127	12781	5	111350958|111356815|111355452|111355246|111362448	0
GO:0050877	neurological system process	biological_process	0.8058	1	5	686	127	12781	5	111350958|111356815|111362448|111355452|111355246	0
GO:0019954	asexual reproduction	biological_process	0.80751	1	3	686	78	12781	3	111358236|111349312|111348568	0
GO:0019725	cellular homeostasis	biological_process	0.80894	1	3	686	82	12781	2	111355787|111360802	1	111349544
GO:0022900	electron transport chain	biological_process	0.80931	1	2	686	58	12781	1	111350611	1	111354352
GO:0000902	cell morphogenesis	biological_process	0.80941	1	2	686	61	12781	2	111350794|111360058	0
GO:0032989	cellular component morphogenesis	biological_process	0.80941	1	2	686	61	12781	2	111350794|111360058	0
GO:0032984	macromolecular complex disassembly	biological_process	0.80942	1	1	686	30	12781	1	111354513	0
GO:0034470	ncRNA processing	biological_process	0.80951	1	12	686	271	12781	11	111358064|111357600|111360648|111364933|111352100|111353352|111354139|111359732|111351957|111355257|111361799	1	111348440
GO:0035821	modification of morphology or physiology of other organism	biological_process	0.81029	1	2	686	55	12781	2	111364855|111362901	0
GO:0016485	protein processing	biological_process	0.81118	1	2	686	57	12781	1	111350001	1	111357015
GO:0051604	protein maturation	biological_process	0.81118	1	2	686	57	12781	1	111350001	1	111357015
GO:0016043	cellular component organization	biological_process	0.81475	1	45	686	931	12781	39	111358169|111351324|111354513|111356257|111362246|111357534|111357289|111365050|111355257|111358236|111349858|111355161|Novel00589|111356570|111351558|111360058|111364929|111350742|111356589|111349312|111350720|111350794|Novel00420|111359116|111352084|111351503|Novel00577|111348109|111350042|111354423|111348951|111358064|111356079|111351795|111364933|Novel00068|111352784|Novel00575|111358785	6	111364573|111356783|111357274|111351982|111352984|111352631
GO:0048731	system development	biological_process	0.81781	1	1	686	30	12781	1	111355250	0
GO:0030203	glycosaminoglycan metabolic process	biological_process	0.81974	1	1	686	32	12781	0		1	111355797
GO:0046148	pigment biosynthetic process	biological_process	0.82	1	6	686	145	12781	6	111361799|111358223|111357600|111360135|111359732|111364796	0
GO:0022411	cellular component disassembly	biological_process	0.82047	1	1	686	31	12781	1	111354513	0
GO:1901615	organic hydroxy compound metabolic process	biological_process	0.8273	1	1	686	32	12781	1	111360397	0
GO:0061024	membrane organization	biological_process	0.8289	1	6	686	151	12781	5	Novel00577|Novel00589|111358169|111364929|111352084	1	111357274
GO:0007010	cytoskeleton organization	biological_process	0.83546	1	10	686	235	12781	9	111356589|111350742|111362246|111352784|111359116|Novel00068|111364933|111358064|111350720	1	111351982
GO:0015988	energy coupled proton transmembrane transport, against electrochemical gradient	biological_process	0.8373	1	2	686	58	12781	2	111354689|111356879	0
GO:0015991	ATP hydrolysis coupled proton transport	biological_process	0.8373	1	2	686	58	12781	2	111356879|111354689	0
GO:0045786	negative regulation of cell cycle	biological_process	0.83854	1	1	686	33	12781	0		1	111361871
GO:0070887	cellular response to chemical stimulus	biological_process	0.83978	1	2	686	57	12781	2	111351558|111360733	0
GO:0009126	purine nucleoside monophosphate metabolic process	biological_process	0.84434	1	5	686	137	12781	4	111360439|111356545|111350611|111351565	1	111360975
GO:0009167	purine ribonucleoside monophosphate metabolic process	biological_process	0.84434	1	5	686	137	12781	4	111360439|111351565|111350611|111356545	1	111360975
GO:0048523	negative regulation of cellular process	biological_process	0.84595	1	5	686	132	12781	3	111351537|111349756|111358760	2	111361871|111349006
GO:0009877	nodulation	biological_process	0.84762	1	1	686	35	12781	1	111348902	0
GO:0007265	Ras protein signal transduction	biological_process	0.85042	1	1	686	32	12781	0		1	111354295
GO:0046578	regulation of Ras protein signal transduction	biological_process	0.85042	1	1	686	32	12781	0		1	111354295
GO:0009190	cyclic nucleotide biosynthetic process	biological_process	0.85098	1	1	686	33	12781	1	111357314	0
GO:0006891	intra-Golgi vesicle-mediated transport	biological_process	0.85124	1	1	686	33	12781	0		1	111364573
GO:0051701	interaction with host	biological_process	0.85191	1	4	686	110	12781	4	111350617|111364855|111350465|111362901	0
GO:0007067	mitotic nuclear division	biological_process	0.85266	1	2	686	62	12781	2	111357289|111365050	0
GO:0048870	cell motility	biological_process	0.85292	1	3	686	87	12781	3	111356879|111356589|111356154	0
GO:0051674	localization of cell	biological_process	0.85292	1	3	686	87	12781	3	111356589|111356879|111356154	0
GO:0007186	G-protein coupled receptor signaling pathway	biological_process	0.85364	1	11	686	259	12781	8	111359012|111358169|Novel00577|111351503|111353352|111360565|111351317|Novel00589	3	111359028|111348458|111356337
GO:0032940	secretion by cell	biological_process	0.85368	1	2	686	60	12781	2	111355806|111360802	0
GO:0046903	secretion	biological_process	0.85368	1	2	686	60	12781	2	111355806|111360802	0
GO:0009141	nucleoside triphosphate metabolic process	biological_process	0.85395	1	5	686	140	12781	4	111350611|111348708|111348161|111360439	1	111360975
GO:0006165	nucleoside diphosphate phosphorylation	biological_process	0.85419	1	1	686	36	12781	1	111360439	0
GO:0046939	nucleotide phosphorylation	biological_process	0.85419	1	1	686	36	12781	1	111360439	0
GO:0051726	regulation of cell cycle	biological_process	0.8548	1	2	686	61	12781	1	111349936	1	111361871
GO:0070925	organelle assembly	biological_process	0.85688	1	2	686	63	12781	2	111348951|111365050	0
GO:0042157	lipoprotein metabolic process	biological_process	0.85738	1	2	686	64	12781	2	111356154|111364474	0
GO:0009605	response to external stimulus	biological_process	0.85764	1	6	686	161	12781	6	111363675|111356154|111350465|111348951|111350617|111356589	0
GO:0006644	phospholipid metabolic process	biological_process	0.85784	1	4	686	111	12781	4	111355208|111361548|111350872|Novel00373	0
GO:0016054	organic acid catabolic process	biological_process	0.86257	1	1	686	35	12781	1	111349756	0
GO:0046395	carboxylic acid catabolic process	biological_process	0.86257	1	1	686	35	12781	1	111349756	0
GO:0048519	negative regulation of biological process	biological_process	0.8631	1	6	686	161	12781	4	111349756|111362107|111351537|111358760	2	111349006|111361871
GO:0022904	respiratory electron transport chain	biological_process	0.86434	1	1	686	38	12781	1	111350611	0
GO:0019438	aromatic compound biosynthetic process	biological_process	0.86608	1	74	686	1538	12781	66	111355225|111358566|111350050|111360648|111359545|111355137|111358434|111349205|111362107|111350794|111360472|111351565|111353863|111355770|111350566|111360733|111354269|111358823|111360135|111364569|111356545|111357807|111352149|111351862|111348806|Novel00126|111349936|111359607|111355427|111362108|111360873|111356257|111352270|111352156|111352525|Novel00546|111352256|111358473|111356079|1113529…	8	111353921|111349006|111360975|111354352|111362309|111359041|111356816|111357808
GO:0009611	response to wounding	biological_process	0.86677	1	2	686	64	12781	2	111349312|111349405	0
GO:0042060	wound healing	biological_process	0.86677	1	2	686	64	12781	2	111349312|111349405	0
GO:0001510	RNA methylation	biological_process	0.86971	1	1	686	40	12781	1	111358064	0
GO:0032502	developmental process	biological_process	0.87204	1	13	686	326	12781	12	111350794|111357609|111359726|111359922|111349405|111362586|111360058|111348568|111353047|111355250|111360876|111348902	1	111360678
GO:0009259	ribonucleotide metabolic process	biological_process	0.87304	1	7	686	188	12781	6	111351565|111350611|111356545|111357314|111360439|111353352	1	111360975
GO:0030029	actin filament-based process	biological_process	0.87505	1	1	686	37	12781	1	111364933	0
GO:0030036	actin cytoskeleton organization	biological_process	0.87505	1	1	686	37	12781	1	111364933	0
GO:0009187	cyclic nucleotide metabolic process	biological_process	0.87559	1	1	686	36	12781	1	111357314	0
GO:0051493	regulation of cytoskeleton organization	biological_process	0.87559	1	1	686	37	12781	1	Novel00068	0
GO:0044712	single-organism catabolic process	biological_process	0.87566	1	6	686	160	12781	6	111357998|111360439|111349756|111360397|111355259|111348951	0
GO:0009152	purine ribonucleotide biosynthetic process	biological_process	0.87741	1	4	686	119	12781	3	111357314|111356545|111351565	1	111360975
GO:0006950	response to stress	biological_process	0.87862	1	23	686	528	12781	22	111349726|111349405|111363675|111359688|111357332|111364933|111349048|111360648|111349769|111349205|111353951|111362615|111348951|111349936|111353244|111353901|111354856|111348039|111349312|111350212|111348720|111348124	1	111360643
GO:0043093	FtsZ-dependent cytokinesis	biological_process	0.87958	1	2	686	65	12781	2	111358236|111349312	0
GO:0051336	regulation of hydrolase activity	biological_process	0.87966	1	1	686	40	12781	1	111353244	0
GO:0009755	hormone-mediated signaling pathway	biological_process	0.88051	1	1	686	36	12781	1	111360733	0
GO:0032870	cellular response to hormone stimulus	biological_process	0.88051	1	1	686	36	12781	1	111360733	0
GO:0008654	phospholipid biosynthetic process	biological_process	0.88125	1	2	686	66	12781	2	Novel00373|111350872	0
GO:0015074	DNA integration	biological_process	0.88326	1	6	686	159	12781	6	111359166|111364804|111358223|111355127|111350876|111350602	0
GO:0006928	movement of cell or subcellular component	biological_process	0.88411	1	5	686	139	12781	5	111356154|111357534|111356879|111356589|111361995	0
GO:0005976	polysaccharide metabolic process	biological_process	0.88512	1	1	686	40	12781	1	111359012	0
GO:0032505	reproduction of a single-celled organism	biological_process	0.88515	1	2	686	66	12781	2	111349312|111358236	0
GO:0006403	RNA localization	biological_process	0.88539	1	1	686	38	12781	1	111348329	0
GO:0050657	nucleic acid transport	biological_process	0.88539	1	1	686	38	12781	1	111348329	0
GO:0050658	RNA transport	biological_process	0.88539	1	1	686	38	12781	1	111348329	0
GO:0051236	establishment of RNA localization	biological_process	0.88539	1	1	686	38	12781	1	111348329	0
GO:0000377	RNA splicing, via transesterification reactions with bulged adenosine as nucleophile	biological_process	0.88547	1	1	686	39	12781	0		1	111354352
GO:0000398	mRNA splicing, via spliceosome	biological_process	0.88547	1	1	686	39	12781	0		1	111354352
GO:0042592	homeostatic process	biological_process	0.88745	1	4	686	121	12781	2	111355787|111360802	2	111349544|111356337
GO:0071495	cellular response to endogenous stimulus	biological_process	0.88749	1	1	686	37	12781	1	111360733	0
GO:0006399	tRNA metabolic process	biological_process	0.88781	1	12	686	294	12781	12	111358064|111364933|111360648|111357600|111352100|111353352|111354139|111358030|111359732|111355257|111351957|111361799	0
GO:0007275	multicellular organismal development	biological_process	0.88965	1	7	686	201	12781	7	111353047|111357609|111348902|111360876|111355250|111359726|111359922	0
GO:0009617	response to bacterium	biological_process	0.89028	1	1	686	42	12781	1	111363675	0
GO:0042742	defense response to bacterium	biological_process	0.89028	1	1	686	42	12781	1	111363675	0
GO:0009057	macromolecule catabolic process	biological_process	0.89108	1	7	686	188	12781	5	111350617|111351368|111364939|111359922|111359349	2	111349544|111355797
GO:0051258	protein polymerization	biological_process	0.89148	1	2	686	68	12781	2	Novel00068|111349312	0
GO:0015931	nucleobase-containing compound transport	biological_process	0.89209	1	1	686	39	12781	1	111348329	0
GO:0019693	ribose phosphate metabolic process	biological_process	0.89222	1	7	686	194	12781	6	111357314|111356545|111350611|111351565|111353352|111360439	1	111360975
GO:0051239	regulation of multicellular organismal process	biological_process	0.89319	1	1	686	39	12781	1	111351795	0
GO:0019354	siroheme biosynthetic process	biological_process	0.89357	1	1	686	42	12781	1	111360135	0
GO:0046156	siroheme metabolic process	biological_process	0.89357	1	1	686	42	12781	1	111360135	0
GO:0043207	response to external biotic stimulus	biological_process	0.89358	1	3	686	98	12781	3	111350617|111350465|111363675	0
GO:0051707	response to other organism	biological_process	0.89358	1	3	686	98	12781	3	111350465|111363675|111350617	0
GO:0032879	regulation of localization	biological_process	0.89708	1	1	686	42	12781	1	111362107	0
GO:0006164	purine nucleotide biosynthetic process	biological_process	0.89711	1	4	686	124	12781	3	111356545|111351565|111357314	1	111360975
GO:0000280	nuclear division	biological_process	0.89717	1	2	686	70	12781	2	111357289|111365050	0
GO:0018130	heterocycle biosynthetic process	biological_process	0.89781	1	74	686	1565	12781	66	111358760|111350567|111350427|111353865|111363473|111352234|111352929|111356079|111358473|Novel00413|111355787|111359116|111355022|111362586|111355725|111358306|111355745|111358236|111349090|111350465|111355132|111349938|111348130|111353352|111357314|111352027|111358223|111362738|111350175|111357448|111355137|111362107|111358434|111349205|111358566|111350050|111360648|111355225|111359545|11136013…	8	111360975|111359041|111362309|111354352|111356816|111357808|111353921|111349006
GO:0051301	cell division	biological_process	0.89825	1	4	686	119	12781	3	111358236|111349312|111356589	1	111356783
GO:0009725	response to hormone	biological_process	0.89828	1	1	686	39	12781	1	111360733	0
GO:0006281	DNA repair	biological_process	0.89996	1	10	686	256	12781	9	111349769|111360648|111357332|111364933|111349726|111353244|111348124|111350212|111353951	1	111360643
GO:0006664	glycolipid metabolic process	biological_process	0.90298	1	2	686	71	12781	2	Novel00373|111361548	0
GO:0000375	RNA splicing, via transesterification reactions	biological_process	0.90354	1	1	686	42	12781	0		1	111354352
GO:0031324	negative regulation of cellular metabolic process	biological_process	0.90444	1	2	686	73	12781	1	111358760	1	111349006
GO:0046488	phosphatidylinositol metabolic process	biological_process	0.90577	1	2	686	72	12781	2	111355208|111361548	0
GO:0051056	regulation of small GTPase mediated signal transduction	biological_process	0.9075	1	1	686	40	12781	0		1	111354295
GO:1901576	organic substance biosynthetic process	biological_process	0.90836	1	126	686	2605	12781	116	111356198|111359545|111348291|111351795|111350050|111358566|111354886|111355225|111360648|111349205|111354889|111358434|111362107|111355137|111353863|111357065|111355302|111355770|111352119|111360733|111350566|111354269|111348109|111350794|111351565|111360472|111359768|111359709|111361799|111357807|111358823|111360135|111364569|111349707|111356545|111359012|111352731|111348806|111351368|111351923…	10	111353921|111352038|111349006|111362732|111360975|111354352|111362309|111359041|111356816|111357808
GO:0006605	protein targeting	biological_process	0.90893	1	5	686	149	12781	5	Novel00356|111350448|111364929|Novel00420|111354689	0
GO:0071840	cellular component organization or biogenesis	biological_process	0.90926	1	46	686	1011	12781	39	111351324|111358169|111354513|111365050|111357289|111357534|111362246|111356257|111355257|111349858|111355161|111358236|Novel00589|111356570|111351558|111364929|111360058|111349312|111356589|111350742|111352084|111359116|Novel00420|111350794|111350720|Novel00577|111348109|111351503|111348951|111354423|111350042|Novel00068|111364933|111351795|111356079|111358064|111358785|Novel00575|111352784	7	111364573|111348440|111356783|111357274|111351982|111352631|111352984
GO:0009719	response to endogenous stimulus	biological_process	0.90981	1	1	686	41	12781	1	111360733	0
GO:0016042	lipid catabolic process	biological_process	0.9118	1	1	686	43	12781	1	111355259	0
GO:0009451	RNA modification	biological_process	0.9128	1	5	686	153	12781	5	111354139|111353352|111364933|111360648|111358064	0
GO:0044238	primary metabolic process	biological_process	0.91573	1	265	686	5242	12781	242	111359194|111353261|111360216|111352929|111356079|111358473|111353879|111359808|111349726|111351977|Novel00420|111348339|111360397|111354139|111355022|111351503|111361908|111360901|111352089|111351957|111358236|111355584|111349938|111354723|111350465|111350617|111348130|111353352|111352100|111359625|111357314|111350568|111359732|111352027|111355208|111357448|111356396|111354672|111358434|11136210…	23	111354352|111356816|111348440|111357808|111352984|111353921|111354958|111349006|111359041|111356766|111362028|111357015|111360975|111354876|111351111|111352631|111359141|111362732|111362309|111360643|111349544|111351254|111352038
GO:0006614	SRP-dependent cotranslational protein targeting to membrane	biological_process	0.9166	1	1	686	45	12781	1	111364929	0
GO:0045047	protein targeting to ER	biological_process	0.9166	1	1	686	45	12781	1	111364929	0
GO:0072599	establishment of protein localization to endoplasmic reticulum	biological_process	0.9166	1	1	686	45	12781	1	111364929	0
GO:0007049	cell cycle	biological_process	0.91718	1	11	686	290	12781	8	111349726|111357289|111365050|111359116|111358236|111349312|111356589|111349936	3	111356783|111351982|111361871
GO:1901575	organic substance catabolic process	biological_process	0.91961	1	13	686	333	12781	11	111349675|111349756|111350617|111360439|111351368|111364939|111359922|111357998|111355259|111359349|111360397	2	111349544|111355797
GO:0010605	negative regulation of macromolecule metabolic process	biological_process	0.92125	1	2	686	77	12781	1	111358760	1	111349006
GO:1901564	organonitrogen compound metabolic process	biological_process	0.9224	1	53	686	1204	12781	48	111350175|111363892|111360252|111354513|111358223|111358169|111348161|111358030|111357314|111357448|111365050|111357998|111352270|111348329|111349858|111362108|111355427|111347814|111355725|111359529|111362615|111359586|111348130|111353352|111351862|111358265|111364569|111349707|111356545|111348708|111350611|111360135|111358401|111360439|111351565|111350001|111358434|111356431|111349205|111362107…	5	111359141|111362309|111354352|111355797|111360975
GO:1901360	organic cyclic compound metabolic process	biological_process	0.9227	1	144	686	2937	12781	129	Novel00126|111348000|111355427|111356346|111352149|111356581|111349769|111351368|111358030|111352525|Novel00546|111353901|111356257|111357998|111352156|111355137|111349205|111360648|111355225|111364939|111350794|111360472|111351565|111353230|111357065|111352119|111354269|111350566|111358306|111355725|111355745|111355257|111353113|111349090|111353951|111355132|111356900|111348161|111358223|1113627…	15	111352038|111360643|111349544|111359041|111362309|111349006|111352984|111352631|111353921|111348440|111356816|111357808|111360975|111354876|111354352
GO:0030168	platelet activation	biological_process	0.92285	1	1	686	46	12781	1	111349312	0
GO:0072522	purine-containing compound biosynthetic process	biological_process	0.92435	1	4	686	133	12781	3	111356545|111351565|111357314	1	111360975
GO:0006270	DNA replication initiation	biological_process	0.92464	1	1	686	47	12781	1	111357065	0
GO:0071705	nitrogen compound transport	biological_process	0.92471	1	3	686	101	12781	3	111347773|111347794|111348329	0
GO:0006650	glycerophospholipid metabolic process	biological_process	0.92568	1	2	686	77	12781	2	111355208|111361548	0
GO:0046486	glycerolipid metabolic process	biological_process	0.92568	1	2	686	77	12781	2	111361548|111355208	0
GO:0009607	response to biotic stimulus	biological_process	0.92726	1	3	686	108	12781	3	111350617|111363675|111350465	0
GO:0006606	protein import into nucleus	biological_process	0.92812	1	1	686	48	12781	1	111354689	0
GO:0034504	protein localization to nucleus	biological_process	0.92812	1	1	686	48	12781	1	111354689	0
GO:0044744	protein targeting to nucleus	biological_process	0.92812	1	1	686	48	12781	1	111354689	0
GO:0051170	nuclear import	biological_process	0.92812	1	1	686	48	12781	1	111354689	0
GO:1902593	single-organism nuclear import	biological_process	0.92812	1	1	686	48	12781	1	111354689	0
GO:0009247	glycolipid biosynthetic process	biological_process	0.92905	1	1	686	47	12781	1	Novel00373	0
GO:0046467	membrane lipid biosynthetic process	biological_process	0.92905	1	1	686	47	12781	1	Novel00373	0
GO:0071310	cellular response to organic substance	biological_process	0.9296	1	1	686	45	12781	1	111360733	0
GO:0042254	ribosome biogenesis	biological_process	0.92977	1	2	686	82	12781	1	111358064	1	111348440
GO:0070972	protein localization to endoplasmic reticulum	biological_process	0.93038	1	1	686	48	12781	1	111364929	0
GO:1903509	liposaccharide metabolic process	biological_process	0.93084	1	2	686	78	12781	2	111361548|Novel00373	0
GO:0048285	organelle fission	biological_process	0.93109	1	2	686	79	12781	2	111357289|111365050	0
GO:0007608	sensory perception of smell	biological_process	0.93253	1	2	686	80	12781	2	111355452|111355246	0
GO:0072657	protein localization to membrane	biological_process	0.93259	1	2	686	79	12781	2	111364929|111352084	0
GO:0090150	establishment of protein localization to membrane	biological_process	0.93259	1	2	686	79	12781	2	111352084|111364929	0
GO:0009150	purine ribonucleotide metabolic process	biological_process	0.934	1	6	686	187	12781	5	111360439|111356545|111350611|111351565|111357314	1	111360975
GO:0048856	anatomical structure development	biological_process	0.93549	1	6	686	199	12781	6	111353047|111360058|111350794|111349405|111348902|111355250	0
GO:0034660	ncRNA metabolic process	biological_process	0.9356	1	13	686	340	12781	12	111352100|111353352|111354139|111358064|111357600|111360648|111364933|111361799|111359732|111358030|111351957|111355257	1	111348440
GO:0044767	single-organism developmental process	biological_process	0.93573	1	11	686	312	12781	11	111360058|111348568|111353047|111355250|111360876|111348902|111350794|111357609|111359922|111359726|111349405	0
GO:0001775	cell activation	biological_process	0.9383	1	1	686	50	12781	1	111349312	0
GO:0006576	cellular biogenic amine metabolic process	biological_process	0.94128	1	1	686	51	12781	1	111364933	0
GO:0044106	cellular amine metabolic process	biological_process	0.94128	1	1	686	51	12781	1	111364933	0
GO:0043603	cellular amide metabolic process	biological_process	0.94183	1	18	686	483	12781	17	111362107|111347814|111362108|111355137|111359529|111348130|111351795|111350175|111354513|111349707|111358030|111357448|111365050|111352270|111351565|111348329|111350001	1	111362309
GO:0007596	blood coagulation	biological_process	0.94217	1	1	686	52	12781	1	111349312	0
GO:0008380	RNA splicing	biological_process	0.94286	1	1	686	51	12781	0		1	111354352
GO:0022613	ribonucleoprotein complex biogenesis	biological_process	0.94296	1	2	686	87	12781	1	111358064	1	111348440
GO:0032774	RNA biosynthetic process	biological_process	0.9436	1	55	686	1222	12781	49	111352525|111352027|111352256|Novel00546|111362738|111360873|111352270|111352156|111356257|111355745|111359607|111349936|Novel00126|111358306|111349090|111358236|111355132|111349938|111352149|111350465|111348806|Novel00413|111356545|111358823|111357807|111355787|111359116|111360472|111350794|111362586|111350566|111360733|111354269|111355770|111355022|111353863|111358760|111350567|111350427|111353…	6	111357808|111349006|111356816|111359041|111353921|111362309
GO:0006163	purine nucleotide metabolic process	biological_process	0.94393	1	6	686	192	12781	5	111357314|111356545|111350611|111351565|111360439	1	111360975
GO:0065008	regulation of biological quality	biological_process	0.94581	1	10	686	285	12781	8	111349312|111355250|111355787|111362901|111364855|111358842|111351795|111360802	2	111349544|111356337
GO:0034654	nucleobase-containing compound biosynthetic process	biological_process	0.94599	1	62	686	1370	12781	55	111360472|111359116|111351565|111350794|111362586|111350566|111360733|111354269|111355770|111355022|111353863|Novel00413|111356545|111358823|111357807|111355787|111358566|111350050|111360648|111355225|111352929|111356079|111358473|111359545|111358760|111350427|111350567|111353865|111358434|111363473|111352234|111360873|111352270|111352156|111356257|111352525|111357314|111352027|111352256|Novel005…	7	111362309|111359041|111353921|111360975|111357808|111349006|111356816
GO:0009308	amine metabolic process	biological_process	0.95098	1	1	686	54	12781	1	111364933	0
GO:0007599	hemostasis	biological_process	0.95148	1	1	686	55	12781	1	111349312	0
GO:0050817	coagulation	biological_process	0.95148	1	1	686	55	12781	1	111349312	0
GO:0050878	regulation of body fluid levels	biological_process	0.95148	1	1	686	55	12781	1	111349312	0
GO:0065009	regulation of molecular function	biological_process	0.95189	1	3	686	117	12781	3	111359607|111350617|111353244	0
GO:0045454	cell redox homeostasis	biological_process	0.95204	1	1	686	56	12781	1	111360802	0
GO:0009892	negative regulation of metabolic process	biological_process	0.95221	1	2	686	90	12781	1	111358760	1	111349006
GO:0006505	GPI anchor metabolic process	biological_process	0.95263	1	1	686	55	12781	1	111361548	0
GO:0098813	nuclear chromosome segregation	biological_process	0.95271	1	1	686	56	12781	0		1	111351982
GO:0006613	cotranslational protein targeting to membrane	biological_process	0.95324	1	1	686	55	12781	1	111364929	0
GO:0007166	cell surface receptor signaling pathway	biological_process	0.95417	1	2	686	84	12781	1	111355745	1	111354958
GO:1902600	hydrogen ion transmembrane transport	biological_process	0.95533	1	3	686	120	12781	2	111354689|111356879	1	111360975
GO:0009653	anatomical structure morphogenesis	biological_process	0.95558	1	4	686	161	12781	4	111348902|111353047|111350794|111360058	0
GO:0006612	protein targeting to membrane	biological_process	0.95592	1	1	686	56	12781	1	111364929	0
GO:1902589	single-organism organelle organization	biological_process	0.9568	1	10	686	291	12781	8	111356589|111364933|Novel00068|111359116|111356079|111365050|111348109|111357289	2	111357274|111351982
GO:0072521	purine-containing compound metabolic process	biological_process	0.95783	1	6	686	201	12781	5	111357314|111351565|111350611|111356545|111360439	1	111360975
GO:0006351	transcription, DNA-templated	biological_process	0.95816	1	53	686	1202	12781	47	111358566|111350050|111360648|111352929|111356079|111358473|111359545|111358760|111350427|111350567|111353865|111363473|111360472|111359116|111350794|111362586|111350566|111360733|111354269|111355770|111355022|111353863|Novel00413|111356545|111358823|111357807|111355787|111355132|111349938|111350465|111348806|111355745|111349936|111359607|Novel00126|111358306|111349090|111358236|111360873|1113522…	6	111362309|111359041|111353921|111356816|111357808|111349006
GO:0097659	nucleic acid-templated transcription	biological_process	0.95816	1	53	686	1202	12781	47	Novel00546|111362738|111352256|111352027|111352525|111352270|111352156|111356257|111360873|111358236|111349090|111358306|Novel00126|111355745|111349936|111359607|111348806|111350465|111355132|111349938|111355787|111357807|111358823|Novel00413|111356545|111355770|111355022|111353863|111362586|111354269|111350566|111360733|111350794|111360472|111359116|111353865|111363473|111358760|111350427|111350…	6	111349006|111357808|111356816|111353921|111359041|111362309
GO:0006470	protein dephosphorylation	biological_process	0.95993	1	1	686	57	12781	0		1	111351111
GO:0015985	energy coupled proton transport, down electrochemical gradient	biological_process	0.9616	1	1	686	63	12781	0		1	111360975
GO:0015986	ATP synthesis coupled proton transport	biological_process	0.9616	1	1	686	63	12781	0		1	111360975
GO:0006259	DNA metabolic process	biological_process	0.9621	1	39	686	914	12781	34	111350876|111362564|111353901|111353244|111358223|111348124|111364804|111355127|111350602|111349769|111352149|111356570|111351923|111348806|111356900|111353113|111353951|111347814|111356346|111348339|111357065|111354013|111351503|111356545|111359166|111350212|111360648|111357332|111364933|111358785|111349726|111356879|111352234|111349205	5	111352038|111360643|111354876|111352984|111352631
GO:0006913	nucleocytoplasmic transport	biological_process	0.96255	1	1	686	59	12781	1	111354689	0
GO:0046034	ATP metabolic process	biological_process	0.96315	1	3	686	127	12781	2	111360439|111350611	1	111360975
GO:0048869	cellular developmental process	biological_process	0.9633	1	4	686	165	12781	4	111359726|111353047|111360058|111350794	0
GO:0051128	regulation of cellular component organization	biological_process	0.96394	1	2	686	91	12781	2	111351558|Novel00068	0
GO:0051169	nuclear transport	biological_process	0.96416	1	1	686	60	12781	1	111354689	0
GO:0010033	response to organic substance	biological_process	0.96423	1	1	686	57	12781	1	111360733	0
GO:0072594	establishment of protein localization to organelle	biological_process	0.9645	1	3	686	123	12781	3	111354689|111364929|Novel00420	0
GO:0072511	divalent inorganic cation transport	biological_process	0.96517	1	2	686	91	12781	1	111359302	1	111354352
GO:1902580	single-organism cellular localization	biological_process	0.96598	1	4	686	151	12781	4	111364929|111352084|Novel00420|111354689	0
GO:0006754	ATP biosynthetic process	biological_process	0.96783	1	1	686	66	12781	0		1	111360975
GO:0051704	multi-organism process	biological_process	0.96798	1	29	686	740	12781	23	111350617|111364933|111363675|111351558|111350465|111354689|111351357|111356030|111355544|111356533|111362901|111353047|111355977|111357574|111348742|111356850|Novel00420|111348902|111348981|111348039|111356339|111354190|111364855	6	111356337|111352631|111352984|111357015|111358184|111349006
GO:0000160	phosphorelay signal transduction system	biological_process	0.96851	1	1	686	70	12781	1	111358823	0
GO:0044802	single-organism membrane organization	biological_process	0.96926	1	3	686	126	12781	2	111364929|111352084	1	111357274
GO:0071704	organic substance metabolic process	biological_process	0.96982	1	272	686	5491	12781	248	111354672|111357448|111356396|111355208|111358169|111357314|111350568|111359732|111352027|111359625|111348130|111353352|111352100|111350617|111354723|111350465|111349938|111358236|111355584|111352089|111351957|111351503|111355022|111361908|111360901|111354139|111360397|111348339|Novel00420|111351977|111349726|111359808|111352929|111356079|111358473|111353879|111360216|111353261|111359194|11135227…	24	111357808|111356816|111348440|111354352|111349006|111354958|111353921|111352984|111359041|111356766|111357015|111362028|111351111|111355797|111354876|111360975|111359141|111352631|111349544|111360643|111362309|111362732|111352038|111351254
GO:0000041	transition metal ion transport	biological_process	0.97006	1	2	686	96	12781	1	111359302	1	111354352
GO:1902531	regulation of intracellular signal transduction	biological_process	0.97024	1	1	686	60	12781	0		1	111354295
GO:0050790	regulation of catalytic activity	biological_process	0.97039	1	2	686	98	12781	2	111353244|111350617	0
GO:0043604	amide biosynthetic process	biological_process	0.97116	1	15	686	447	12781	14	111357448|111352270|111348130|111351565|111351795|111350175|111362107|111362108|111347814|111354513|111355137|111349707|111358030|111359529	1	111362309
GO:0015672	monovalent inorganic cation transport	biological_process	0.97134	1	11	686	331	12781	10	111359707|111364796|111360101|111356879|111355257|111350427|111351799|111354689|111364800|111363892	1	111360975
GO:0009116	nucleoside metabolic process	biological_process	0.97216	1	5	686	191	12781	4	111350611|111355225|111360439|111364810	1	111360975
GO:1901657	glycosyl compound metabolic process	biological_process	0.97416	1	5	686	193	12781	4	111350611|111355225|111360439|111364810	1	111360975
GO:0098542	defense response to other organism	biological_process	0.97455	1	1	686	69	12781	1	111363675	0
GO:0009966	regulation of signal transduction	biological_process	0.97455	1	2	686	96	12781	1	111360201	1	111354295
GO:0044702	single organism reproductive process	biological_process	0.97474	1	2	686	117	12781	2	111355544|111353047	0
GO:0006818	hydrogen transport	biological_process	0.97493	1	3	686	133	12781	2	111356879|111354689	1	111360975
GO:0015992	proton transport	biological_process	0.97493	1	3	686	133	12781	2	111356879|111354689	1	111360975
GO:0009144	purine nucleoside triphosphate metabolic process	biological_process	0.97498	1	3	686	137	12781	2	111360439|111350611	1	111360975
GO:0009199	ribonucleoside triphosphate metabolic process	biological_process	0.97498	1	3	686	137	12781	2	111350611|111360439	1	111360975
GO:0009205	purine ribonucleoside triphosphate metabolic process	biological_process	0.97498	1	3	686	137	12781	2	111350611|111360439	1	111360975
GO:0016311	dephosphorylation	biological_process	0.97582	1	1	686	66	12781	0		1	111351111
GO:0033043	regulation of organelle organization	biological_process	0.97738	1	1	686	67	12781	1	Novel00068	0
GO:0006418	tRNA aminoacylation for protein translation	biological_process	0.97833	1	1	686	67	12781	1	111358030	0
GO:0017038	protein import	biological_process	0.97898	1	1	686	70	12781	1	111354689	0
GO:0044707	single-multicellular organism process	biological_process	0.97903	1	14	686	427	12781	14	111360876|111348902|111349312|111350958|111355250|111353047|111355452|111359726|111359922|111356815|111362448|111357609|111351795|111355246	0
GO:0007059	chromosome segregation	biological_process	0.97931	1	1	686	70	12781	0		1	111351982
GO:0009142	nucleoside triphosphate biosynthetic process	biological_process	0.98072	1	1	686	76	12781	0		1	111360975
GO:0009145	purine nucleoside triphosphate biosynthetic process	biological_process	0.98072	1	1	686	76	12781	0		1	111360975
GO:0009201	ribonucleoside triphosphate biosynthetic process	biological_process	0.98072	1	1	686	76	12781	0		1	111360975
GO:0009206	purine ribonucleoside triphosphate biosynthetic process	biological_process	0.98072	1	1	686	76	12781	0		1	111360975
GO:0019953	sexual reproduction	biological_process	0.98197	1	2	686	124	12781	2	111353047|111355544	0
GO:0033365	protein localization to organelle	biological_process	0.98245	1	3	686	139	12781	3	111354689|111364929|Novel00420	0
GO:0040011	locomotion	biological_process	0.98246	1	3	686	140	12781	3	111356154|111356879|111356589	0
GO:0006397	mRNA processing	biological_process	0.98256	1	2	686	107	12781	1	111348000	1	111354352
GO:0044764	multi-organism cellular process	biological_process	0.98265	1	11	686	345	12781	6	111364933|111356850|111351558|111362901|111364855|111356533	5	111356337|111357015|111352984|111349006|111352631
GO:0044703	multi-organism reproductive process	biological_process	0.98288	1	2	686	125	12781	2	111355544|111353047	0
GO:0007281	germ cell development	biological_process	0.98304	1	1	686	91	12781	1	111353047	0
GO:0006796	phosphate-containing compound metabolic process	biological_process	0.98327	1	30	686	773	12781	27	111352094|111348708|111356545|111350611|111348161|111357314|111350568|111352806|111355127|111349675|111351847|111353230|111355208|111351565|111350603|111360439|Novel00373|111361548|111355725|111353261|111358434|111355427|111350872|111360216|111355225|111361832|111353352	3	111354958|111360975|111351111
GO:0043038	amino acid activation	biological_process	0.98354	1	1	686	72	12781	1	111358030	0
GO:0043039	tRNA aminoacylation	biological_process	0.98354	1	1	686	72	12781	1	111358030	0
GO:0010646	regulation of cell communication	biological_process	0.9841	1	2	686	107	12781	1	111360201	1	111354295
GO:0016070	RNA metabolic process	biological_process	0.98442	1	75	686	1712	12781	66	111349090|111358236|111355745|111355257|111351957|111358306|111350617|111353352|111352100|111355132|111349938|111350465|111362738|111352027|111359732|111353865|111363473|111352234|111358760|111350427|111350567|111364933|111352929|111358473|111356079|111355787|Novel00413|111354139|111362586|111355022|111359116|Novel00420|111357600|111349936|111359607|111348000|Novel00126|111351368|111348806|111352…	9	111349544|111356816|111348440|111357808|111359041|111362309|111354352|111349006|111353921
GO:0000003	reproduction	biological_process	0.98485	1	5	686	214	12781	5	111348568|111353047|111349312|111355544|111358236	0
GO:0006793	phosphorus metabolic process	biological_process	0.98525	1	30	686	779	12781	27	111360439|111361548|Novel00373|111351565|111353230|111355208|111350603|111351847|111352094|111348708|111356545|111350611|111350568|111355127|111352806|111349675|111357314|111348161|111353352|111361832|111355225|111358434|111353261|111360216|111350872|111355427|111355725	3	111354958|111351111|111360975
GO:0023051	regulation of signaling	biological_process	0.98567	1	2	686	109	12781	1	111360201	1	111354295
GO:0034220	ion transmembrane transport	biological_process	0.98687	1	5	686	207	12781	4	111347794|111356879|111347773|111354689	1	111360975
GO:0032268	regulation of cellular protein metabolic process	biological_process	0.98699	1	1	686	80	12781	1	111351795	0
GO:0006725	cellular aromatic compound metabolic process	biological_process	0.98701	1	132	686	2865	12781	117	111351957|111358236|111347814|111349938|111351310|111350465|111350617|111348130|111353352|111352100|111357314|111359732|111355127|111352027|111350175|111357448|111353244|111353865|111352234|111352929|111356079|111358473|Novel00575|111349726|Novel00420|111357600|111348339|111354139|111351503|111355022|111359607|111349936|111362108|111351862|111356570|111351923|111348806|111364804|111348124|1113522…	15	111356816|111348440|111357808|111360975|111354876|111354352|111349006|111352631|111352984|111353921|111360643|111349544|111359041|111362309|111352038
GO:0042278	purine nucleoside metabolic process	biological_process	0.98715	1	3	686	152	12781	2	111350611|111360439	1	111360975
GO:0046128	purine ribonucleoside metabolic process	biological_process	0.98715	1	3	686	152	12781	2	111350611|111360439	1	111360975
GO:0030154	cell differentiation	biological_process	0.98731	1	2	686	132	12781	2	111359726|111353047	0
GO:0006508	proteolysis	biological_process	0.98738	1	35	686	903	12781	30	111355199|111357543|111357586|111353073|111348060|111364613|111353879|111359922|111351977|111350611|111359166|111360052|111350534|111360068|111364070|111351152|111356828|111350001|111362586|111360901|111361548|111353898|111348568|111357587|111349341|111359625|111355639|111350876|111356396|111364955	5	111352984|111356766|111354958|111362028|111357015
GO:0006396	RNA processing	biological_process	0.98751	1	14	686	427	12781	12	111364933|111360648|111357600|111358064|111354139|111353352|111352100|111355257|111351957|111359732|111348000|111361799	2	111354352|111348440
GO:0051246	regulation of protein metabolic process	biological_process	0.98775	1	1	686	81	12781	1	111351795	0
GO:0019058	viral life cycle	biological_process	0.98778	1	4	686	176	12781	1	111356850	3	111352984|111352631|111357015
GO:0044403	symbiosis, encompassing mutualism through parasitism	biological_process	0.98783	1	11	686	358	12781	7	111364855|111362901|111356533|111348902|111350465|111356850|111350617	4	111349006|111352984|111352631|111357015
GO:0044249	cellular biosynthetic process	biological_process	0.98794	1	112	686	2509	12781	102	111357448|111351040|111362738|111350175|111357314|111352027|111359732|111358223|111348130|111353352|111357654|111349030|111350465|111355132|111349938|111358236|111347814|111349090|111355725|111359529|111358306|111355745|111355022|Novel00373|111354013|111362586|111348339|111364796|111357600|111359116|111355787|111358265|Novel00413|111356879|111349726|111359808|111352929|111358473|111356079|1113538…	10	111357808|111356816|111362309|111354352|111359041|111362732|111360975|111349006|111352038|111353921
GO:0030001	metal ion transport	biological_process	0.98799	1	12	686	383	12781	11	111350427|111355257|111364800|111351014|111363892|111351799|111360101|111364796|111359707|111359302|111354935	1	111354352
GO:0016310	phosphorylation	biological_process	0.988	1	13	686	398	12781	12	111355208|111350603|111360439|111361832|111350611|111352094|111355127|111350568|111352806|111351847|111353261|111360216	1	111354958
GO:0022412	cellular process involved in reproduction in multicellular organism	biological_process	0.9881	1	1	686	97	12781	1	111353047	0
GO:0044419	interspecies interaction between organisms	biological_process	0.9886	1	11	686	360	12781	7	111356533|111348902|111364855|111362901|111350617|111350465|111356850	4	111352631|111352984|111349006|111357015
GO:0009056	catabolic process	biological_process	0.98875	1	15	686	453	12781	13	111348951|111349675|111348712|111355259|111359349|111360397|111350617|111349756|111360439|111364939|111357998|111359922|111351368	2	111355797|111349544
GO:0042451	purine nucleoside biosynthetic process	biological_process	0.98919	1	1	686	86	12781	0		1	111360975
GO:0046129	purine ribonucleoside biosynthetic process	biological_process	0.98919	1	1	686	86	12781	0		1	111360975
GO:0022414	reproductive process	biological_process	0.98931	1	2	686	135	12781	2	111353047|111355544	0
GO:0044248	cellular catabolic process	biological_process	0.98952	1	11	686	358	12781	10	111359349|111360397|111350617|111349756|111351368|111364939|111359922|111357998|111348951|111348712	1	111349544
GO:0048468	cell development	biological_process	0.98982	1	1	686	100	12781	1	111353047	0
GO:0003006	developmental process involved in reproduction	biological_process	0.99016	1	1	686	101	12781	1	111353047	0
GO:0016032	viral process	biological_process	0.99044	1	8	686	289	12781	4	111362901|111364855|111356533|111356850	4	111352631|111349006|111352984|111357015
GO:0007264	small GTPase mediated signal transduction	biological_process	0.99053	1	5	686	206	12781	3	111353244|111362586|111353692	2	111351254|111354295
GO:0048193	Golgi vesicle transport	biological_process	0.99098	1	2	686	120	12781	0		2	111364573|111351873
GO:0009119	ribonucleoside metabolic process	biological_process	0.99146	1	3	686	162	12781	2	111360439|111350611	1	111360975
GO:2000112	regulation of cellular macromolecule biosynthetic process	biological_process	0.99159	1	40	686	1019	12781	35	111352929|111351795|111358473|111356079|111360648|111358566|111359545|111349726|111358760|111350427|111353865|111359116|111360472|111355770|111355022|111353863|111360733|111358823|Novel00413|111356545|111355787|111350465|111348806|111358306|111355745|111359607|111358236|111360873|111352156|111352270|111356257|111352027|Novel00546|111362738|111352256	5	111362309|111353921|111359041|111356816|111349006
GO:0048583	regulation of response to stimulus	biological_process	0.99169	1	2	686	119	12781	1	111360201	1	111354295
GO:0090304	nucleic acid metabolic process	biological_process	0.99184	1	108	686	2409	12781	94	111354269|111350566|111360733|111357065|111353863|111355770|111360472|111350794|111361799|111357807|111356545|111358823|111364939|111359545|111358566|111359349|111350050|111360648|111357332|111358064|111349205|111356257|111352156|111352270|111360873|111353901|111362564|111352256|Novel00546|111348124|111364804|111352525|111358030|111351923|111348806|111351368|111349769|111356570|111352149|11135634…	14	111353921|111352984|111352631|111349006|111352038|111354352|111362309|111359041|111354876|111357808|111349544|111348440|111356816|111360643
GO:0046483	heterocycle metabolic process	biological_process	0.99186	1	130	686	2862	12781	115	111359732|111352027|111355127|111357314|111350175|111353244|111357448|111351957|111347814|111358236|111349938|111350465|111350617|111352100|111353352|111348130|Novel00420|111357600|111348339|111354139|111351503|111355022|111352234|111353865|111356079|111358473|111352929|111349726|111348124|111364804|111352256|111360873|111362564|111352270|111349936|111359607|111362108|111356570|111351923|11134880…	15	111357808|111348440|111356816|111354352|111360975|111354876|111349006|111353921|111352984|111352631|111360643|111349544|111359041|111362309|111352038
GO:0010556	regulation of macromolecule biosynthetic process	biological_process	0.99225	1	40	686	1023	12781	35	111358236|111359607|111355745|111358306|111348806|111350465|111352256|111362738|Novel00546|111352027|111356257|111352156|111352270|111360873|111353865|111350427|111358760|111349726|111359545|111358566|111360648|111358473|111356079|111351795|111352929|111355787|111356545|Novel00413|111358823|111360733|111353863|111355770|111355022|111360472|111359116	5	111356816|111349006|111359041|111353921|111362309
GO:0031326	regulation of cellular biosynthetic process	biological_process	0.99225	1	40	686	1023	12781	35	111353863|111355022|111355770|111360733|111360472|111359116|111355787|111358823|111356545|Novel00413|111349726|111359545|111358473|111356079|111351795|111352929|111358566|111360648|111353865|111350427|111358760|111356257|111352270|111352156|111360873|111362738|Novel00546|111352256|111352027|111348806|111350465|111358236|111358306|111359607|111355745	5	111362309|111353921|111359041|111349006|111356816
GO:0009163	nucleoside biosynthetic process	biological_process	0.99254	1	1	686	93	12781	0		1	111360975
GO:0042455	ribonucleoside biosynthetic process	biological_process	0.99254	1	1	686	93	12781	0		1	111360975
GO:0006313	transposition, DNA-mediated	biological_process	0.99258	1	3	686	156	12781	3	111353113|111355127|111362564	0
GO:0032196	transposition	biological_process	0.99258	1	3	686	156	12781	3	111353113|111362564|111355127	0
GO:0009889	regulation of biosynthetic process	biological_process	0.9928	1	40	686	1028	12781	35	111355787|111358823|111356545|Novel00413|111353863|111355770|111355022|111360733|111360472|111359116|111353865|111350427|111358760|111349726|111359545|111356079|111358473|111351795|111352929|111360648|111358566|111362738|Novel00546|111352256|111352027|111356257|111352270|111352156|111360873|111358236|111358306|111359607|111355745|111348806|111350465	5	111353921|111359041|111362309|111349006|111356816
GO:0006464	cellular protein modification process	biological_process	0.99286	1	26	686	719	12781	23	111351847|111359768|Novel00410|111352094|111351324|111355127|111350568|111352806|111356154|111358440|111350603|111351040|111353261|111360216|111357574|111364782|111360123|111359808|111361832|111349769|111359644|111356079|111358064	3	111354958|111360643|111351111
GO:0036211	protein modification process	biological_process	0.99286	1	26	686	719	12781	23	111353261|111360216|111357574|111364782|111360123|111359808|111361832|111349769|111359644|111356079|111358064|111351847|111359768|Novel00410|111352094|111351324|111355127|111350568|111352806|111356154|111358440|111350603|111351040	3	111360643|111351111|111354958
GO:0006468	protein phosphorylation	biological_process	0.99323	1	9	686	315	12781	8	111355127|111350568|111352806|111352094|111360216|111353261|111351847|111361832	1	111354958
GO:1901566	organonitrogen compound biosynthetic process	biological_process	0.99329	1	29	686	835	12781	26	111362107|111358434|111349205|111355427|111362108|111347814|111355137|111355725|111359529|111348130|111353352|111351862|111351795|111350175|111358265|111354513|111364569|111358223|111349707|111356545|111360135|111357314|111358030|111357448|111352270|111351565	3	111360975|111362309|111354352
GO:1901659	glycosyl compound biosynthetic process	biological_process	0.99334	1	1	686	95	12781	0		1	111360975
GO:0006511	ubiquitin-dependent protein catabolic process	biological_process	0.99338	1	1	686	89	12781	1	111359922	0
GO:0051171	regulation of nitrogen compound metabolic process	biological_process	0.99343	1	40	686	1031	12781	35	111355787|111356545|Novel00413|111358823|111360733|111353863|111355770|111355022|111359116|111360472|111353865|111350427|111358760|111349726|111359545|111360648|111358566|111356079|111358473|111352929|111351795|111352256|111362738|Novel00546|111352027|111356257|111352270|111352156|111360873|111358236|111359607|111355745|111358306|111348806|111350465	5	111359041|111353921|111362309|111349006|111356816
GO:0009888	tissue development	biological_process	0.99349	1	1	686	107	12781	1	111349405	0
GO:0007276	gamete generation	biological_process	0.99367	1	1	686	108	12781	1	111353047	0
GO:0043412	macromolecule modification	biological_process	0.99373	1	33	686	882	12781	29	111358440|111354139|111350603|Novel00410|111359768|111351847|111352806|111359808|111360123|111356079|111358064|111360648|111364933|111360216|111349205|111353261|111351040|111353901|111356154|111350568|111355127|111352094|111351324|111353352|111361832|111349769|111359644|111357574|111364782	4	111354958|111354876|111360643|111351111
GO:0019941	modification-dependent protein catabolic process	biological_process	0.99377	1	1	686	90	12781	1	111359922	0
GO:0043632	modification-dependent macromolecule catabolic process	biological_process	0.99377	1	1	686	90	12781	1	111359922	0
GO:0006914	autophagy	biological_process	0.99388	1	2	686	127	12781	2	111348712|111348951	0
GO:0048646	anatomical structure formation involved in morphogenesis	biological_process	0.99389	1	1	686	109	12781	1	111353047	0
GO:0010468	regulation of gene expression	biological_process	0.99405	1	40	686	1036	12781	34	111359607|111355745|111358306|111358236|111350465|111348806|111352027|111352256|111362738|Novel00546|111360873|111356257|111352270|111352156|111350427|111358760|111353865|111358566|111360648|111356079|111358473|111351795|111352929|111359545|111356545|Novel00413|111358823|111355787|111359116|111360472|111360733|111353863|111355770|111355022	6	111356816|111349006|111354876|111359041|111353921|111362309
GO:0006355	regulation of transcription, DNA-templated	biological_process	0.99432	1	38	686	995	12781	33	111350465|111348806|111359607|111355745|111358306|111358236|111360873|111356257|111352156|111352270|111352027|111352256|111362738|Novel00546|111358566|111360648|111356079|111358473|111352929|111359545|111350427|111358760|111353865|111360472|111359116|111360733|111353863|111355770|111355022|111356545|Novel00413|111358823|111355787	5	111356816|111349006|111362309|111359041|111353921
GO:1903506	regulation of nucleic acid-templated transcription	biological_process	0.99432	1	38	686	995	12781	33	111353865|111358760|111350427|111359545|111358566|111360648|111352929|111356079|111358473|111355787|Novel00413|111356545|111358823|111360733|111355022|111355770|111353863|111360472|111359116|111358236|111355745|111359607|111358306|111348806|111350465|111352256|Novel00546|111362738|111352027|111352156|111352270|111356257|111360873	5	111359041|111353921|111362309|111356816|111349006
GO:0019219	regulation of nucleobase-containing compound metabolic process	biological_process	0.99437	1	39	686	1017	12781	34	111352256|Novel00546|111362738|111352027|111352270|111352156|111356257|111360873|111358236|111355745|111359607|111358306|111348806|111350465|111355787|Novel00413|111356545|111358823|111360733|111355770|111355022|111353863|111359116|111360472|111353865|111358760|111350427|111359545|111349726|111358566|111360648|111352929|111356079|111358473	5	111349006|111356816|111359041|111353921|111362309
GO:0006139	nucleobase-containing compound metabolic process	biological_process	0.99473	1	120	686	2687	12781	105	111352027|111359732|111355127|111357314|111348161|111358223|111362738|111350602|111350876|111353244|111358306|111351957|111355257|111353113|111355745|111347814|111358236|111353951|111349090|111350465|111349938|111355132|111353352|111352100|111356900|111350617|111350611|Novel00413|111359166|111355787|111350212|111348339|Novel00420|111357600|111359116|111354013|111351503|111355022|111354139|1113625…	15	111357808|111360643|111348440|111356816|111349544|111359041|111354352|111362309|111360975|111354876|111349006|111352038|111353921|111352984|111352631
GO:0033036	macromolecule localization	biological_process	0.99476	1	19	686	573	12781	19	111362094|111364929|111364569|Novel00356|111364474|111355806|111361548|111352084|111355160|Novel00420|111360802|111348329|111354689|111358842|111351480|111350448|111363907|111357139|111358064	0
GO:2001141	regulation of RNA biosynthetic process	biological_process	0.99478	1	38	686	999	12781	33	111356257|111352270|111352156|111360873|111362738|Novel00546|111352256|111352027|111348806|111350465|111358236|111358306|111359607|111355745|111353863|111355022|111355770|111360733|111360472|111359116|111355787|111358823|111356545|Novel00413|111359545|111358473|111356079|111352929|111360648|111358566|111353865|111350427|111358760	5	111349006|111356816|111362309|111353921|111359041
GO:0048609	multicellular organismal reproductive process	biological_process	0.99496	1	1	686	112	12781	1	111353047	0
GO:0044271	cellular nitrogen compound biosynthetic process	biological_process	0.99505	1	79	686	1902	12781	71	111358223|111357314|111352027|111350175|111362738|111357448|111355745|111359529|111358306|111349090|111358236|111347814|111355132|111349938|111350465|111348130|111353352|Novel00413|111355787|111359116|111362586|111355022|111358760|111350567|111350427|111353865|111352234|111363473|111352929|111358473|111356079|111352525|111358030|111352256|Novel00546|111354513|111360873|111352270|111352156|1113562…	8	111357808|111356816|111359041|111362309|111354352|111360975|111349006|111353921
GO:1902582	single-organism intracellular transport	biological_process	0.99518	1	7	686	283	12781	5	111354689|Novel00356|111350448|111364929|Novel00420	2	111364573|111351873
GO:0071702	organic substance transport	biological_process	0.99524	1	23	686	672	12781	22	111354689|111362107|111351480|111354411|111350448|111358064|111357139|111363907|111347773|111355250|111362094|111364474|Novel00356|111364929|111364569|111361548|111355806|111360802|111348329|111355160|Novel00420|111347794	1	111364705
GO:0051252	regulation of RNA metabolic process	biological_process	0.99533	1	38	686	1004	12781	33	111352027|111362738|Novel00546|111352256|111360873|111356257|111352156|111352270|111358306|111359607|111355745|111358236|111350465|111348806|111358823|111356545|Novel00413|111355787|111360472|111359116|111353863|111355770|111355022|111360733|111350427|111358760|111353865|111358473|111356079|111352929|111358566|111360648|111359545	5	111349006|111356816|111353921|111359041|111362309
GO:0016192	vesicle-mediated transport	biological_process	0.99542	1	6	686	250	12781	4	Novel00577|111354689|111358169|Novel00589	2	111351873|111364573
GO:0016482	cytoplasmic transport	biological_process	0.99572	1	3	686	171	12781	3	Novel00420|111364929|111354689	0
GO:0009987	cellular process	biological_process	0.99581	1	315	686	6447	12781	277	111351870|111362901|111354811|111356431|111354111|111360648|111364939|111348902|111353230|111351565|111364782|111348000|111349858|111364926|111357502|111349769|111352149|111358030|111363892|111354513|111357561|111359726|111352156|111350043|111357998|111362246|111353831|111358760|111350567|111354423|111348702|111356533|111355544|111353048|111355563|111351314|111359166|111361976|111352806|111358587…	38	111354295|111355543|111351254|111352038|111356337|111362732|111362309|111357618|111360643|111349544|111352631|111360776|111355308|111359141|111348458|111364573|111360975|111359028|111354876|111364609|111351982|111351111|111360163|111348588|111357015|111362367|111361871|111359041|111352984|111357274|111353921|111354958|111356783|111349006|111354352|111356816|111348440|111357808
GO:0098660	inorganic ion transmembrane transport	biological_process	0.99619	1	3	686	178	12781	2	111354689|111356879	1	111360975
GO:0098662	inorganic cation transmembrane transport	biological_process	0.99619	1	3	686	178	12781	2	111354689|111356879	1	111360975
GO:0032501	multicellular organismal process	biological_process	0.99627	1	14	686	488	12781	14	111350958|111355250|111360876|111349312|111348902|111355452|111353047|111356815|111359922|111359726|111351795|111355246|111357609|111362448	0
GO:0044257	cellular protein catabolic process	biological_process	0.99633	1	1	686	101	12781	1	111359922	0
GO:0051603	proteolysis involved in cellular protein catabolic process	biological_process	0.99633	1	1	686	101	12781	1	111359922	0
GO:0098655	cation transmembrane transport	biological_process	0.99637	1	3	686	179	12781	2	111356879|111354689	1	111360975
GO:0032504	multicellular organism reproduction	biological_process	0.99647	1	1	686	118	12781	1	111353047	0
GO:0050896	response to stimulus	biological_process	0.99699	1	66	686	1615	12781	54	111356900|111356815|111353352|111350617|111349405|111350465|111351558|111360565|111353951|111355745|111353244|111353733|111348039|111352221|111360201|111358169|111356154|111349726|111363675|111349048|111364933|111348951|111351503|111362586|111351317|111356589|111350212|Novel00356|111350626|111359688|Novel00589|111349769|111359815|111348000|111362615|111353692|111349936|111353831|111353901|1113487…	12	111360643|111357808|111354876|111359028|111359041|111348458|111356337|111354295|111351254|111357015|111355543|111354958
GO:0030163	protein catabolic process	biological_process	0.99763	1	1	686	109	12781	1	111359922	0
GO:0060255	regulation of macromolecule metabolic process	biological_process	0.99775	1	41	686	1105	12781	35	111352027|111352256|111362738|Novel00546|111360873|111356257|111352270|111352156|111359607|111355745|111358306|111358236|111350465|111348806|111356545|Novel00413|111358823|111355787|111359116|111360472|111360733|111353863|111355770|111355022|111350427|111358760|111353865|111358566|111360648|111356079|111358473|111352929|111351795|111349726|111359545	6	111349006|111356816|111359041|111353921|111362309|111354876
GO:0006807	nitrogen compound metabolic process	biological_process	0.9981	1	153	686	3441	12781	136	111353230|111351565|111360472|111350794|111350566|111354269|111357065|111360648|111355225|111351795|111364939|111351870|111355137|111356431|111349205|111353901|111357998|111352156|111356257|111352525|111358030|111363892|Novel00546|111354513|111349769|111352149|111351368|111364782|111348000|Novel00126|111349858|111356346|111355427|111359116|111362586|111354013|Novel00413|111359166|111350611|111358…	17	111352038|111362309|111359041|111349544|111360643|111353921|111352631|111352984|111349006|111359141|111354352|111355797|111354876|111360975|111357808|111356816|111348440
GO:0006812	cation transport	biological_process	0.99817	1	16	686	544	12781	14	111362598|111364796|111354935|111359302|111351799|111364800|111363892|111351014|111359707|111360101|111356879|111355257|111350427|111354689	2	111354352|111360975
GO:0080090	regulation of primary metabolic process	biological_process	0.99822	1	40	686	1093	12781	35	111355745|111359607|111358306|111358236|111350465|111348806|111352027|111352256|Novel00546|111362738|111360873|111352156|111352270|111356257|111358760|111350427|111353865|111360648|111358566|111351795|111352929|111358473|111356079|111359545|111349726|Novel00413|111356545|111358823|111355787|111359116|111360472|111360733|111355770|111355022|111353863	5	111356816|111349006|111359041|111353921|111362309
GO:0045184	establishment of protein localization	biological_process	0.9984	1	13	686	468	12781	13	111364569|111364929|Novel00356|111351480|111354689|Novel00420|111352084|111357139|111350448|111358064|111360802|111355806|111361548	0
GO:0034645	cellular macromolecule biosynthetic process	biological_process	0.9985	1	75	686	1879	12781	68	111351040|111352027|111362738|111349938|111355132|111350465|111355745|111359529|111358306|111349090|111347814|111358236|111359116|111348339|111362586|111354013|111355022|Novel00413|111355787|111358473|111356079|111352929|111359808|111349726|111356879|111350427|111350567|111358760|111352234|111363473|111353865|111360873|111356257|111352270|111352156|111352525|111358030|111352256|111354513|Novel005…	7	111357808|111356816|111362309|111359041|111349006|111352038|111353921
GO:0006886	intracellular protein transport	biological_process	0.99852	1	9	686	366	12781	9	111364929|111364569|Novel00356|111354689|Novel00420|111357139|111358064|111350448|111361548	0
GO:0034613	cellular protein localization	biological_process	0.99852	1	10	686	392	12781	10	111357139|111358064|111350448|Novel00420|111352084|111361548|Novel00356|111364569|111364929|111354689	0
GO:0070727	cellular macromolecule localization	biological_process	0.99852	1	10	686	392	12781	10	111354689|111364929|111364569|Novel00356|111361548|111352084|Novel00420|111357139|111350448|111358064	0
GO:0006310	DNA recombination	biological_process	0.99862	1	6	686	285	12781	6	111362564|111355127|111364933|111353113|111360648|111356900	0
GO:0006518	peptide metabolic process	biological_process	0.99884	1	10	686	427	12781	9	111350001|111351795|111352270|111365050|111359529|111358030|111349707|111354513|111347814	1	111362309
GO:0015031	protein transport	biological_process	0.99903	1	12	686	457	12781	12	111358064|111350448|111357139|111360802|Novel00420|111361548|111355806|Novel00356|111351480|111364569|111364929|111354689	0
GO:0008104	protein localization	biological_process	0.99906	1	13	686	483	12781	13	111352084|Novel00420|111360802|111357139|111350448|111358064|111355806|111361548|111364929|111364569|111351480|Novel00356|111354689	0
GO:0009059	macromolecule biosynthetic process	biological_process	0.9991	1	75	686	1907	12781	68	111352027|111362738|111351040|111359529|111358306|111355745|111358236|111347814|111349090|111350465|111355132|111349938|Novel00413|111355787|111348339|111359116|111355022|111354013|111362586|111358760|111350567|111350427|111353865|111363473|111352234|111352929|111356079|111358473|111356879|111349726|111359808|111358030|111352525|Novel00546|111354513|111352256|111360873|111352270|111352156|1113562…	7	111357808|111356816|111359041|111362309|111349006|111352038|111353921
GO:0051716	cellular response to stimulus	biological_process	0.99913	1	49	686	1306	12781	37	111350212|111349312|111359012|Novel00356|111358823|111360733|111362586|Novel00577|111351503|111354856|111351317|111354111|111348951|111349726|111360648|111364933|111357332|111348720|111360201|111352221|111348124|111358169|111353244|111353733|111353831|111353951|111349936|111355745|111353692|111348000|111353352|111350626|111356900|111349769|111360565|111351558|Novel00589	12	111354958|111359041|111357015|111351254|111355543|111359028|111354876|111354295|111357808|111360643|111348458|111356337
GO:0031323	regulation of cellular metabolic process	biological_process	0.99919	1	40	686	1127	12781	35	111355787|111358823|Novel00413|111356545|111355022|111355770|111353863|111360733|111360472|111359116|111353865|111358760|111350427|111359545|111349726|111352929|111351795|111358473|111356079|111358566|111360648|Novel00546|111362738|111352256|111352027|111352270|111352156|111356257|111360873|111358236|111358306|111355745|111359607|111348806|111350465	5	111353921|111359041|111362309|111349006|111356816
GO:0006412	translation	biological_process	0.99932	1	8	686	387	12781	7	111349707|111359529|111358030|111354513|111347814|111351795|111352270	1	111362309
GO:0019222	regulation of metabolic process	biological_process	0.99934	1	43	686	1203	12781	37	111352256|111362738|Novel00546|111352027|111353244|111356257|111352156|111352270|111360873|111358236|111359607|111355745|111358306|111350617|111348806|111350465|111355787|111356545|Novel00413|111358823|111360733|111353863|111355770|111355022|111359116|111360472|111353865|111350427|111358760|111349726|111359545|111360648|111358566|111356079|111358473|111351795|111352929	6	111349006|111356816|111359041|111353921|111362309|111354876
GO:0044237	cellular metabolic process	biological_process	0.99948	1	206	686	4557	12781	187	111350876|111348329|111351040|111365050|111358223|111351324|111355716|111348161|111360252|111362738|111348125|111350602|111355132|111359586|111349030|111356900|111361832|111355745|111353113|111355257|111359529|111358306|111355725|111353951|111349090|111359116|111350603|111364796|111362586|111354013|111350611|Novel00413|111359166|111352806|111358265|111350212|111355787|111355250|111364933|11135878…	19	111349544|111360643|111362309|111359041|111362732|111352038|111357808|111348440|111356816|111351111|111354352|111354876|111360975|111349006|111359141|111353921|111354958|111352984|111352631
GO:0007154	cell communication	biological_process	0.99953	1	37	686	1068	12781	26	111356900|111350626|111362005|111353352|111360565|Novel00589|111355745|111353692|111348000|111353244|111353733|111353831|111360201|111352221|111358169|111354111|111348951|111362586|Novel00577|111360733|111351503|111351317|111349312|111359012|Novel00356|111358823	11	111348458|111356337|111357808|111354295|111354876|111359028|111357015|111351254|111355543|111354958|111359041
GO:0034641	cellular nitrogen compound metabolic process	biological_process	0.99954	1	136	686	3188	12781	121	111352256|111348124|111364804|111352270|111362564|111360873|111362108|111359607|111349936|111348806|111351923|111356570|111361799|111357807|111358823|111360135|111349707|111364569|111348708|111356545|111353863|111355770|111360733|111360439|111350001|111358434|111362107|111364810|111359545|111358064|111359349|111358566|111350050|111357332|111350175|111359732|111352027|111355127|111357314|111353244…	15	111349006|111353921|111352984|111352631|111357808|111348440|111356816|111354352|111360975|111354876|111352038|111360643|111349544|111359041|111362309
GO:0007165	signal transduction	biological_process	0.99956	1	35	686	1024	12781	24	111349312|111359012|111358823|Novel00356|111362586|Novel00577|111360733|111351503|111351317|111354111|111360201|111352221|111358169|111353244|111353733|111353831|111355745|111353692|111348000|111356900|111350626|111353352|111360565|Novel00589	11	111354958|111359041|111357015|111351254|111355543|111359028|111354295|111354876|111357808|111348458|111356337
GO:0035556	intracellular signal transduction	biological_process	0.99957	1	12	686	482	12781	7	111353733|111353244|111362586|111356900|111353692|111358823|111348000	5	111357015|111351254|111354876|111354295|111359041
GO:0043043	peptide biosynthetic process	biological_process	0.99961	1	8	686	401	12781	7	111358030|111359529|111349707|111354513|111347814|111351795|111352270	1	111362309
GO:0044700	single organism signaling	biological_process	0.99972	1	35	686	1042	12781	24	111353831|111353733|111353244|111352221|111360201|111358169|111356900|111350626|111353352|Novel00589|111360565|111348000|111353692|111355745|111351503|111362586|Novel00577|111360733|111351317|111349312|111358823|Novel00356|111359012|111354111	11	111357808|111348458|111356337|111351254|111357015|111355543|111354958|111359041|111354295|111354876|111359028
GO:0046907	intracellular transport	biological_process	0.99973	1	11	686	466	12781	9	111361548|111357139|111350448|111358064|Novel00420|111354689|Novel00356|111364929|111364569	2	111351873|111364573
GO:0006811	ion transport	biological_process	0.99973	1	21	686	724	12781	18	111347794|111362598|111364796|111359302|111354935|111348902|111364800|111363892|111351014|111347773|111351799|111354679|111360101|111359707|111356879|111355257|111350427|111354689	3	111364705|111354352|111360975
GO:0051641	cellular localization	biological_process	0.99975	1	14	686	547	12781	12	111354689|111364929|111364569|Novel00356|111355806|111361548|111352084|Novel00420|111360802|111350448|111357139|111358064	2	111364573|111351873
GO:0051649	establishment of localization in cell	biological_process	0.99976	1	13	686	522	12781	11	111360802|111350448|111358064|111357139|Novel00420|111361548|111355806|Novel00356|111364929|111364569|111354689	2	111351873|111364573
GO:0023052	signaling	biological_process	0.99976	1	35	686	1047	12781	24	111352221|111360201|111358169|111353831|111353733|111353244|111348000|111355745|111353692|111356900|111350626|111353352|Novel00589|111360565|111349312|Novel00356|111358823|111359012|111351503|111362586|Novel00577|111360733|111351317|111354111	11	111357808|111348458|111356337|111354958|111359041|111351254|111357015|111355543|111359028|111354295|111354876
GO:0010467	gene expression	biological_process	0.99984	1	75	686	1985	12781	65	111351795|111358064|111350050|111358566|111360648|111359545|111350001|111350794|111360472|111355770|111353863|111350566|111360733|111354269|111358823|111349707|111356545|111361799|111357807|111348806|111348000|Novel00126|111359607|111349936|111360873|111352156|111352270|111356257|111358030|111352525|Novel00546|111354513|111352256|111352929|111356079|111358473|111364933|111358760|111350567|1113504…	10	111357015|111353921|111349006|111354876|111362309|111354352|111359041|111356816|111348440|111357808
GO:0044267	cellular protein metabolic process	biological_process	0.99998	1	39	686	1279	12781	35	111352094|111351324|111350568|111356154|111355127|111358030|111354513|111351040|111352270|111359529|111357574|111355725|111364782|111347814|111349769|111359644|111361832|111349707|111352806|111351847|111359768|Novel00410|111355250|111350603|111350001|111358440|111355022|111353261|111360216|111356079|111358064|111351795|111360123|111359808|111359922	4	111360643|111351111|111354958|111362309
GO:0019538	protein metabolic process	biological_process	0.99998	1	72	686	2030	12781	64	111356828|111350001|111364070|111361548|111360052|111349707|111350534|Novel00410|111359768|111358064|111364613|111351795|111348060|111353073|111359922|111357543|111352270|111358030|111355639|111354513|111349769|111359644|111357574|111364782|111348568|111357587|111350603|111351152|111360901|111355022|111358440|111362586|111352806|111351977|111350611|111359166|111360068|111355250|111351847|11135387…	8	111357015|111354958|111362028|111352984|111362309|111356766|111360643|111351111
GO:0050794	regulation of cellular process	biological_process	0.99999	1	79	686	2158	12781	62	111350626|111348806|Novel00589|111348000|111353692|111359607|111349936|111352270|111352156|111351537|111353831|111356257|111360873|Novel00546|111352256|111359545|111351795|Novel00068|111358566|111360648|111354111|111355770|111353863|Novel00577|111360733|111360472|111349312|111358823|111359012|111356545|111356900|111353352|111351558|111350465|111360565|111358236|111358306|111355745|111353733|11135…	17	111348458|111356337|111361871|111349006|111354295|111351254|111357015|111355543|111354958|111353921|111356816|111357808|111360163|111354876|111359028|111362309|111359041
GO:0044260	cellular macromolecule metabolic process	biological_process	1	1	138	686	3466	12781	122	111358823|111356545|111349707|111359768|Novel00410|111357807|111361799|111350001|111355770|111353863|111360733|111358064|111357332|111358566|111350050|111359349|111359922|111359545|111364804|111348124|111352256|111362564|111360873|111352270|111357574|111359607|111349936|111356570|111359644|111348806|111351923|111351847|111348339|Novel00420|111357600|111355022|111351503|111354139|111358440|1113602…	16	111353921|111354958|111352631|111352984|111349006|111354352|111354876|111357808|111351111|111356816|111348440|111352038|111359041|111362309|111360643|111349544
GO:0065007	biological regulation	biological_process	1	1	86	686	2354	12781	68	111353244|111353733|111360802|111360201|111362738|111352221|111352027|111358169|111364855|111350617|111353352|111356900|111360565|111350465|111351558|111358236|111355745|111358306|111362586|111351503|111355022|111359116|111351317|111355787|111355250|Novel00413|Novel00356|111349756|111349726|111358473|111356079|111352929|111353865|111350427|111358760|111351537|111353831|111356257|111352156|1113522…	18	111360163|111357808|111349544|111356816|111362309|111359041|111354876|111359028|111361871|111349006|111348458|111356337|111357015|111351254|111355543|111354958|111353921|111354295
GO:0050789	regulation of biological process	biological_process	1	1	81	686	2260	12781	64	111362107|111354111|111359545|Novel00068|111360648|111358566|111351795|111349312|111359012|111356545|111358823|Novel00577|111360733|111355770|111353863|111360472|111353692|111349936|111359607|111348000|111350626|111348806|Novel00589|111352256|Novel00546|111352270|111352156|111351537|111353831|111356257|111360873|111353865|111358760|111350427|111349756|111349726|111352929|111358473|111356079|11135…	17	111354295|111354958|111353921|111357015|111351254|111355543|111348458|111356337|111349006|111361871|111359028|111354876|111359041|111362309|111356816|111357808|111360163
GO:0043170	macromolecule metabolic process	biological_process	1	1	171	686	4217	12781	151	111362564|111360873|111352270|111364804|111348124|111352256|111356570|111359644|111348806|111351923|111357574|111359607|111349936|111348568|111357587|111350001|111364070|111355770|111353863|111361548|111360733|111358823|111356545|111349707|Novel00410|111359768|111357807|111361799|111358064|111357332|111353073|111358566|111350050|111348060|111359349|111359922|111359545|111357543|111349988|11135639…	20	111349006|111353921|111354958|111352631|111352984|111357808|111356816|111348440|111351111|111355797|111354352|111354876|111352038|111357015|111362028|111349544|111360643|111362309|111359041|111356766
GO:0016021	integral component of membrane	cellular_component	0.00035861	0.086027	131	686	1807	12781	113	111349685|111357457|111351862|111352906|Novel00767|111356047|111357574|111362615|111353692|111354411|111356180|111358477|111350339|111357452|111357139|111356868|111354679|111364925|111350958|111357417|111353047|111348313|111361971|111355806|Novel00577|111350001|111352084|111362443|111352100|111349405|111352082|111362448|111360105|111350779|111354385|111352059|111351957|111349531|111362598|1113517…	18	111356783|111360678|111363213|111349006|111364573|111355308|111360776|111357274|111359113|111360594|111359028|111351982|111354352|111356337|111348588|111349544|111359743|111357618
GO:0031224	intrinsic component of membrane	cellular_component	0.00038735	0.088277	131	686	1811	12781	113	111364929|111364470|111354190|111363407|111364927|111361973|111360777|111354139|111349536|111351503|111360216|111356030|Novel00737|111359730|111359065|111349535|111349739|111364474|111364855|111358169|111355068|111351799|111362598|111349531|111351957|111352059|111354385|111350779|111360105|111362448|111349405|111352082|111352100|111362443|111352084|111350001|111355806|Novel00577|111361971|1113483…	18	111354352|111351982|111359028|111360594|111359113|111360776|111357274|111355308|111364573|111349006|111363213|111360678|111356783|111357618|111359743|111349544|111348588|111356337
GO:0044425	membrane part	cellular_component	0.003517	0.29146	144	686	2140	12781	125	111357301|111355452|111354811|111357415|111355845|111364924|111351664|111358658|111359012|111358528|111352127|111352048|111358842|111348000|111348525|111364926|111354689|111350448|Novel00589|111352727|111351368|111354212|111360450|111357561|111357271|111358353|111350043|111351537|111357437|111352794|111356254|111349550|111350427|111359707|111353048|111356879|111361976|111358502|111358587|11135578…	19	111348588|111356337|111357618|111359743|111349544|111357274|111360776|111355308|111363213|111360678|111356783|111364573|111349006|111360975|111359028|111354352|111351982|111360594|111359113
GO:0009279	cell outer membrane	cellular_component	0.012457	0.71874	3	686	9	12781	1	111349030	2	111357015|111359041
GO:0005578	proteinaceous extracellular matrix	cellular_component	0.01279	0.7287	7	686	47	12781	4	111361932|111353831|111361931|111360876	3	111357808|111355543|111356565
GO:0005576	extracellular region	cellular_component	0.026323	1	44	686	612	12781	29	111348039|111348981|111364474|111356154|111358169|111353831|111356013|111348742|111361932|111359815|111360876|111361931|111355391|111349341|111359688|111351558|111348321|111356339|111349312|111358401|111350611|111356030|111355544|111360216|111349988|111353261|111355977|111351795|111349048	15	111356886|111357808|111358184|111358340|111349683|111352737|111348440|111357274|111355766|111355543|111364705|111356565|111364839|111358813|Novel00477
GO:0031012	extracellular matrix	cellular_component	0.033115	1	8	686	68	12781	5	111351977|111361932|111360876|111361931|111353831	3	111357808|111356565|111355543
GO:0044462	external encapsulating structure part	cellular_component	0.03818	1	3	686	14	12781	1	111349030	2	111357015|111359041
GO:0016020	membrane	cellular_component	0.065573	1	196	686	3258	12781	169	111358658|111351664|111364924|111355845|111362901|111357415|111355452|111354811|111357301|111359302|111352048|111350794|111352127|111348902|111358528|111359012|111351368|111352727|111356141|111350448|Novel00589|111354689|111364926|111348525|111348000|111358842|111351537|111357437|111352794|111350043|111358353|111357271|111348981|111357561|111360450|111354212|111356879|111353048|111359707|11135042…	27	111348588|111357015|111356337|111362367|111361074|111357618|111359041|111349544|111359743|111357394|111355308|111354958|111360776|111357274|111356783|111360678|111363213|111349006|111364573|111359028|111360975|Novel00334|111351982|111354352|111364705|111359113|111360594
GO:0005785	signal recognition particle receptor complex	cellular_component	0.066401	1	2	686	8	12781	2	111358064|111364569	0
GO:0030313	cell envelope	cellular_component	0.068867	1	3	686	18	12781	1	111349030	2	111359041|111357015
GO:0005788	endoplasmic reticulum lumen	cellular_component	0.10621	1	1	686	2	12781	1	111360802	0
GO:0000148	1,3-beta-D-glucan synthase complex	cellular_component	0.11199	1	1	686	2	12781	1	111359012	0
GO:0005751	mitochondrial respiratory chain complex IV	cellular_component	0.11977	1	1	686	3	12781	1	111350050	0
GO:0045277	respiratory chain complex IV	cellular_component	0.11977	1	1	686	3	12781	1	111350050	0
GO:0042720	mitochondrial inner membrane peptidase complex	cellular_component	0.14552	1	1	686	3	12781	1	111354212	0
GO:0016604	nuclear body	cellular_component	0.15554	1	1	686	3	12781	1	111355745	0
GO:0016607	nuclear speck	cellular_component	0.15554	1	1	686	3	12781	1	111355745	0
GO:0070069	cytochrome complex	cellular_component	0.18596	1	3	686	28	12781	2	111360780|111350050	1	111360163
GO:0009512	cytochrome b6f complex	cellular_component	0.23668	1	2	686	16	12781	1	111360780	1	111360163
GO:0009538	photosystem I reaction center	cellular_component	0.24302	1	1	686	5	12781	1	111348203	0
GO:0044284	mitochondrial crista junction	cellular_component	0.24964	1	1	686	5	12781	0		1	111357274
GO:0061617	MICOS complex	cellular_component	0.24964	1	1	686	5	12781	0		1	111357274
GO:0034464	BBSome	cellular_component	0.25299	1	1	686	5	12781	1	111358823	0
GO:0005791	rough endoplasmic reticulum	cellular_component	0.26218	1	2	686	18	12781	2	111358064|111364569	0
GO:0030867	rough endoplasmic reticulum membrane	cellular_component	0.26218	1	2	686	18	12781	2	111358064|111364569	0
GO:0005672	transcription factor TFIIA complex	cellular_component	0.27761	1	3	686	33	12781	3	Novel00126|111363473|111356257	0
GO:0009654	photosystem II oxygen evolving complex	cellular_component	0.28129	1	1	686	6	12781	1	111350043	0
GO:0042470	melanosome	cellular_component	0.28352	1	1	686	6	12781	0		1	111349544
GO:0048770	pigment granule	cellular_component	0.28352	1	1	686	6	12781	0		1	111349544
GO:0044432	endoplasmic reticulum part	cellular_component	0.28455	1	9	686	132	12781	8	111351368|111350001|111360802|Novel00709|111358064|111355416|111358842|111364569	1	111359743
GO:0030896	checkpoint clamp complex	cellular_component	0.28477	1	1	686	6	12781	1	111349726	0
GO:0005667	transcription factor complex	cellular_component	0.28526	1	4	686	49	12781	4	111363473|111356257|111359116|Novel00126	0
GO:0005746	mitochondrial respiratory chain	cellular_component	0.29729	1	2	686	22	12781	2	111350050|111353048	0
GO:0098803	respiratory chain complex	cellular_component	0.29729	1	2	686	22	12781	2	111350050|111353048	0
GO:0098798	mitochondrial protein complex	cellular_component	0.31151	1	6	686	90	12781	5	111350448|111354212|111357301|111350050|111353048	1	111357274
GO:0000178	exosome (RNase complex)	cellular_component	0.32427	1	1	686	7	12781	1	111361995	0
GO:0070469	respiratory chain	cellular_component	0.35283	1	2	686	25	12781	2	111350050|111353048	0
GO:0030141	secretory granule	cellular_component	0.36305	1	1	686	8	12781	0		1	111348458
GO:0005921	gap junction	cellular_component	0.36386	1	1	686	8	12781	1	111357131	0
GO:0042651	thylakoid membrane	cellular_component	0.36416	1	2	686	23	12781	2	111350347|111350043	0
GO:0030173	integral component of Golgi membrane	cellular_component	0.36487	1	1	686	8	12781	0		1	111364573
GO:0031228	intrinsic component of Golgi membrane	cellular_component	0.36487	1	1	686	8	12781	0		1	111364573
GO:1990204	oxidoreductase complex	cellular_component	0.37028	1	2	686	25	12781	2	111350043|111353048	0
GO:0008250	oligosaccharyltransferase complex	cellular_component	0.37071	1	1	686	9	12781	0		1	111359743
GO:0044421	extracellular region part	cellular_component	0.37407	1	9	686	142	12781	5	111361932|111361931|111349312|111360876|111353831	4	111356565|111357808|111356886|111355543
GO:0044455	mitochondrial membrane part	cellular_component	0.37842	1	6	686	97	12781	5	111357301|111350448|111354212|111350050|111353048	1	111357274
GO:0005742	mitochondrial outer membrane translocase complex	cellular_component	0.38295	1	2	686	25	12781	2	111357301|111350448	0
GO:0098799	outer mitochondrial membrane protein complex	cellular_component	0.38295	1	2	686	25	12781	2	111357301|111350448	0
GO:0031515	tRNA (m1A) methyltransferase complex	cellular_component	0.39632	1	1	686	10	12781	1	111358064	0
GO:0034708	methyltransferase complex	cellular_component	0.39632	1	1	686	10	12781	1	111358064	0
GO:0043527	tRNA methyltransferase complex	cellular_component	0.39632	1	1	686	10	12781	1	111358064	0
GO:0044798	nuclear transcription factor complex	cellular_component	0.39723	1	3	686	41	12781	3	111356257|111363473|Novel00126	0
GO:0090575	RNA polymerase II transcription factor complex	cellular_component	0.39723	1	3	686	41	12781	3	Novel00126|111356257|111363473	0
GO:0005783	endoplasmic reticulum	cellular_component	0.39803	1	11	686	181	12781	9	111351368|111360802|111350001|Novel00709|111358064|111357139|111355416|111358842|111364569	2	111351873|111359743
GO:0030089	phycobilisome	cellular_component	0.40044	1	1	686	9	12781	1	111350347	0
GO:0019867	outer membrane	cellular_component	0.40302	1	7	686	114	12781	5	111354689|111349030|Novel00420|111350448|111357301	2	111357015|111359041
GO:0005789	endoplasmic reticulum membrane	cellular_component	0.40496	1	8	686	130	12781	7	111351368|111350001|Novel00709|111358064|111355416|111358842|111364569	1	111359743
GO:0005747	mitochondrial respiratory chain complex I	cellular_component	0.41482	1	1	686	10	12781	1	111353048	0
GO:0030964	NADH dehydrogenase complex	cellular_component	0.41482	1	1	686	10	12781	1	111353048	0
GO:0045271	respiratory chain complex I	cellular_component	0.41482	1	1	686	10	12781	1	111353048	0
GO:0098800	inner mitochondrial membrane protein complex	cellular_component	0.41644	1	4	686	65	12781	3	111353048|111350050|111354212	1	111357274
GO:0000346	transcription export complex	cellular_component	0.42801	1	1	686	10	12781	1	111348000	0
GO:0000347	THO complex	cellular_component	0.42801	1	1	686	10	12781	1	111348000	0
GO:0000445	THO complex part of transcription export complex	cellular_component	0.42801	1	1	686	10	12781	1	111348000	0
GO:0048500	signal recognition particle	cellular_component	0.42833	1	1	686	10	12781	1	111364929	0
GO:0042175	nuclear outer membrane-endoplasmic reticulum membrane network	cellular_component	0.44013	1	8	686	135	12781	7	111355416|111358842|111364569|111351368|111358064|111350001|Novel00709	1	111359743
GO:0000314	organellar small ribosomal subunit	cellular_component	0.44014	1	1	686	11	12781	1	111350448	0
GO:0005763	mitochondrial small ribosomal subunit	cellular_component	0.44014	1	1	686	11	12781	1	111350448	0
GO:0015935	small ribosomal subunit	cellular_component	0.44014	1	1	686	11	12781	1	111350448	0
GO:0045261	proton-transporting ATP synthase complex, catalytic core F(1)	cellular_component	0.44126	1	1	686	11	12781	0		1	111360975
GO:0000428	DNA-directed RNA polymerase complex	cellular_component	0.44531	1	4	686	62	12781	4	111356257|111355787|111363473|Novel00126	0
GO:0030880	RNA polymerase complex	cellular_component	0.44531	1	4	686	62	12781	4	Novel00126|111363473|111355787|111356257	0
GO:0055029	nuclear DNA-directed RNA polymerase complex	cellular_component	0.44531	1	4	686	62	12781	4	111356257|111355787|111363473|Novel00126	0
GO:0009579	thylakoid	cellular_component	0.4509	1	6	686	97	12781	5	111360780|111348203|111350347|111351368|111350043	1	111360163
GO:0044436	thylakoid part	cellular_component	0.4509	1	6	686	97	12781	5	111360780|111350347|111348203|111350043|111351368	1	111360163
GO:0016459	myosin complex	cellular_component	0.47402	1	2	686	28	12781	2	111359193|111352221	0
GO:0005743	mitochondrial inner membrane	cellular_component	0.47438	1	5	686	90	12781	3	111350050|111353048|111354212	2	111364573|111357274
GO:0031304	intrinsic component of mitochondrial inner membrane	cellular_component	0.48849	1	1	686	12	12781	0		1	111357274
GO:0031305	integral component of mitochondrial inner membrane	cellular_component	0.48849	1	1	686	12	12781	0		1	111357274
GO:0032592	integral component of mitochondrial membrane	cellular_component	0.48849	1	1	686	12	12781	0		1	111357274
GO:0098573	intrinsic component of mitochondrial membrane	cellular_component	0.48849	1	1	686	12	12781	0		1	111357274
GO:0033178	proton-transporting two-sector ATPase complex, catalytic domain	cellular_component	0.49887	1	2	686	30	12781	1	111354689	1	111360975
GO:0042025	host cell nucleus	cellular_component	0.50204	1	2	686	31	12781	2	Novel00546|111350546	0
GO:0000221	vacuolar proton-transporting V-type ATPase, V1 domain	cellular_component	0.50494	1	1	686	12	12781	1	111354689	0
GO:0005774	vacuolar membrane	cellular_component	0.50494	1	1	686	12	12781	1	111354689	0
GO:0016471	vacuolar proton-transporting V-type ATPase complex	cellular_component	0.50494	1	1	686	12	12781	1	111354689	0
GO:0044437	vacuolar part	cellular_component	0.50494	1	1	686	12	12781	1	111354689	0
GO:0031975	envelope	cellular_component	0.52051	1	11	686	209	12781	7	111354212|111357301|111349030|111350448|111353048|Novel00420|111350050	4	111357274|111364573|111359041|111357015
GO:0005666	DNA-directed RNA polymerase III complex	cellular_component	0.53064	1	1	686	14	12781	1	111355787	0
GO:0000786	nucleosome	cellular_component	0.53123	1	1	686	13	12781	1	111350042	0
GO:0032993	protein-DNA complex	cellular_component	0.53123	1	1	686	13	12781	1	111350042	0
GO:0016591	DNA-directed RNA polymerase II, holoenzyme	cellular_component	0.53272	1	3	686	50	12781	3	111363473|111356257|Novel00126	0
GO:0033180	proton-transporting V-type ATPase, V1 domain	cellular_component	0.5336	1	1	686	13	12781	1	111354689	0
GO:0019866	organelle inner membrane	cellular_component	0.53603	1	5	686	96	12781	3	111354212|111350050|111353048	2	111357274|111364573
GO:0000794	condensed nuclear chromosome	cellular_component	0.53772	1	3	686	54	12781	2	111349726|111359116	1	111351982
GO:0033647	host intracellular organelle	cellular_component	0.53862	1	2	686	33	12781	2	111350546|Novel00546	0
GO:0033648	host intracellular membrane-bounded organelle	cellular_component	0.53862	1	2	686	33	12781	2	111350546|Novel00546	0
GO:0009288	bacterial-type flagellum	cellular_component	0.53984	1	2	686	34	12781	2	111356154|111356589	0
GO:0000313	organellar ribosome	cellular_component	0.54179	1	1	686	15	12781	1	111350448	0
GO:0005761	mitochondrial ribosome	cellular_component	0.54179	1	1	686	15	12781	1	111350448	0
GO:0071203	WASH complex	cellular_component	0.56111	1	1	686	15	12781	1	111358064	0
GO:0000922	spindle pole	cellular_component	0.56501	1	1	686	15	12781	1	Novel00068	0
GO:0031966	mitochondrial membrane	cellular_component	0.57593	1	8	686	160	12781	6	111350448|111350050|111353048|Novel00420|111357301|111354212	2	111364573|111357274
GO:0061695	transferase complex, transferring phosphorus-containing groups	cellular_component	0.59577	1	4	686	75	12781	4	Novel00126|111355787|111356257|111363473	0
GO:0044815	DNA packaging complex	cellular_component	0.59834	1	1	686	16	12781	1	111350042	0
GO:0031082	BLOC complex	cellular_component	0.60338	1	1	686	18	12781	1	111355160	0
GO:0031083	BLOC-1 complex	cellular_component	0.60338	1	1	686	18	12781	1	111355160	0
GO:0005911	cell-cell junction	cellular_component	0.60451	1	1	686	16	12781	1	111357131	0
GO:0005773	vacuole	cellular_component	0.60688	1	1	686	16	12781	1	111354689	0
GO:0005740	mitochondrial envelope	cellular_component	0.61887	1	8	686	167	12781	6	111357301|111354212|111353048|111350050|Novel00420|111350448	2	111364573|111357274
GO:0000785	chromatin	cellular_component	0.61892	1	1	686	17	12781	1	111350042	0
GO:0009522	photosystem I	cellular_component	0.62686	1	1	686	17	12781	1	111348203	0
GO:0005759	mitochondrial matrix	cellular_component	0.63795	1	1	686	19	12781	1	111350448	0
GO:0030076	light-harvesting complex	cellular_component	0.64075	1	1	686	18	12781	1	111350347	0
GO:0044391	ribosomal subunit	cellular_component	0.65161	1	1	686	20	12781	1	111350448	0
GO:0034357	photosynthetic membrane	cellular_component	0.65587	1	4	686	81	12781	4	111351368|111350347|111348203|111350043	0
GO:0072686	mitotic spindle	cellular_component	0.65962	1	2	686	43	12781	1	111359116	1	111351982
GO:0032040	small-subunit processome	cellular_component	0.66171	1	1	686	19	12781	0		1	111348440
GO:0016592	mediator complex	cellular_component	0.66218	1	4	686	84	12781	4	111353863|111355787|Novel00413|111358473	0
GO:0000778	condensed nuclear chromosome kinetochore	cellular_component	0.66867	1	2	686	44	12781	1	111359116	1	111351982
GO:0000780	condensed nuclear chromosome, centromeric region	cellular_component	0.66867	1	2	686	44	12781	1	111359116	1	111351982
GO:0000942	condensed nuclear chromosome outer kinetochore	cellular_component	0.66867	1	2	686	44	12781	1	111359116	1	111351982
GO:0042729	DASH complex	cellular_component	0.66867	1	2	686	44	12781	1	111359116	1	111351982
GO:0005819	spindle	cellular_component	0.67092	1	3	686	65	12781	2	111359116|Novel00068	1	111351982
GO:0005741	mitochondrial outer membrane	cellular_component	0.67637	1	3	686	66	12781	3	111357301|111350448|Novel00420	0
GO:0031968	organelle outer membrane	cellular_component	0.67637	1	3	686	66	12781	3	Novel00420|111357301|111350448	0
GO:0044454	nuclear chromosome part	cellular_component	0.67873	1	3	686	66	12781	2	111349726|111359116	1	111351982
GO:0033646	host intracellular part	cellular_component	0.67908	1	2	686	42	12781	2	Novel00546|111350546	0
GO:0043656	intracellular region of host	cellular_component	0.67908	1	2	686	42	12781	2	111350546|Novel00546	0
GO:0000793	condensed chromosome	cellular_component	0.67963	1	3	686	66	12781	2	111349726|111359116	1	111351982
GO:0016023	cytoplasmic membrane-bounded vesicle	cellular_component	0.68028	1	3	686	64	12781	1	111355160	2	111348458|111349544
GO:0031988	membrane-bounded vesicle	cellular_component	0.68028	1	3	686	64	12781	1	111355160	2	111349544|111348458
GO:0005654	nucleoplasm	cellular_component	0.68263	1	8	686	166	12781	8	111356257|111353863|111358473|111355787|111363473|Novel00126|111355745|Novel00413	0
GO:0044451	nucleoplasm part	cellular_component	0.68263	1	8	686	166	12781	8	111353863|111356257|111358473|111363473|111355787|111355745|Novel00413|Novel00126	0
GO:0005787	signal peptidase complex	cellular_component	0.68304	1	1	686	21	12781	1	111350001	0
GO:0009521	photosystem	cellular_component	0.69799	1	3	686	65	12781	3	111348203|111351368|111350043	0
GO:0044445	cytosolic part	cellular_component	0.71033	1	1	686	24	12781	1	111355160	0
GO:0043233	organelle lumen	cellular_component	0.71161	1	13	686	273	12781	12	111353863|111356257|111349726|111350448|111358473|111360802|111359116|111355787|111363473|Novel00126|Novel00413|111355745	1	111351982
GO:0070013	intracellular organelle lumen	cellular_component	0.71161	1	13	686	273	12781	12	111356257|111353863|111349726|111350448|111358473|111360802|111359116|111355787|111363473|Novel00126|Novel00413|111355745	1	111351982
GO:0005681	spliceosomal complex	cellular_component	0.71561	1	1	686	23	12781	0		1	111354352
GO:1990234	transferase complex	cellular_component	0.71591	1	8	686	172	12781	7	111358064|111350001|111356257|Novel00126|111359012|111355787|111363473	1	111359743
GO:0016272	prefoldin complex	cellular_component	0.71854	1	1	686	24	12781	1	111356154	0
GO:0015629	actin cytoskeleton	cellular_component	0.72354	1	2	686	45	12781	2	111352221|111359193	0
GO:0031974	membrane-enclosed lumen	cellular_component	0.72832	1	13	686	277	12781	12	111355787|111363473|Novel00126|111355745|Novel00413|111356257|111353863|111349726|111360802|111350448|111358473|111359116	1	111351982
GO:0000940	condensed chromosome outer kinetochore	cellular_component	0.72982	1	2	686	49	12781	1	111359116	1	111351982
GO:0044429	mitochondrial part	cellular_component	0.73163	1	8	686	185	12781	6	111350448|111353048|111350050|Novel00420|111357301|111354212	2	111357274|111364573
GO:0009539	photosystem II reaction center	cellular_component	0.73225	1	1	686	24	12781	1	111351368	0
GO:0009523	photosystem II	cellular_component	0.73347	1	2	686	47	12781	2	111350043|111351368	0
GO:0000775	chromosome, centromeric region	cellular_component	0.7343	1	4	686	93	12781	3	111357289|111354423|111359116	1	111351982
GO:0000777	condensed chromosome kinetochore	cellular_component	0.74131	1	2	686	50	12781	1	111359116	1	111351982
GO:0000779	condensed chromosome, centromeric region	cellular_component	0.74131	1	2	686	50	12781	1	111359116	1	111351982
GO:0098687	chromosomal region	cellular_component	0.74266	1	4	686	94	12781	3	111359116|111354423|111357289	1	111351982
GO:0005829	cytosol	cellular_component	0.74313	1	1	686	26	12781	1	111355160	0
GO:0030684	preribosome	cellular_component	0.74563	1	1	686	24	12781	0		1	111348440
GO:0000228	nuclear chromosome	cellular_component	0.74746	1	3	686	73	12781	2	111359116|111349726	1	111351982
GO:0098588	bounding membrane of organelle	cellular_component	0.74943	1	13	686	280	12781	11	111355416|111354689|111358842|111357301|111364569|111351368|Novel00709|111350001|111358064|111350448|Novel00420	2	111364573|111359743
GO:0000776	kinetochore	cellular_component	0.74991	1	3	686	73	12781	2	111354423|111359116	1	111351982
GO:0044427	chromosomal part	cellular_component	0.75711	1	6	686	138	12781	5	111349726|111357289|111354423|111350042|111359116	1	111351982
GO:0031410	cytoplasmic vesicle	cellular_component	0.76476	1	3	686	73	12781	1	111355160	2	111349544|111348458
GO:0031982	vesicle	cellular_component	0.76476	1	3	686	73	12781	1	111355160	2	111349544|111348458
GO:0033176	proton-transporting V-type ATPase complex	cellular_component	0.76895	1	2	686	50	12781	2	111356879|111354689	0
GO:0019031	viral envelope	cellular_component	0.77066	1	7	686	161	12781	5	111348109|111360142|111362901|111356154|111355790	2	111358892|111362367
GO:0036338	viral membrane	cellular_component	0.77066	1	7	686	161	12781	5	111348109|111360142|111362901|111356154|111355790	2	111358892|111362367
GO:0030054	cell junction	cellular_component	0.77372	1	1	686	26	12781	1	111357131	0
GO:0031967	organelle envelope	cellular_component	0.77433	1	8	686	191	12781	6	111357301|111354212|111350448|111350050|111353048|Novel00420	2	111364573|111357274
GO:0031090	organelle membrane	cellular_component	0.79196	1	17	686	378	12781	14	111358842|111357301|111354689|111355416|111350050|111353048|111350448|111358064|111351368|111364569|111354212|Novel00420|111350001|Novel00709	3	111359743|111364573|111357274
GO:0031981	nuclear lumen	cellular_component	0.80285	1	11	686	252	12781	10	111355787|111363473|Novel00126|Novel00413|111355745|111353863|111356257|111349726|111358473|111359116	1	111351982
GO:0005575	cellular_component	cellular_component	0.81575	1	298	686	5710	12781	250	111363473|111356254|111349550|111350427|111356879|111359707|111364933|111355787|111356589|111358502|Novel00413|111350611|111358845|111353943|111355246|111350394|Novel00709|111355160|111351317|111357607|111355416|111351480|111355745|111360921|111349494|111356815|111349030|111354828|111350602|111352221|111358704|111360201|111351324|111349277|111351992|111355845|111351664|111364924|111357301|1113574…	48	111360361|Novel00477|111359041|Novel00614|111357394|111348588|111357015|111362367|111356886|111364839|111355766|111364705|111354352|111360594|111348440|111359113|111357808|111358184|111351873|111354958|111357274|111356783|111349006|111356565|111361074|111357618|111362309|111359743|111349544|111355543|111352038|111358340|111352737|111356337|111360975|111359028|111358813|111351982|Novel00334|111360…
GO:0000139	Golgi membrane	cellular_component	0.82717	1	1	686	30	12781	0		1	111364573
GO:0005694	chromosome	cellular_component	0.83235	1	7	686	173	12781	6	111354423|111350042|111356079|111359116|111349726|111357289	1	111351982
GO:0012505	endomembrane system	cellular_component	0.85906	1	14	686	327	12781	10	111351368|111355160|Novel00709|111360802|111350001|111358064|111357139|111355416|111364569|111358842	4	111348458|111351873|111359743|111364573
GO:0033179	proton-transporting V-type ATPase, V0 domain	cellular_component	0.87329	1	1	686	37	12781	1	111356879	0
GO:0005739	mitochondrion	cellular_component	0.88862	1	9	686	247	12781	7	111348065|111357301|111354212|111350448|Novel00420|111350050|111353048	2	111357274|111364573
GO:0042995	cell projection	cellular_component	0.89293	1	3	686	95	12781	3	111356154|111356879|111356589	0
GO:0031300	intrinsic component of organelle membrane	cellular_component	0.8933	1	2	686	69	12781	0		2	111364573|111357274
GO:0031301	integral component of organelle membrane	cellular_component	0.8933	1	2	686	69	12781	0		2	111364573|111357274
GO:0033643	host cell part	cellular_component	0.89714	1	2	686	68	12781	2	Novel00546|111350546	0
GO:0018995	host	cellular_component	0.90196	1	2	686	69	12781	2	Novel00546|111350546	0
GO:0043657	host cell	cellular_component	0.90196	1	2	686	69	12781	2	Novel00546|111350546	0
GO:0044215	other organism	cellular_component	0.90196	1	2	686	69	12781	2	Novel00546|111350546	0
GO:0044216	other organism cell	cellular_component	0.90196	1	2	686	69	12781	2	111350546|Novel00546	0
GO:0044217	other organism part	cellular_component	0.90196	1	2	686	69	12781	2	Novel00546|111350546	0
GO:0030133	transport vesicle	cellular_component	0.90607	1	1	686	43	12781	1	111355160	0
GO:0098796	membrane protein complex	cellular_component	0.91302	1	18	686	440	12781	15	111350448|111358064|111353048|111350050|111356879|111351368|111357301|111354689|111350001|111350347|111350043|111348203|111354212|111359012|111364569	3	111360975|111359743|111357274
GO:0005815	microtubule organizing center	cellular_component	0.91497	1	1	686	44	12781	1	Novel00068	0
GO:0045259	proton-transporting ATP synthase complex	cellular_component	0.92058	1	1	686	48	12781	0		1	111360975
GO:0030312	external encapsulating structure	cellular_component	0.92155	1	3	686	120	12781	1	111349030	2	111359041|111357015
GO:0005577	fibrinogen complex	cellular_component	0.92285	1	1	686	46	12781	1	111349312	0
GO:1902494	catalytic complex	cellular_component	0.92892	1	10	686	275	12781	9	111350043|111356257|111350001|111358064|111353048|111355787|111363473|Novel00126|111359012	1	111359743
GO:0016469	proton-transporting two-sector ATPase complex	cellular_component	0.93051	1	3	686	107	12781	2	111356879|111354689	1	111360975
GO:0005886	plasma membrane	cellular_component	0.93379	1	6	686	181	12781	6	111354385|111356154|111351992|111357314|111351324|111359012	0
GO:0098805	whole membrane	cellular_component	0.93495	1	4	686	135	12781	4	111350448|111357301|Novel00420|111354689	0
GO:0031514	motile cilium	cellular_component	0.95491	1	1	686	55	12781	1	111356879	0
GO:0044428	nuclear part	cellular_component	0.95724	1	13	686	361	12781	11	111358473|111359116|111356257|111353863|111349726|Novel00126|111348000|Novel00413|111355745|111355787|111363473	2	111354352|111351982
GO:0005887	integral component of plasma membrane	cellular_component	0.95957	1	1	686	57	12781	1	111354385	0
GO:0098797	plasma membrane protein complex	cellular_component	0.96032	1	1	686	58	12781	1	111359012	0
GO:0031226	intrinsic component of plasma membrane	cellular_component	0.961	1	1	686	58	12781	1	111354385	0
GO:0005929	cilium	cellular_component	0.96158	1	1	686	58	12781	1	111356879	0
GO:0015630	microtubule cytoskeleton	cellular_component	0.96248	1	3	686	122	12781	2	111359116|Novel00068	1	111351982
GO:0005615	extracellular space	cellular_component	0.96992	1	2	686	95	12781	1	111349312	1	111356886
GO:0044431	Golgi apparatus part	cellular_component	0.97387	1	1	686	63	12781	0		1	111364573
GO:0044459	plasma membrane part	cellular_component	0.97748	1	2	686	102	12781	2	111354385|111359012	0
GO:0005794	Golgi apparatus	cellular_component	0.98148	1	1	686	69	12781	0		1	111364573
GO:0005856	cytoskeleton	cellular_component	0.98312	1	6	686	221	12781	5	111352221|111359193|111359116|Novel00068|111364933	1	111351982
GO:0019012	virion	cellular_component	0.98541	1	11	686	351	12781	9	111362901|111356154|111356533|111360142|111351830|111356280|111353941|111355790|111348109	2	111362367|111358892
GO:0033177	proton-transporting two-sector ATPase complex, proton-transporting domain	cellular_component	0.98572	1	1	686	78	12781	1	111356879	0
GO:0044430	cytoskeletal part	cellular_component	0.9896	1	5	686	207	12781	4	111352221|111359116|111359193|Novel00068	1	111351982
GO:0071944	cell periphery	cellular_component	0.99063	1	9	686	332	12781	7	111351324|111359012|111354385|111356154|111357314|111351992|111349030	2	111359041|111357015
GO:0030117	membrane coat	cellular_component	0.99128	1	1	686	81	12781	1	111354689	0
GO:0048475	coated membrane	cellular_component	0.99128	1	1	686	81	12781	1	111354689	0
GO:0044423	virion part	cellular_component	0.99322	1	9	686	326	12781	7	111362901|111356154|111360142|111356280|111353941|111355790|111348109	2	111362367|111358892
GO:0044446	intracellular organelle part	cellular_component	0.99415	1	37	686	983	12781	32	111355745|Novel00126|111348000|111358842|111354689|111355416|111350448|111351368|111354212|111352221|111360802|111357289|111356257|111350042|111357301|111354423|111363473|111350050|111353048|Novel00068|111358473|111358064|111349726|111364569|111359193|Novel00413|111355787|Novel00420|111359116|Novel00709|111350001|111353863	5	111359743|111364573|111357274|111354352|111351982
GO:0044422	organelle part	cellular_component	0.99517	1	37	686	992	12781	32	111349726|111350050|111353048|Novel00068|111358473|111358064|111363473|111350042|111354423|111357301|111353863|111359116|Novel00420|Novel00709|111350001|111355787|111359193|111364569|Novel00413|111351368|111350448|111355416|111354689|111355745|111348000|Novel00126|111358842|111357289|111356257|111360802|111352221|111354212	5	111351982|111354352|111357274|111359743|111364573
GO:0005634	nucleus	cellular_component	0.99774	1	40	686	1068	12781	33	111349938|111353906|111354689|111347814|111357502|111359607|111355745|111348000|Novel00126|111357289|111356257|111358704|111357314|111349726|111359922|111359349|111350050|111358473|111363473|111350567|111352528|111353363|111358760|111350042|111360733|111350566|111353863|111355022|111355770|111359116|111355787|111358213|Novel00413	7	Novel00614|111352038|111360361|111351982|111354352|111362309|111359041
GO:0030529	ribonucleoprotein complex	cellular_component	0.99813	1	7	686	333	12781	4	111364929|Novel00078|111350448|111347814	3	111362309|111354352|111348440
GO:0043234	protein complex	cellular_component	0.99868	1	40	686	1113	12781	35	111351368|111350448|111354689|111348000|Novel00126|111350043|111356257|111352221|111354212|111356154|111356879|111349726|111350050|111353048|111358473|111358064|111363473|111357301|111354423|111350042|111350347|111348203|111353863|111355160|111359116|111360780|111350001|111349312|111361995|111355787|Novel00413|111359012|111359193|111364569|111358823	5	111359743|111360163|111360975|111351982|111357274
GO:0005840	ribosome	cellular_component	0.99925	1	4	686	265	12781	3	111347814|Novel00078|111350448	1	111362309
GO:0043227	membrane-bounded organelle	cellular_component	0.99935	1	63	686	1636	12781	50	111355160|111359116|Novel00420|Novel00709|111350001|111350566|111360733|111355022|111355770|111353863|Novel00413|111364569|111362443|111355787|111358213|111350050|111359349|111353048|111357139|111358064|111358473|111359922|111349726|111358760|111352528|111353363|111350567|111357301|111350042|111363473|111360802|111357289|111356257|111357314|111354212|111358704|111348065|111353906|111349938|111350…	13	111362309|111354352|111351982|111359041|111357274|111360361|111351873|111364573|Novel00614|111348458|111349544|111359743|111352038
GO:0043231	intracellular membrane-bounded organelle	cellular_component	0.99935	1	63	686	1636	12781	50	111355787|111362443|111358213|111364569|Novel00413|111350566|111360733|111353863|111355022|111355770|111359116|Novel00420|111355160|111350001|Novel00709|111363473|111350567|111352528|111358760|111353363|111350042|111357301|111349726|111359922|111350050|111353048|111359349|111358064|111358473|111357139|111358704|111348065|111354212|111357314|111357289|111356257|111360802|111355416|111354689|111347…	13	111359041|111357274|111351982|111354352|111362309|111360361|111364573|111351873|111359743|111352038|111349544|111348458|Novel00614
GO:0019028	viral capsid	cellular_component	0.99954	1	3	686	220	12781	3	111356280|111353941|111356154	0
GO:0043228	non-membrane-bounded organelle	cellular_component	0.99958	1	17	686	637	12781	15	111349726|111350448|111356079|Novel00068|111364933|111347814|111350042|111354423|111357289|Novel00078|111359116|111352221|111356589|111356154|111359193	2	111351982|111362309
GO:0043232	intracellular non-membrane-bounded organelle	cellular_component	0.99983	1	15	686	612	12781	13	111352221|111347814|111354423|111350042|111359193|111349726|111357289|Novel00078|111356079|111350448|111364933|Novel00068|111359116	2	111351982|111362309
GO:0044444	cytoplasmic part	cellular_component	0.99993	1	28	686	976	12781	21	111351368|111350050|111353048|111350448|111357139|111358064|111355416|111354689|111347814|111358842|111357301|Novel00420|111355160|Novel00078|Novel00709|111350001|111360802|111348065|111364569|111364929|111354212	7	111349544|111348458|111359743|111362309|111351873|111364573|111357274
GO:0032991	macromolecular complex	cellular_component	0.99997	1	46	686	1423	12781	38	111350448|111351368|Novel00126|111348000|111354689|111347814|111350043|111356257|111354212|111356154|111352221|111350050|111353048|111358064|111358473|111356879|111349726|111354423|111357301|111350042|111363473|111355160|111359116|111360780|Novel00078|111350001|111348203|111350347|111353863|111359012|111364929|Novel00413|111364569|111359193|111358823|111349312|111361995|111355787	8	111348440|111359743|111360163|111360975|111362309|111354352|111351982|111357274
GO:0005737	cytoplasm	cellular_component	0.99998	1	40	686	1301	12781	33	111348951|111357301|111364939|111359349|111350050|111353048|111351795|111358064|111357139|111349312|111355250|111364929|111349707|111364569|111355160|Novel00420|Novel00078|Novel00709|111360397|111350001|111354689|111355416|111358236|111347814|111358842|111351368|111350448|111348065|111360201|111354212|111354038|111357437|111360802	7	111357274|111362309|111359743|111349544|111348458|111364573|111351873
GO:0043226	organelle	cellular_component	1	1	73	686	2105	12781	60	111363473|111350567|111358760|111352528|111350042|111354423|111349726|111356879|111353048|111364933|111358473|111356079|111356589|111355787|111358213|Novel00413|111355022|Novel00420|111359116|111355160|Novel00709|111355416|111347814|111355745|111349938|111353906|111358704|111352221|111356154|111357314|111360802|111353363|111357301|111359922|111359349|111350050|Novel00068|111358064|111357139|11136…	13	111360361|111359041|111351982|111354352|111362309|111359743|111349544|Novel00614|111351873|111357274|111352038|111348458|111364573
GO:0043229	intracellular organelle	cellular_component	1	1	70	686	2062	12781	57	111359922|Novel00068|111359349|111350050|111358064|111357139|111353363|111357301|111350566|111360733|111355770|111353863|Novel00078|111350001|111362443|111364569|111359193|111351368|111350448|111354689|111357502|111359607|111358842|111348000|Novel00126|111357289|111356257|111348065|111354212|111349726|111364933|111353048|111358473|111356079|111363473|111352528|111358760|111350567|111354423|111350…	13	111357274|111348458|111352038|111364573|111360361|111351982|111362309|111354352|111359041|111349544|Novel00614|111359743|111351873
GO:0044424	intracellular part	cellular_component	1	1	90	686	2571	12781	74	111359607|111358842|111348000|Novel00126|111354689|111357502|111350448|111351368|111354212|111348065|111357289|111350043|111356257|111357437|111353363|111357301|Novel00068|111359349|111350050|111351795|111358064|111357139|111359922|111364939|111364569|111359193|111349707|111349312|111361995|111362443|Novel00078|111360780|111350001|111350566|111360733|111348203|111355770|111353863|111355745|111355…	16	111352038|111348458|111364573|111357274|111359743|Novel00614|111348440|111349544|111360163|111351873|111360975|111360361|111359041|111362309|111354352|111351982
GO:0005622	intracellular	cellular_component	1	1	92	686	2662	12781	76	111348065|111354212|111356257|111357437|111350043|111357289|111357502|111354689|Novel00126|111348000|111358842|111359607|111351368|111350448|111362443|111361995|111349312|111359193|111364569|111349707|111353863|111348203|111355770|111350566|111360733|111360780|Novel00078|111350001|111357301|111353363|111364939|111359922|111357139|111358064|111351795|111359349|111350050|Novel00068|111351156|111352…	16	111364573|111352038|111348458|111357274|111360163|111351873|111359743|111349544|111348440|Novel00614|111359041|111351982|111354352|111362309|111360361|111360975
GO:0005623	cell	cellular_component	1	1	101	686	2953	12781	84	111353863|111355770|111348203|111350566|111360733|111350001|Novel00078|111360780|111362443|111361995|111349312|111364569|111359193|111349707|111359012|111359922|111364939|111357139|111358064|111351795|111359349|111350050|111351156|Novel00068|111357301|111353363|111356257|111357437|111350043|111357289|111348065|111354212|111351368|111350448|111357502|111354689|111348000|Novel00126|111358842|111359…	17	111357015|111357274|111364573|111348458|111352038|111351982|111354352|111362309|111359041|111360361|111360975|111351873|111360163|111349544|111348440|Novel00614|111359743
GO:0044464	cell part	cellular_component	1	1	101	686	2953	12781	84	111356879|111349726|111358473|111356079|111364933|111353048|111363473|111354423|111350042|111358760|111352528|111348951|111350567|111355022|111350347|Novel00709|111360397|111355160|Novel00420|111359116|111355250|111360068|111355787|111358213|111356589|111364929|Novel00413|111349030|111353906|111349938|111358236|111347814|111355416|111354385|111355745|111354038|111351992|111360802|111352221|111360…	17	111360975|111360361|111351982|111362309|111354352|111359041|111349544|111348440|Novel00614|111359743|111351873|111360163|111357015|111357274|111348458|111352038|111364573
GO:0016491	oxidoreductase activity	molecular_function	3.7123e-09	1.6921e-05	112	686	1232	12781	110	111363892|111360254|111357437|111352156|111362109|Novel00404|111356850|111361821|111354673|111349746|111360037|111352906|111349292|111349858|111362108|111357502|111362106|111354411|111362615|111360026|111353256|111352731|111351692|111356581|111351862|111359709|111349312|111361799|111356842|111355088|111360135|111355302|111352119|111348498|111360472|111351565|111353107|111349620|111350001|11135488…	2	111358892|111359743
GO:0016616	oxidoreductase activity, acting on the CH-OH group of donors, NAD or NADP as acceptor	molecular_function	4.1033e-07	0.00062342	32	686	228	12781	32	111362108|111352906|111362106|111354411|111352100|111352731|111356581|111354723|111348125|111349675|111354672|111354673|111362109|Novel00404|111354889|111362107|111354725|111363235|111362901|111351314|111354833|111354886|111349048|111351591|111359709|111361799|111360135|111355302|111352119|111364796|111359116|111353107	0
GO:0016747	transferase activity, transferring acyl groups other than amino-acyl groups	molecular_function	1.4693e-05	0.013394	23	686	162	12781	23	111359459|111347791|111348065|111359166|Novel00413|111359478|111359981|111360472|111359641|111364845|111358225|111360159|111359489|111359194|111360260|111359460|111359533|111349030|111348291|111355500|111359688|111360101|111355132	0
GO:0003854	3-beta-hydroxy-delta5-steroid dehydrogenase activity	molecular_function	2.7164e-05	0.01398	13	686	63	12781	13	111354725|111351591|111359709|111354889|111356581|111354723|111354673|111354886|Novel00404|111352119|111355302|111354672|111352731	0
GO:0016229	steroid dehydrogenase activity	molecular_function	2.7164e-05	0.01398	13	686	63	12781	13	111359709|111354889|111351591|111354725|111355302|111352119|111354672|111352731|Novel00404|111354886|111356581|111354723|111354673	0
GO:0033764	steroid dehydrogenase activity, acting on the CH-OH group of donors, NAD or NADP as acceptor	molecular_function	2.7164e-05	0.01398	13	686	63	12781	13	Novel00404|111354886|111356581|111354723|111354673|111352119|111355302|111354672|111352731|111354725|111354889|111359709|111351591	0
GO:0016614	oxidoreductase activity, acting on CH-OH group of donors	molecular_function	3.6807e-05	0.01398	34	686	302	12781	34	111356581|111354723|111352731|111352100|111362106|111354411|111357502|111362108|111352906|111354673|111362109|Novel00404|111354672|111349675|111359732|111348125|111354833|111354886|111349048|111351314|111354725|111363235|111362901|111354889|111362107|111364796|111359116|111353107|111352119|111355302|111360135|111351591|111359709|111361799	0
GO:0016903	oxidoreductase activity, acting on the aldehyde or oxo group of donors	molecular_function	5.7261e-05	0.018643	14	686	76	12781	13	111357654|111354672|111348498|Novel00404|111354886|111354673|111356581|111354723|111354889|111349090|111350958|111352114|111354725	1	111359743
GO:0080019	fatty-acyl-CoA reductase (alcohol-forming) activity	molecular_function	8.4666e-05	0.024119	9	686	34	12781	8	111354672|111356581|111354723|111354673|111354886|Novel00404|111354889|111354725	1	111359743
GO:0016746	transferase activity, transferring acyl groups	molecular_function	0.00021216	0.056883	27	686	240	12781	27	111360472|111359641|111362610|111359478|111359981|111365050|Novel00413|111359166|111359459|111347791|111348065|111359688|111360101|111355132|111348291|111355500|111351504|111349030|111360159|111359489|111359533|111359460|111359194|111360260|111364845|111358225|111349266	0
GO:0048037	cofactor binding	molecular_function	0.00049381	0.10718	50	686	576	12781	49	111352731|111352100|111359586|111360167|111357654|111354723|111356581|111362108|111349090|111352906|111365069|111362106|111351957|111355257|111354411|111354672|111362176|111354673|111352484|Novel00404|111362109|111355588|111363892|111359732|111349675|111351504|111354886|111354833|111349048|111362107|111354889|111354725|111364769|111363235|111362901|111351870|111352119|111359232|111364796|11135911…	1	111359141
GO:0003857	3-hydroxyacyl-CoA dehydrogenase activity	molecular_function	0.0010274	0.2036	11	686	73	12781	11	111352100|111364796|111353107|111362109|111362108|111348125|111362107|111360135|111349675|111354411|111362106	0
GO:0050662	coenzyme binding	molecular_function	0.001349	0.20601	42	686	484	12781	42	111352119|111357600|111348498|111359116|111353107|111349620|111364796|111359709|111361799|111351591|111360135|111354833|111354886|111349048|111362107|111354889|111363235|111362901|111354725|111354672|Novel00404|111362109|111354673|111352484|111363892|111355588|111349675|111359732|111360167|111357654|111352731|111352100|111354723|111356581|111349090|111352906|111365069|111362108|111351957|11136210…	0
GO:0016410	N-acyltransferase activity	molecular_function	0.0014618	0.20601	10	686	65	12781	10	111359478|111359688|111355132|111359459|111358225|111348065|111359489|111359460|111359533|Novel00413	0
GO:0030276	clathrin binding	molecular_function	0.0014915	0.20601	3	686	5	12781	3	Novel00589|111358169|Novel00577	0
GO:0032051	clathrin light chain binding	molecular_function	0.0014915	0.20601	3	686	5	12781	3	Novel00577|Novel00589|111358169	0
GO:0016646	oxidoreductase activity, acting on the CH-NH group of donors, NAD or NADP as acceptor	molecular_function	0.0017136	0.22882	8	686	46	12781	8	111350175|111356431|111362107|111362108|111355137|111357448|111348130|111351565	0
GO:0016620	oxidoreductase activity, acting on the aldehyde or oxo group of donors, NAD or NADP as acceptor	molecular_function	0.0017571	0.22882	10	686	61	12781	9	111354725|111354889|111348498|Novel00404|111354886|111354673|111356581|111354723|111354672	1	111359743
GO:0016758	transferase activity, transferring hexosyl groups	molecular_function	0.001903	0.24094	21	686	197	12781	20	Novel00373|111348848|111351040|111355676|111364512|111359768|111352127|111348860|111359012|111351368|111359808|111351448|111363741|111359644|111348883|111349048|111355824|111348884|111355746|111357574	1	111359743
GO:0016407	acetyltransferase activity	molecular_function	0.0020349	0.25068	10	686	68	12781	10	111359688|111359478|111359489|111359533|111359460|Novel00413|111359166|111358225|111348065|111359459	0
GO:0004488	methylenetetrahydrofolate dehydrogenase (NADP+) activity	molecular_function	0.0022702	0.27231	7	686	38	12781	7	111362108|111348130|111362107|111357448|111350175|111351565|111355137	0
GO:0005506	iron ion binding	molecular_function	0.0030649	0.27338	21	686	197	12781	20	111360254|111360397|111357184|111361821|111349746|111355088|111356842|111349503|111358206|111356198|111351310|111351795|111355451|111352929|111350062|111349858|111349292|111358204|111355257|111352928	1	111358892
GO:0008080	N-acetyltransferase activity	molecular_function	0.0031262	0.27338	9	686	61	12781	9	111359459|111348065|111358225|111359489|111359533|111359460|Novel00413|111359478|111359688	0
GO:0016757	transferase activity, transferring glycosyl groups	molecular_function	0.0052105	0.40948	24	686	257	12781	23	Novel00373|111348848|111355676|111364512|111351040|111352127|111359768|111359012|111348860|111359808|111351368|111349726|111359644|111349048|111348883|111350981|111363741|111351448|111348884|111355746|111355427|111355824|111357574	1	111359743
GO:0016645	oxidoreductase activity, acting on the CH-NH group of donors	molecular_function	0.0054712	0.42268	8	686	55	12781	8	111362108|111362107|111356431|111350175|111355137|111348130|111357448|111351565	0
GO:0051287	NAD binding	molecular_function	0.01422	0.79961	14	686	136	12781	14	Novel00404|111348498|111354886|111359116|111353107|111356581|111351957|111355257|111349675|111354725|111354889|111352906|111365069|111363892	0
GO:0016624	oxidoreductase activity, acting on the aldehyde or oxo group of donors, disulfide as acceptor	molecular_function	0.018655	0.96121	3	686	11	12781	3	111349090|111357654|111352114	0
GO:0008146	sulfotransferase activity	molecular_function	0.019552	0.9902	5	686	29	12781	5	111359592|111359587|111351864|111352137|111351916	0
GO:0016705	oxidoreductase activity, acting on paired donors, with incorporation or reduction of molecular oxygen	molecular_function	0.020441	1	23	686	258	12781	22	111352928|111349292|111358204|111360757|111350062|111351795|111355451|111352929|111352100|111356842|111355088|111356154|111349503|111359732|111358206|111361799|111357600|111361821|111357184|111364796|111349746|111360254	1	111358892
GO:0005179	hormone activity	molecular_function	0.020943	1	9	686	79	12781	3	111356013|111353261|111360216	6	111358813|111352737|111349683|111348440|111355766|111358340
GO:0008200	ion channel inhibitor activity	molecular_function	0.027726	1	5	686	34	12781	4	111348981|111356030|111348039|111356339	1	111358184
GO:0016248	channel inhibitor activity	molecular_function	0.027726	1	5	686	34	12781	4	111348981|111348039|111356339|111356030	1	111358184
GO:0020037	heme binding	molecular_function	0.027899	1	18	686	199	12781	17	111360254|111361821|111357184|111349746|111349503|111358206|111356842|111355088|111350062|111355451|111351795|111352929|111358204|111349292|111362615|111352928|111359524	1	111358892
GO:0004315	3-oxoacyl-[acyl-carrier-protein] synthase activity	molecular_function	0.035367	1	3	686	14	12781	3	111360472|111359194|111349030	0
GO:0046906	tetrapyrrole binding	molecular_function	0.03782	1	18	686	207	12781	17	111359524|111352928|111362615|111349292|111358204|111355451|111351795|111352929|111350062|111355088|111356842|111349503|111358206|111361821|111357184|111349746|111360254	1	111358892
GO:0015459	potassium channel regulator activity	molecular_function	0.03852	1	2	686	6	12781	2	111348981|111356030	0
GO:0019870	potassium channel inhibitor activity	molecular_function	0.03852	1	2	686	6	12781	2	111356030|111348981	0
GO:0004448	isocitrate dehydrogenase activity	molecular_function	0.048681	1	1	686	1	12781	1	111351314	0
GO:0004450	isocitrate dehydrogenase (NADP+) activity	molecular_function	0.048681	1	1	686	1	12781	1	111351314	0
GO:0004312	fatty acid synthase activity	molecular_function	0.049095	1	3	686	16	12781	3	111349030|111360472|111359194	0
GO:0016851	magnesium chelatase activity	molecular_function	0.049429	1	1	686	1	12781	1	111359459	0
GO:0051002	ligase activity, forming nitrogen-metal bonds	molecular_function	0.049429	1	1	686	1	12781	1	111359459	0
GO:0051003	ligase activity, forming nitrogen-metal bonds, forming coordination complexes	molecular_function	0.049429	1	1	686	1	12781	1	111359459	0
GO:0016714	oxidoreductase activity, acting on paired donors, with incorporation or reduction of molecular oxygen, reduced pteridine as one donor, and incorporation of one atom of oxygen	molecular_function	0.04958	1	2	686	7	12781	2	111360757|111356154	0
GO:0004806	triglyceride lipase activity	molecular_function	0.049697	1	2	686	7	12781	2	111361908|111355259	0
GO:0004489	methylenetetrahydrofolate reductase (NAD(P)H) activity	molecular_function	0.050959	1	1	686	1	12781	1	111356431	0
GO:0015087	cobalt ion transmembrane transporter activity	molecular_function	0.05196	1	1	686	1	12781	0		1	111354352
GO:0005319	lipid transporter activity	molecular_function	0.052983	1	4	686	26	12781	4	111362094|111355160|111364474|111363907	0
GO:0016782	transferase activity, transferring sulfur-containing groups	molecular_function	0.05387	1	5	686	39	12781	5	111359592|111352137|111351864|111359587|111351916	0
GO:0004799	thymidylate synthase activity	molecular_function	0.054741	1	1	686	1	12781	1	111358434	0
GO:0042083	5,10-methylenetetrahydrofolate-dependent methyltransferase activity	molecular_function	0.054741	1	1	686	1	12781	1	111358434	0
GO:0008384	IkappaB kinase activity	molecular_function	0.056596	1	1	686	1	12781	1	111354358	0
GO:0003856	3-dehydroquinate synthase activity	molecular_function	0.058063	1	1	686	1	12781	1	111351862	0
GO:0008657	DNA topoisomerase (ATP-hydrolyzing) inhibitor activity	molecular_function	0.05821	1	1	686	1	12781	0		1	111364609
GO:0072586	DNA topoisomerase (ATP-hydrolyzing) regulator activity	molecular_function	0.05821	1	1	686	1	12781	0		1	111364609
GO:0046992	oxidoreductase activity, acting on X-H and Y-H to form an X-Y bond	molecular_function	0.058215	1	1	686	1	12781	1	111348023	0
GO:0050485	oxidoreductase activity, acting on X-H and Y-H to form an X-Y bond, with a disulfide as acceptor	molecular_function	0.058215	1	1	686	1	12781	1	111348023	0
GO:0022857	transmembrane transporter activity	molecular_function	0.058715	1	65	686	974	12781	53	111360105|Novel00166|111356150|111350779|111362598|111348329|111354935|111351799|111347773|111355068|111359707|111359730|111356879|111348191|111356254|111350427|111356030|111361973|111354139|111358587|111361976|111364929|111355787|111355250|111364470|111364800|111351014|111351862|111357457|111356047|111353692|111364926|111354689|Novel00767|111358477|111347794|111356180|111352156|111357452|1113575…	12	111349544|111357394|Novel00033|111361074|111360975|111354352|111364705|111357618|Novel00334|111363213|111348588|111355308
GO:0008661	1-deoxy-D-xylulose-5-phosphate synthase activity	molecular_function	0.064007	1	2	686	8	12781	2	111349090|111357654	0
GO:0016744	transferase activity, transferring aldehyde or ketonic groups	molecular_function	0.064007	1	2	686	8	12781	2	111357654|111349090	0
GO:0070009	serine-type aminopeptidase activity	molecular_function	0.064764	1	2	686	8	12781	1	111355160	1	111360163
GO:0005215	transporter activity	molecular_function	0.066277	1	74	686	1136	12781	61	111355160|111354139|111361973|111364929|111361976|111358587|111364800|111351014|111364470|111355250|111355787|111359730|111359707|111356879|111350427|111356254|111348191|111356030|111362598|111348329|111354935|111364474|111355068|111347773|111351799|111360105|111363907|111356150|Novel00166|111351480|111350779|111359302|111355806|111361971|111348902|111362094|111354679|111364925|111350050|11134831…	13	111364705|111354352|Novel00334|111357618|Novel00033|111361074|111360975|111357394|111349544|111355308|111348588|111362367|111363213
GO:0016247	channel regulator activity	molecular_function	0.066366	1	5	686	42	12781	4	111348981|111356339|111348039|111356030	1	111358184
GO:0005267	potassium channel activity	molecular_function	0.070819	1	5	686	40	12781	4	111350427|111359707|111364800|111351799	1	Novel00033
GO:0004348	glucosylceramidase activity	molecular_function	0.075851	1	2	686	9	12781	2	111362615|111360252	0
GO:0005242	inward rectifier potassium channel activity	molecular_function	0.080086	1	3	686	18	12781	3	111350427|111359707|111364800	0
GO:0005047	signal recognition particle binding	molecular_function	0.083505	1	2	686	9	12781	2	111364569|111358064	0
GO:0008417	fucosyltransferase activity	molecular_function	0.088909	1	3	686	20	12781	3	111359644|111359768|111359808	0
GO:0005521	lamin binding	molecular_function	0.091431	1	1	686	2	12781	1	111349756	0
GO:0015079	potassium ion transmembrane transporter activity	molecular_function	0.10355	1	5	686	45	12781	4	111350427|111359707|111364800|111351799	1	Novel00033
GO:0004332	fructose-bisphosphate aldolase activity	molecular_function	0.10533	1	1	686	2	12781	1	111360439	0
GO:0016832	aldehyde-lyase activity	molecular_function	0.10533	1	1	686	2	12781	1	111360439	0
GO:0030492	hemoglobin binding	molecular_function	0.10552	1	1	686	2	12781	1	111355250	0
GO:0004064	arylesterase activity	molecular_function	0.10716	1	2	686	10	12781	2	111363153|111357370	0
GO:0003824	catalytic activity	molecular_function	0.10772	1	346	686	6118	12781	327	111357314|111358206|111350568|111359732|111352027|111359625|111355208|111354672|111354261|111357448|111356396|111352089|111351957|111354723|111350062|111348883|111348130|111352100|111353352|111350094|111347770|111360246|111351977|111360397|111348339|111350347|111351503|111361908|111360901|111354139|111359194|111360216|111354949|111353261|111351896|111352929|111353879|111356079|111348023|111358473…	19	111354958|111352984|111356766|111362028|Novel00281|111360163|111360731|111365126|111351111|111355797|111360975|111354876|111358892|111359141|111358273|111359743|111356337|111352737|111351254
GO:0017172	cysteine dioxygenase activity	molecular_function	0.10824	1	1	686	2	12781	1	111349858	0
GO:0004055	argininosuccinate synthase activity	molecular_function	0.10876	1	1	686	2	12781	1	111358265	0
GO:0008772	[isocitrate dehydrogenase (NADP+)] kinase activity	molecular_function	0.10885	1	1	686	2	12781	1	111354038	0
GO:0017025	TBP-class protein binding	molecular_function	0.10941	1	2	686	10	12781	2	111349769|111358704	0
GO:0004144	diacylglycerol O-acyltransferase activity	molecular_function	0.11087	1	1	686	2	12781	1	111355500	0
GO:0016411	acylglycerol O-acyltransferase activity	molecular_function	0.11087	1	1	686	2	12781	1	111355500	0
GO:0008746	NAD(P)+ transhydrogenase activity	molecular_function	0.11113	1	1	686	2	12781	1	111351957	0
GO:0008750	NAD(P)+ transhydrogenase (AB-specific) activity	molecular_function	0.11113	1	1	686	2	12781	1	111351957	0
GO:0016652	oxidoreductase activity, acting on NAD(P)H, NAD(P) as acceptor	molecular_function	0.11113	1	1	686	2	12781	1	111351957	0
GO:0016798	hydrolase activity, acting on glycosyl bonds	molecular_function	0.11147	1	17	686	226	12781	17	111355132|111357333|111350790|111351117|111355189|111362615|111355241|111354889|111357132|111349746|111355559|111357110|Novel00413|111351116|111364677|111364912|111360252	0
GO:0003843	1,3-beta-D-glucan synthase activity	molecular_function	0.11199	1	1	686	2	12781	1	111359012	0
GO:0004379	glycylpeptide N-tetradecanoyltransferase activity	molecular_function	0.11246	1	1	686	2	12781	1	111355132	0
GO:0019107	myristoyltransferase activity	molecular_function	0.11246	1	1	686	2	12781	1	111355132	0
GO:0019855	calcium channel inhibitor activity	molecular_function	0.11295	1	1	686	2	12781	1	111348039	0
GO:0008488	gamma-glutamyl carboxylase activity	molecular_function	0.11304	1	1	686	2	12781	1	111364782	0
GO:0004329	formate-tetrahydrofolate ligase activity	molecular_function	0.11305	1	1	686	2	12781	1	111350175	0
GO:0016855	racemase and epimerase activity, acting on amino acids and derivatives	molecular_function	0.11305	1	1	686	2	12781	1	111359732	0
GO:0036361	racemase activity, acting on amino acids and derivatives	molecular_function	0.11305	1	1	686	2	12781	1	111359732	0
GO:0043027	cysteine-type endopeptidase inhibitor activity involved in apoptotic process	molecular_function	0.11305	1	1	686	2	12781	1	111351537	0
GO:0043028	cysteine-type endopeptidase regulator activity involved in apoptotic process	molecular_function	0.11305	1	1	686	2	12781	1	111351537	0
GO:0017022	myosin binding	molecular_function	0.11305	1	1	686	2	12781	1	111351317	0
GO:0008239	dipeptidyl-peptidase activity	molecular_function	0.11521	1	2	686	11	12781	1	111355160	1	111360163
GO:0043021	ribonucleoprotein complex binding	molecular_function	0.11829	1	2	686	11	12781	2	111364569|111358064	0
GO:0004177	aminopeptidase activity	molecular_function	0.12151	1	3	686	23	12781	2	111355160|111360068	1	111360163
GO:0030170	pyridoxal phosphate binding	molecular_function	0.12349	1	7	686	77	12781	6	111358896|111362176|111359232|111359586|111364769|111351870	1	111359141
GO:0016625	oxidoreductase activity, acting on the aldehyde or oxo group of donors, iron-sulfur protein as acceptor	molecular_function	0.1376	1	1	686	3	12781	1	111350958	0
GO:0008430	selenium binding	molecular_function	0.13872	1	1	686	3	12781	1	111359065	0
GO:0005249	voltage-gated potassium channel activity	molecular_function	0.13974	1	3	686	23	12781	3	111359707|111350427|111364800	0
GO:0005520	insulin-like growth factor binding	molecular_function	0.14142	1	1	686	3	12781	1	111351558	0
GO:0008527	taste receptor activity	molecular_function	0.14381	1	2	686	13	12781	2	111350958|111356815	0
GO:0016151	nickel cation binding	molecular_function	0.14477	1	4	686	38	12781	3	Novel00410|111360123|111349769	1	111360643
GO:0003896	DNA primase activity	molecular_function	0.14552	1	3	686	24	12781	3	111352149|111352270|111352234	0
GO:0008198	ferrous iron binding	molecular_function	0.14679	1	1	686	3	12781	1	111351310	0
GO:0003906	DNA-(apurinic or apyrimidinic site) lyase activity	molecular_function	0.14765	1	1	686	3	12781	1	111349746	0
GO:0016298	lipase activity	molecular_function	0.1487	1	3	686	24	12781	2	111355259|111361908	1	111351254
GO:0005217	intracellular ligand-gated ion channel activity	molecular_function	0.14922	1	2	686	13	12781	1	111355787	1	111349544
GO:0005218	intracellular ligand-gated calcium channel activity	molecular_function	0.14922	1	2	686	13	12781	1	111355787	1	111349544
GO:0005219	ryanodine-sensitive calcium-release channel activity	molecular_function	0.14922	1	2	686	13	12781	1	111355787	1	111349544
GO:0015278	calcium-release channel activity	molecular_function	0.14922	1	2	686	13	12781	1	111355787	1	111349544
GO:0004129	cytochrome-c oxidase activity	molecular_function	0.15116	1	3	686	29	12781	3	Novel00166|111356150|111350050	0
GO:0016675	oxidoreductase activity, acting on a heme group of donors	molecular_function	0.15116	1	3	686	29	12781	3	111350050|Novel00166|111356150	0
GO:0016676	oxidoreductase activity, acting on a heme group of donors, oxygen as acceptor	molecular_function	0.15116	1	3	686	29	12781	3	111356150|Novel00166|111350050	0
GO:0050518	2-C-methyl-D-erythritol 4-phosphate cytidylyltransferase activity	molecular_function	0.15293	1	1	686	3	12781	1	111348702	0
GO:0047961	glycine N-acyltransferase activity	molecular_function	0.15318	1	1	686	3	12781	1	111348065	0
GO:0004100	chitin synthase activity	molecular_function	0.15401	1	1	686	3	12781	1	111352127	0
GO:0016701	oxidoreductase activity, acting on single donors with incorporation of molecular oxygen	molecular_function	0.15824	1	4	686	39	12781	4	111360397|111349858|111350094|111353943	0
GO:0005185	neurohypophyseal hormone activity	molecular_function	0.15923	1	1	686	3	12781	1	111353261	0
GO:0004018	N6-(1,2-dicarboxyethyl)AMP AMP-lyase (fumarate-forming) activity	molecular_function	0.16148	1	1	686	3	12781	1	111356545	0
GO:0015276	ligand-gated ion channel activity	molecular_function	0.16196	1	9	686	109	12781	5	111348191|111350427|111355787|111364800|111359707	4	111349544|111361074|111357394|Novel00334
GO:0022834	ligand-gated channel activity	molecular_function	0.16196	1	9	686	109	12781	5	111355787|111364800|111348191|111350427|111359707	4	111357394|111361074|111349544|Novel00334
GO:0004749	ribose phosphate diphosphokinase activity	molecular_function	0.16309	1	1	686	3	12781	1	111355225	0
GO:0004583	dolichyl-phosphate-glucose-glycolipid alpha-glucosyltransferase activity	molecular_function	0.16469	1	1	686	3	12781	1	111351368	0
GO:0004869	cysteine-type endopeptidase inhibitor activity	molecular_function	0.16469	1	1	686	3	12781	1	111351537	0
GO:0052689	carboxylic ester hydrolase activity	molecular_function	0.17041	1	5	686	54	12781	5	111357998|111361908|111357370|111363153|111355259	0
GO:0016838	carbon-oxygen lyase activity, acting on phosphates	molecular_function	0.17721	1	1	686	4	12781	1	111351862	0
GO:0015002	heme-copper terminal oxidase activity	molecular_function	0.17991	1	3	686	31	12781	3	111356150|Novel00166|111350050	0
GO:0005549	odorant binding	molecular_function	0.18121	1	9	686	127	12781	4	111355246|111357535|111355452|111357248	5	111348794|111348468|111356816|111356783|111356886
GO:0050661	NADP binding	molecular_function	0.18182	1	4	686	42	12781	4	111351957|111354833|111348498|111362901	0
GO:0016740	transferase activity	molecular_function	0.18373	1	111	686	1893	12781	106	111349090|111352089|111360260|111349030|111357654|111359586|111361832|111353352|111348883|111355132|111350062|111347791|111352094|111355127|111350568|111356154|111365050|111354038|111354261|111351040|111351864|111354949|111352234|111353261|111360216|111355824|111359489|111359533|111359194|111348702|111351504|111359808|111349726|111364933|111349048|111356079|111351847|111355250|111354358|111355787…	5	111359743|111354876|111359141|Novel00281|111354958
GO:0003994	aconitate hydratase activity	molecular_function	0.18437	1	1	686	4	12781	1	111351324	0
GO:0019838	growth factor binding	molecular_function	0.18749	1	1	686	4	12781	1	111351558	0
GO:0008677	2-dehydropantoate 2-reductase activity	molecular_function	0.18898	1	4	686	43	12781	4	111364796|111354833|111352100|111361799	0
GO:0004013	adenosylhomocysteinase activity	molecular_function	0.19457	1	1	686	4	12781	1	111363892	0
GO:0016801	hydrolase activity, acting on ether bonds	molecular_function	0.19457	1	1	686	4	12781	1	111363892	0
GO:0016802	trialkylsulfonium hydrolase activity	molecular_function	0.19457	1	1	686	4	12781	1	111363892	0
GO:0070008	serine-type exopeptidase activity	molecular_function	0.19584	1	4	686	41	12781	2	111350062|111355160	2	Novel00281|111360163
GO:0043015	gamma-tubulin binding	molecular_function	0.20119	1	1	686	4	12781	1	Novel00710	0
GO:0004553	hydrolase activity, hydrolyzing O-glycosyl compounds	molecular_function	0.20228	1	15	686	216	12781	15	111355189|111350790|111351117|111355132|111354889|111360252|111357132|111362615|111351116|111364677|111364912|111355241|111355559|Novel00413|111357110	0
GO:0004161	dimethylallyltranstransferase activity	molecular_function	0.20271	1	1	686	4	12781	1	111360648	0
GO:0004345	glucose-6-phosphate dehydrogenase activity	molecular_function	0.20313	1	1	686	4	12781	1	111362901	0
GO:0004506	squalene monooxygenase activity	molecular_function	0.20472	1	1	686	4	12781	1	111352100	0
GO:0004797	thymidine kinase activity	molecular_function	0.20922	1	1	686	4	12781	1	111353352	0
GO:0019136	deoxynucleoside kinase activity	molecular_function	0.20922	1	1	686	4	12781	1	111353352	0
GO:0019206	nucleoside kinase activity	molecular_function	0.20922	1	1	686	4	12781	1	111353352	0
GO:0015370	solute:sodium symporter activity	molecular_function	0.21183	1	3	686	28	12781	1	111357452	2	111363213|111364705
GO:0071949	FAD binding	molecular_function	0.21196	1	5	686	57	12781	5	111361799|111352100|111357600|111351957|111349675	0
GO:0016702	oxidoreductase activity, acting on single donors with incorporation of molecular oxygen, incorporation of two atoms of oxygen	molecular_function	0.21277	1	3	686	29	12781	3	111350094|111349858|111353943	0
GO:0004514	nicotinate-nucleotide diphosphorylase (carboxylating) activity	molecular_function	0.21612	1	1	686	5	12781	1	111355427	0
GO:0015631	tubulin binding	molecular_function	0.22325	1	6	686	74	12781	6	111356589|111355161|Novel00710|111361995|111357534|111358064	0
GO:0050113	inositol oxygenase activity	molecular_function	0.22521	1	1	686	5	12781	1	111360397	0
GO:0016597	amino acid binding	molecular_function	0.2274	1	2	686	16	12781	2	111350530|111360757	0
GO:0004003	ATP-dependent DNA helicase activity	molecular_function	0.22857	1	2	686	16	12781	2	111355770|111348124	0
GO:0005136	interleukin-4 receptor binding	molecular_function	0.23892	1	1	686	5	12781	1	111359815	0
GO:0004579	dolichyl-diphosphooligosaccharide-protein glycotransferase activity	molecular_function	0.2404	1	1	686	5	12781	0		1	111359743
GO:0004748	ribonucleoside-diphosphate reductase activity, thioredoxin disulfide as acceptor	molecular_function	0.24234	1	1	686	5	12781	1	111348339	0
GO:0061731	ribonucleoside-diphosphate reductase activity	molecular_function	0.24234	1	1	686	5	12781	1	111348339	0
GO:0008135	translation factor activity, RNA binding	molecular_function	0.24626	1	5	686	64	12781	5	111349707|111351795|111359529|111352270|111354513	0
GO:0070567	cytidylyltransferase activity	molecular_function	0.24871	1	1	686	5	12781	1	111348702	0
GO:0017153	sodium:dicarboxylate symporter activity	molecular_function	0.24875	1	1	686	5	12781	0		1	111364705
GO:0004190	aspartic-type endopeptidase activity	molecular_function	0.25011	1	7	686	96	12781	7	111353943|111354828|111351664|111359166|111348568|111350876|111348000	0
GO:0070001	aspartic-type peptidase activity	molecular_function	0.25011	1	7	686	96	12781	7	111348568|111359166|111348000|111350876|111353943|111351664|111354828	0
GO:0003840	gamma-glutamyltransferase activity	molecular_function	0.25193	1	1	686	5	12781	1	111365050	0
GO:0004616	phosphogluconate dehydrogenase (decarboxylating) activity	molecular_function	0.25315	1	3	686	34	12781	3	111349675|111349048|111363235	0
GO:0016842	amidine-lyase activity	molecular_function	0.2563	1	1	686	5	12781	1	111356545	0
GO:0005342	organic acid transmembrane transporter activity	molecular_function	0.25888	1	3	686	31	12781	2	111347794|111347773	1	111364705
GO:0046943	carboxylic acid transmembrane transporter activity	molecular_function	0.25888	1	3	686	31	12781	2	111347794|111347773	1	111364705
GO:0008194	UDP-glycosyltransferase activity	molecular_function	0.26337	1	4	686	48	12781	4	111359012|111357574|111352127|Novel00373	0
GO:0016799	hydrolase activity, hydrolyzing N-glycosyl compounds	molecular_function	0.26371	1	1	686	6	12781	1	111349746	0
GO:0022836	gated channel activity	molecular_function	0.27121	1	10	686	141	12781	6	111348191|111350427|111351799|111355787|111364800|111359707	4	111357394|111349544|111361074|Novel00334
GO:0004497	monooxygenase activity	molecular_function	0.27265	1	3	686	33	12781	3	111352100|111360757|111356154	0
GO:0019825	oxygen binding	molecular_function	0.27374	1	1	686	6	12781	1	111359524	0
GO:0008514	organic anion transmembrane transporter activity	molecular_function	0.27494	1	3	686	32	12781	2	111347773|111347794	1	111364705
GO:0008094	DNA-dependent ATPase activity	molecular_function	0.27674	1	3	686	33	12781	3	111351503|111355770|111348124	0
GO:0005085	guanyl-nucleotide exchange factor activity	molecular_function	0.2799	1	4	686	47	12781	2	111362586|111350603	2	111351254|111354295
GO:0022843	voltage-gated cation channel activity	molecular_function	0.28096	1	3	686	33	12781	3	111364800|111350427|111359707	0
GO:2001070	starch binding	molecular_function	0.28239	1	1	686	6	12781	0		1	111351372
GO:0008017	microtubule binding	molecular_function	0.28481	1	4	686	49	12781	4	111358064|111357534|111356589|111361995	0
GO:0016854	racemase and epimerase activity	molecular_function	0.28709	1	2	686	20	12781	2	111355427|111359732	0
GO:0042132	fructose 1,6-bisphosphate 1-phosphatase activity	molecular_function	0.28984	1	1	686	6	12781	1	111355208	0
GO:0016286	small conductance calcium-activated potassium channel activity	molecular_function	0.2939	1	1	686	6	12781	1	111351799	0
GO:0004375	glycine dehydrogenase (decarboxylating) activity	molecular_function	0.29412	1	1	686	6	12781	1	111349756	0
GO:0016642	oxidoreductase activity, acting on the CH-NH2 group of donors, disulfide as acceptor	molecular_function	0.29412	1	1	686	6	12781	1	111349756	0
GO:0005234	extracellular-glutamate-gated ion channel activity	molecular_function	0.29436	1	3	686	33	12781	1	111348191	2	111361074|111357394
GO:0003916	DNA topoisomerase activity	molecular_function	0.29668	1	3	686	36	12781	3	111351503|111358785|111356570	0
GO:0004435	phosphatidylinositol phospholipase C activity	molecular_function	0.29783	1	1	686	6	12781	0		1	111351254
GO:0004402	histone acetyltransferase activity	molecular_function	0.30208	1	1	686	6	12781	1	Novel00413	0
GO:0015097	mercury ion transmembrane transporter activity	molecular_function	0.30229	1	1	686	6	12781	1	111359302	0
GO:0003743	translation initiation factor activity	molecular_function	0.30387	1	3	686	37	12781	3	111359529|111349707|111352270	0
GO:0015293	symporter activity	molecular_function	0.30715	1	3	686	34	12781	1	111357452	2	111364705|111363213
GO:0015294	solute:cation symporter activity	molecular_function	0.30715	1	3	686	34	12781	1	111357452	2	111364705|111363213
GO:0005262	calcium channel activity	molecular_function	0.31014	1	2	686	21	12781	1	111355787	1	111349544
GO:0005231	excitatory extracellular ligand-gated ion channel activity	molecular_function	0.31059	1	3	686	34	12781	1	111348191	2	111357394|111361074
GO:0008083	growth factor activity	molecular_function	0.31485	1	3	686	36	12781	2	111359815|111358978	1	111349006
GO:0019203	carbohydrate phosphatase activity	molecular_function	0.31588	1	1	686	7	12781	1	111355208	0
GO:0050308	sugar-phosphatase activity	molecular_function	0.31588	1	1	686	7	12781	1	111355208	0
GO:0005326	neurotransmitter transporter activity	molecular_function	0.31769	1	2	686	20	12781	1	111357452	1	111363213
GO:0005328	neurotransmitter:sodium symporter activity	molecular_function	0.31769	1	2	686	20	12781	1	111357452	1	111363213
GO:0008924	malate dehydrogenase (quinone) activity	molecular_function	0.3227	1	1	686	7	12781	1	111357502	0
GO:0030976	thiamine pyrophosphate binding	molecular_function	0.32359	1	2	686	21	12781	2	111357654|111349090	0
GO:0016728	oxidoreductase activity, acting on CH or CH2 groups, disulfide as acceptor	molecular_function	0.32802	1	1	686	7	12781	1	111348339	0
GO:0016833	oxo-acid-lyase activity	molecular_function	0.3285	1	1	686	7	12781	1	111356198	0
GO:0008915	lipid-A-disaccharide synthase activity	molecular_function	0.33017	1	1	686	7	12781	1	Novel00373	0
GO:0005310	dicarboxylic acid transmembrane transporter activity	molecular_function	0.33371	1	1	686	7	12781	0		1	111364705
GO:0016778	diphosphotransferase activity	molecular_function	0.33507	1	1	686	7	12781	1	111355225	0
GO:0004557	alpha-galactosidase activity	molecular_function	0.33696	1	1	686	7	12781	1	111355189	0
GO:0051213	dioxygenase activity	molecular_function	0.34215	1	3	686	38	12781	3	111349858|111350094|111353943	0
GO:0008375	acetylglucosaminyltransferase activity	molecular_function	0.34423	1	2	686	22	12781	2	111357574|111352127	0
GO:0005244	voltage-gated ion channel activity	molecular_function	0.34584	1	3	686	37	12781	3	111359707|111350427|111364800	0
GO:0022832	voltage-gated channel activity	molecular_function	0.34584	1	3	686	37	12781	3	111359707|111350427|111364800	0
GO:0015085	calcium ion transmembrane transporter activity	molecular_function	0.34828	1	2	686	23	12781	1	111355787	1	111349544
GO:0003774	motor activity	molecular_function	0.34904	1	6	686	86	12781	6	111356589|111361995|111352221|111357534|111359193|111356154	0
GO:0004814	arginine-tRNA ligase activity	molecular_function	0.35017	1	1	686	8	12781	1	111358030	0
GO:0070569	uridylyltransferase activity	molecular_function	0.35311	1	1	686	8	12781	1	111360038	0
GO:0004576	oligosaccharyl transferase activity	molecular_function	0.36555	1	1	686	8	12781	0		1	111359743
GO:0034062	RNA polymerase activity	molecular_function	0.37129	1	11	686	180	12781	10	111352270|111362586|111354269|111352149|111350062|111355225|111355787|111357807|111352234|111349090	1	Novel00281
GO:0005343	organic acid:sodium symporter activity	molecular_function	0.37252	1	1	686	8	12781	0		1	111364705
GO:0004555	alpha,alpha-trehalase activity	molecular_function	0.37254	1	1	686	8	12781	1	111362615	0
GO:0015927	trehalase activity	molecular_function	0.37254	1	1	686	8	12781	1	111362615	0
GO:0004629	phospholipase C activity	molecular_function	0.37725	1	1	686	8	12781	0		1	111351254
GO:0046527	glucosyltransferase activity	molecular_function	0.38271	1	2	686	25	12781	2	111351368|111359012	0
GO:0015291	secondary active transmembrane transporter activity	molecular_function	0.38283	1	4	686	55	12781	2	111354679|111357452	2	111363213|111364705
GO:0051032	nucleic acid transmembrane transporter activity	molecular_function	0.39032	1	1	686	9	12781	1	111348329	0
GO:0051033	RNA transmembrane transporter activity	molecular_function	0.39032	1	1	686	9	12781	1	111348329	0
GO:0003713	transcription coactivator activity	molecular_function	0.39113	1	1	686	9	12781	1	111355745	0
GO:0003995	acyl-CoA dehydrogenase activity	molecular_function	0.39441	1	2	686	24	12781	2	111355563|111355716	0
GO:0005315	inorganic phosphate transmembrane transporter activity	molecular_function	0.39919	1	1	686	9	12781	1	111354679	0
GO:0008201	heparin binding	molecular_function	0.39955	1	1	686	9	12781	0		1	111361074
GO:0034212	peptide N-acetyltransferase activity	molecular_function	0.40413	1	1	686	9	12781	1	Novel00413	0
GO:0061733	peptide-lysine-N-acetyltransferase activity	molecular_function	0.40413	1	1	686	9	12781	1	Novel00413	0
GO:0015171	amino acid transmembrane transporter activity	molecular_function	0.40444	1	2	686	24	12781	2	111347773|111347794	0
GO:0036442	hydrogen-exporting ATPase activity	molecular_function	0.40849	1	1	686	10	12781	0		1	111360975
GO:0046961	proton-transporting ATPase activity, rotational mechanism	molecular_function	0.40849	1	1	686	10	12781	0		1	111360975
GO:0015296	anion:cation symporter activity	molecular_function	0.40907	1	1	686	9	12781	0		1	111364705
GO:0016742	hydroxymethyl-, formyl- and related transferase activity	molecular_function	0.41934	1	1	686	10	12781	1	111360026	0
GO:0016780	phosphotransferase activity, for other substituted phosphate groups	molecular_function	0.4199	1	1	686	10	12781	1	111350872	0
GO:0017080	sodium channel regulator activity	molecular_function	0.42123	1	1	686	10	12781	1	111356339	0
GO:0019871	sodium channel inhibitor activity	molecular_function	0.42123	1	1	686	10	12781	1	111356339	0
GO:0008408	3'-5' exonuclease activity	molecular_function	0.423	1	3	686	42	12781	3	111351923|111354013|111359349	0
GO:0008312	7S RNA binding	molecular_function	0.42833	1	1	686	10	12781	1	111364929	0
GO:0015643	toxic substance binding	molecular_function	0.42983	1	1	686	10	12781	1	111353831	0
GO:0016779	nucleotidyltransferase activity	molecular_function	0.43064	1	17	686	295	12781	16	111351923|111352149|111350062|111355225|111356346|111349090|111352234|111354949|111348702|111354013|111352270|111354269|111362586|111360038|111355787|111357807	1	Novel00281
GO:0008238	exopeptidase activity	molecular_function	0.43228	1	7	686	112	12781	4	111355160|111350062|111353879|111360068	3	Novel00281|111360163|111352984
GO:0045735	nutrient reservoir activity	molecular_function	0.43253	1	1	686	10	12781	1	111359401	0
GO:0035251	UDP-glucosyltransferase activity	molecular_function	0.43367	1	1	686	11	12781	1	111359012	0
GO:1901677	phosphate transmembrane transporter activity	molecular_function	0.43419	1	1	686	10	12781	1	111354679	0
GO:0005539	glycosaminoglycan binding	molecular_function	0.43453	1	1	686	10	12781	0		1	111361074
GO:0008716	D-alanine-D-alanine ligase activity	molecular_function	0.43481	1	1	686	10	12781	1	111354193	0
GO:0004714	transmembrane receptor protein tyrosine kinase activity	molecular_function	0.43514	1	1	686	10	12781	0		1	111354958
GO:0008745	N-acetylmuramoyl-L-alanine amidase activity	molecular_function	0.43547	1	1	686	11	12781	0		1	111355797
GO:0016830	carbon-carbon lyase activity	molecular_function	0.43668	1	5	686	81	12781	4	111351870|111364782|111360439|111356198	1	111359141
GO:0003899	DNA-directed RNA polymerase activity	molecular_function	0.437	1	8	686	137	12781	8	111354269|111362586|111352270|111352149|111352234|111349090|111357807|111355787	0
GO:0004016	adenylate cyclase activity	molecular_function	0.44287	1	1	686	10	12781	1	111357314	0
GO:0031406	carboxylic acid binding	molecular_function	0.44302	1	2	686	27	12781	2	111350530|111360757	0
GO:0043177	organic acid binding	molecular_function	0.44302	1	2	686	27	12781	2	111360757|111350530	0
GO:0016426	tRNA (adenine) methyltransferase activity	molecular_function	0.44436	1	1	686	12	12781	1	111358064	0
GO:0016429	tRNA (adenine-N1-)-methyltransferase activity	molecular_function	0.44436	1	1	686	12	12781	1	111358064	0
GO:0005246	calcium channel regulator activity	molecular_function	0.44834	1	1	686	10	12781	1	111348039	0
GO:0004719	protein-L-isoaspartate (D-aspartate) O-methyltransferase activity	molecular_function	0.45284	1	2	686	30	12781	2	111358064|111358440	0
GO:0003968	RNA-directed RNA polymerase activity	molecular_function	0.46568	1	3	686	45	12781	2	111350062|111355225	1	Novel00281
GO:0019842	vitamin binding	molecular_function	0.47224	1	2	686	29	12781	2	111357654|111349090	0
GO:0008061	chitin binding	molecular_function	0.47399	1	4	686	66	12781	4	111349988|111351558|111358169|111358401	0
GO:0005261	cation channel activity	molecular_function	0.47487	1	7	686	118	12781	5	111364800|111351799|111355787|111350427|111359707	2	111349544|Novel00033
GO:0015925	galactosidase activity	molecular_function	0.47806	1	1	686	11	12781	1	111355189	0
GO:0003950	NAD+ ADP-ribosyltransferase activity	molecular_function	0.49131	1	1	686	12	12781	1	111349726	0
GO:0004520	endodeoxyribonuclease activity	molecular_function	0.49573	1	2	686	31	12781	2	111349746|111349205	0
GO:0061630	ubiquitin protein ligase activity	molecular_function	0.49737	1	2	686	30	12781	2	111356125|111351156	0
GO:0061659	ubiquitin-like protein ligase activity	molecular_function	0.49737	1	2	686	30	12781	2	111351156|111356125	0
GO:0003747	translation release factor activity	molecular_function	0.50071	1	1	686	13	12781	1	111354513	0
GO:0008079	translation termination factor activity	molecular_function	0.50071	1	1	686	13	12781	1	111354513	0
GO:0046912	transferase activity, transferring acyl groups, acyl groups converted into alkyl on transfer	molecular_function	0.5083	1	1	686	13	12781	1	111351504	0
GO:0022884	macromolecule transmembrane transporter activity	molecular_function	0.50888	1	1	686	13	12781	1	111348329	0
GO:0004970	ionotropic glutamate receptor activity	molecular_function	0.50969	1	3	686	47	12781	1	111348191	2	111357394|111361074
GO:0008066	glutamate receptor activity	molecular_function	0.50969	1	3	686	47	12781	1	111348191	2	111361074|111357394
GO:0008121	ubiquinol-cytochrome-c reductase activity	molecular_function	0.51343	1	1	686	15	12781	1	111352156	0
GO:0016681	oxidoreductase activity, acting on diphenols and related substances as donors, cytochrome as acceptor	molecular_function	0.51343	1	1	686	15	12781	1	111352156	0
GO:0016811	hydrolase activity, acting on carbon-nitrogen (but not peptide) bonds, in linear amides	molecular_function	0.51454	1	2	686	33	12781	1	111348329	1	111355797
GO:0016725	oxidoreductase activity, acting on CH or CH2 groups	molecular_function	0.51731	1	1	686	13	12781	1	111348339	0
GO:0005088	Ras guanyl-nucleotide exchange factor activity	molecular_function	0.51771	1	2	686	30	12781	1	111350603	1	111354295
GO:0005089	Rho guanyl-nucleotide exchange factor activity	molecular_function	0.51771	1	2	686	30	12781	1	111350603	1	111354295
GO:0004127	cytidylate kinase activity	molecular_function	0.52092	1	1	686	14	12781	1	111364933	0
GO:0016901	oxidoreductase activity, acting on the CH-OH group of donors, quinone or similar compound as acceptor	molecular_function	0.52964	1	1	686	14	12781	1	111357502	0
GO:0000149	SNARE binding	molecular_function	0.53008	1	1	686	13	12781	1	111356235	0
GO:0019905	syntaxin binding	molecular_function	0.53008	1	1	686	13	12781	1	111356235	0
GO:0046933	proton-transporting ATP synthase activity, rotational mechanism	molecular_function	0.53128	1	1	686	16	12781	0		1	111360975
GO:0042393	histone binding	molecular_function	0.53183	1	1	686	13	12781	1	111358306	0
GO:0005102	receptor binding	molecular_function	0.53303	1	13	686	240	12781	6	111359815|111360216|111349312|111353261|111356013|111358978	7	111358340|111349006|111348440|111355766|111349683|111352737|111358813
GO:0003918	DNA topoisomerase type II (ATP-hydrolyzing) activity	molecular_function	0.54058	1	1	686	14	12781	1	111351503	0
GO:0061505	DNA topoisomerase II activity	molecular_function	0.54058	1	1	686	14	12781	1	111351503	0
GO:0003746	translation elongation factor activity	molecular_function	0.54301	1	1	686	14	12781	1	111351795	0
GO:0009036	Type II site-specific deoxyribonuclease activity	molecular_function	0.54411	1	1	686	14	12781	1	111349205	0
GO:0015666	restriction endodeoxyribonuclease activity	molecular_function	0.54411	1	1	686	14	12781	1	111349205	0
GO:0010340	carboxyl-O-methyltransferase activity	molecular_function	0.54465	1	2	686	35	12781	2	111358064|111358440	0
GO:0051998	protein carboxyl O-methyltransferase activity	molecular_function	0.54465	1	2	686	35	12781	2	111358064|111358440	0
GO:0008276	protein methyltransferase activity	molecular_function	0.54602	1	3	686	54	12781	3	111356079|111358064|111358440	0
GO:0047746	chlorophyllase activity	molecular_function	0.5486	1	1	686	14	12781	1	111357998	0
GO:0008509	anion transmembrane transporter activity	molecular_function	0.55132	1	3	686	50	12781	2	111347794|111347773	1	111364705
GO:0008026	ATP-dependent helicase activity	molecular_function	0.55221	1	2	686	32	12781	2	111348124|111355770	0
GO:0070035	purine NTP-dependent helicase activity	molecular_function	0.55221	1	2	686	32	12781	2	111348124|111355770	0
GO:0001871	pattern binding	molecular_function	0.5554	1	1	686	14	12781	0		1	111351372
GO:0030247	polysaccharide binding	molecular_function	0.5554	1	1	686	14	12781	0		1	111351372
GO:0004559	alpha-mannosidase activity	molecular_function	0.55636	1	1	686	14	12781	1	111354889	0
GO:0008378	galactosyltransferase activity	molecular_function	0.55876	1	1	686	14	12781	1	111351040	0
GO:0005227	calcium activated cation channel activity	molecular_function	0.55887	1	1	686	14	12781	1	111351799	0
GO:0015269	calcium-activated potassium channel activity	molecular_function	0.55887	1	1	686	14	12781	1	111351799	0
GO:0022839	ion gated channel activity	molecular_function	0.55887	1	1	686	14	12781	1	111351799	0
GO:0016840	carbon-nitrogen lyase activity	molecular_function	0.56156	1	1	686	14	12781	1	111356545	0
GO:0008374	O-acyltransferase activity	molecular_function	0.56355	1	1	686	15	12781	1	111355500	0
GO:0051082	unfolded protein binding	molecular_function	0.56585	1	4	686	74	12781	4	111356154|111355161|111356589|111355216	0
GO:0003887	DNA-directed DNA polymerase activity	molecular_function	0.57489	1	3	686	53	12781	3	111356346|111354013|111351923	0
GO:0004930	G-protein coupled receptor activity	molecular_function	0.57581	1	9	686	164	12781	7	111350958|111359012|111356815|111351503|111360565|111351317|111353924	2	111359028|111356337
GO:0015923	mannosidase activity	molecular_function	0.58222	1	1	686	15	12781	1	111354889	0
GO:0003697	single-stranded DNA binding	molecular_function	0.58236	1	1	686	16	12781	1	Novel00251	0
GO:0044769	ATPase activity, coupled to transmembrane movement of ions, rotational mechanism	molecular_function	0.58393	1	1	686	18	12781	0		1	111360975
GO:0004535	poly(A)-specific ribonuclease activity	molecular_function	0.58536	1	1	686	15	12781	1	111359349	0
GO:0005184	neuropeptide hormone activity	molecular_function	0.58562	1	1	686	16	12781	1	111353261	0
GO:1901681	sulfur compound binding	molecular_function	0.58565	1	3	686	55	12781	2	111357654|111349090	1	111361074
GO:0016655	oxidoreductase activity, acting on NAD(P)H, quinone or similar compound as acceptor	molecular_function	0.58666	1	2	686	40	12781	2	111349312|111350611	0
GO:0004620	phospholipase activity	molecular_function	0.58671	1	1	686	15	12781	0		1	111351254
GO:0016615	malate dehydrogenase activity	molecular_function	0.58928	1	1	686	16	12781	1	111357502	0
GO:0016829	lyase activity	molecular_function	0.59079	1	15	686	289	12781	14	111349746|111350366|111356570|111351862|111356198|111360439|111359586|111349756|111359529|111357314|111364782|111356545|111351324|111351870	1	111359141
GO:0070851	growth factor receptor binding	molecular_function	0.5918	1	1	686	16	12781	1	111359815	0
GO:0051539	4 iron, 4 sulfur cluster binding	molecular_function	0.5944	1	1	686	16	12781	0		1	111349006
GO:0016763	transferase activity, transferring pentosyl groups	molecular_function	0.60381	1	2	686	39	12781	2	111355427|111349726	0
GO:0016810	hydrolase activity, acting on carbon-nitrogen (but not peptide) bonds	molecular_function	0.60852	1	4	686	79	12781	3	111364782|111348329|111364772	1	111355797
GO:0042030	ATPase inhibitor activity	molecular_function	0.60949	1	1	686	17	12781	0		1	111364609
GO:0030983	mismatched DNA binding	molecular_function	0.61164	1	1	686	16	12781	1	111353244	0
GO:0016835	carbon-oxygen lyase activity	molecular_function	0.61268	1	4	686	80	12781	4	111351324|111351862|111349746|111359529	0
GO:0008483	transaminase activity	molecular_function	0.61291	1	1	686	17	12781	1	111359232	0
GO:0004866	endopeptidase inhibitor activity	molecular_function	0.62004	1	3	686	66	12781	3	111351537|111356079|111350611	0
GO:0061135	endopeptidase regulator activity	molecular_function	0.62004	1	3	686	66	12781	3	111351537|111350611|111356079	0
GO:0016857	racemase and epimerase activity, acting on carbohydrates and derivatives	molecular_function	0.62113	1	1	686	18	12781	1	111355427	0
GO:0004659	prenyltransferase activity	molecular_function	0.6218	1	1	686	17	12781	1	111360648	0
GO:0016709	oxidoreductase activity, acting on paired donors, with incorporation or reduction of molecular oxygen, NAD(P)H as one donor, and incorporation of one atom of oxygen	molecular_function	0.62362	1	1	686	17	12781	1	111352100	0
GO:0004197	cysteine-type endopeptidase activity	molecular_function	0.62454	1	4	686	76	12781	3	111350062|111364613|111351152	1	Novel00281
GO:0016820	hydrolase activity, acting on acid anhydrides, catalyzing transmembrane movement of substances	molecular_function	0.62662	1	5	686	98	12781	4	111353692|111354139|111354689|111354935	1	111360975
GO:0016769	transferase activity, transferring nitrogenous groups	molecular_function	0.62928	1	1	686	18	12781	1	111359232	0
GO:0016627	oxidoreductase activity, acting on the CH-CH group of donors	molecular_function	0.63056	1	6	686	122	12781	6	111357333|111355563|111357437|111358223|111360135|111355716	0
GO:0003777	microtubule motor activity	molecular_function	0.63196	1	2	686	37	12781	2	111361995|111357534	0
GO:0015932	nucleobase-containing compound transmembrane transporter activity	molecular_function	0.63963	1	1	686	18	12781	1	111348329	0
GO:0004181	metallocarboxypeptidase activity	molecular_function	0.64102	1	2	686	39	12781	1	111353879	1	111352984
GO:0008235	metalloexopeptidase activity	molecular_function	0.64102	1	2	686	39	12781	1	111353879	1	111352984
GO:0016651	oxidoreductase activity, acting on NAD(P)H	molecular_function	0.64217	1	3	686	65	12781	3	111349312|111351957|111350611	0
GO:0004523	RNA-DNA hybrid ribonuclease activity	molecular_function	0.64642	1	1	686	18	12781	1	111354019	0
GO:0000989	transcription factor activity, transcription factor binding	molecular_function	0.64761	1	5	686	102	12781	5	111355745|Novel00413|111358473|111353863|111355787	0
GO:0003712	transcription cofactor activity	molecular_function	0.64761	1	5	686	102	12781	5	111355787|111353863|111355745|Novel00413|111358473	0
GO:0004519	endonuclease activity	molecular_function	0.64894	1	5	686	102	12781	5	111349746|111353901|111357332|111349205|111354019	0
GO:0008170	N-methyltransferase activity	molecular_function	0.64922	1	2	686	41	12781	1	111356079	1	111354876
GO:0030246	carbohydrate binding	molecular_function	0.64996	1	3	686	62	12781	2	111351204|111358587	1	111351372
GO:0008092	cytoskeletal protein binding	molecular_function	0.65169	1	12	686	233	12781	12	111358064|111350720|111364933|111351317|111352784|111357534|111362246|111350742|111356589|111355161|Novel00710|111361995	0
GO:0015077	monovalent inorganic cation transmembrane transporter activity	molecular_function	0.65249	1	14	686	286	12781	10	111350050|111359707|111356150|111352156|111356879|Novel00166|111350427|111357452|111364800|111351799	4	111364705|Novel00033|111363213|111360975
GO:0000175	3'-5'-exoribonuclease activity	molecular_function	0.65313	1	1	686	18	12781	1	111359349	0
GO:0004532	exoribonuclease activity	molecular_function	0.65313	1	1	686	18	12781	1	111359349	0
GO:0016896	exoribonuclease activity, producing 5'-phosphomonoesters	molecular_function	0.65313	1	1	686	18	12781	1	111359349	0
GO:0050660	flavin adenine dinucleotide binding	molecular_function	0.65392	1	9	686	175	12781	9	111361799|111351957|111355257|111359732|111349675|111352100|111357600|111349620|111364796	0
GO:0004252	serine-type endopeptidase activity	molecular_function	0.65574	1	17	686	351	12781	13	111356154|111359625|111355639|111350534|111356828|111364070|111356396|111364955|111357543|111353898|111355199|111350062|111353073	4	111356766|111354958|111362028|Novel00281
GO:0043566	structure-specific DNA binding	molecular_function	0.65636	1	2	686	40	12781	2	111353244|Novel00251	0
GO:0030414	peptidase inhibitor activity	molecular_function	0.65783	1	4	686	92	12781	4	111351537|111355391|111356079|111350611	0
GO:0061134	peptidase regulator activity	molecular_function	0.65783	1	4	686	92	12781	4	111356079|111350611|111351537|111355391	0
GO:0019829	cation-transporting ATPase activity	molecular_function	0.65939	1	1	686	22	12781	0		1	111360975
GO:0042625	ATPase activity, coupled to transmembrane movement of ions	molecular_function	0.65939	1	1	686	22	12781	0		1	111360975
GO:0008236	serine-type peptidase activity	molecular_function	0.66092	1	25	686	501	12781	20	111353073|111350062|111349341|111353898|111355199|111357543|111357586|111357587|111364070|111355160|111356828|111356396|111364955|111360901|111361548|111355639|111359625|111350611|111356154|111350534	5	Novel00281|111360163|111356766|111354958|111362028
GO:0017171	serine hydrolase activity	molecular_function	0.66092	1	25	686	501	12781	20	111364070|111355160|111356828|111356396|111364955|111360901|111361548|111359625|111355639|111350611|111356154|111350534|111353073|111350062|111349341|111353898|111355199|111357586|111357543|111357587	5	111360163|111356766|111354958|111362028|Novel00281
GO:0001076	transcription factor activity, RNA polymerase II transcription factor binding	molecular_function	0.66218	1	4	686	84	12781	4	Novel00413|111358473|111353863|111355787	0
GO:0001104	RNA polymerase II transcription cofactor activity	molecular_function	0.66218	1	4	686	84	12781	4	111355787|111353863|Novel00413|111358473	0
GO:0005230	extracellular ligand-gated ion channel activity	molecular_function	0.6637	1	4	686	79	12781	1	111348191	3	Novel00334|111361074|111357394
GO:0003682	chromatin binding	molecular_function	0.66499	1	1	686	19	12781	1	111348023	0
GO:0004867	serine-type endopeptidase inhibitor activity	molecular_function	0.66856	1	2	686	49	12781	2	111350611|111356079	0
GO:0008565	protein transporter activity	molecular_function	0.67482	1	2	686	43	12781	2	111354689|111351480	0
GO:0019205	nucleobase-containing compound kinase activity	molecular_function	0.68309	1	3	686	64	12781	3	111353352|Novel00078|111364933	0
GO:0022804	active transmembrane transporter activity	molecular_function	0.68433	1	8	686	165	12781	5	111354679|111354139|111353692|111357452|111355250	3	111364705|111360975|111363213
GO:0098772	molecular function regulator	molecular_function	0.68455	1	16	686	332	12781	12	111350617|111356079|111355391|111356030|111353244|111362586|111351537|111350603|111348981|111348039|111356339|111350611	4	111354295|111351254|111358184|111364609
GO:0016741	transferase activity, transferring one-carbon groups	molecular_function	0.68761	1	11	686	232	12781	10	111358440|111349813|111349726|111356079|111358064|111351862|111358434|111362615|111360026|111356154	1	111354876
GO:0016755	transferase activity, transferring amino-acyl groups	molecular_function	0.68879	1	1	686	20	12781	1	111365050	0
GO:0051536	iron-sulfur cluster binding	molecular_function	0.69729	1	5	686	108	12781	4	111354725|111355257|111362443|111350958	1	111349006
GO:0051540	metal cluster binding	molecular_function	0.69729	1	5	686	108	12781	4	111354725|111355257|111350958|111362443	1	111349006
GO:0016278	lysine N-methyltransferase activity	molecular_function	0.70601	1	1	686	22	12781	1	111356079	0
GO:0016279	protein-lysine N-methyltransferase activity	molecular_function	0.70601	1	1	686	22	12781	1	111356079	0
GO:0018024	histone-lysine N-methyltransferase activity	molecular_function	0.70601	1	1	686	22	12781	1	111356079	0
GO:0042054	histone methyltransferase activity	molecular_function	0.70601	1	1	686	22	12781	1	111356079	0
GO:0016679	oxidoreductase activity, acting on diphenols and related substances as donors	molecular_function	0.70981	1	1	686	24	12781	1	111352156	0
GO:0034061	DNA polymerase activity	molecular_function	0.71088	1	3	686	65	12781	3	111356346|111354013|111351923	0
GO:0008168	methyltransferase activity	molecular_function	0.71749	1	10	686	217	12781	9	111351862|111356079|111358064|111358440|111349813|111349726|111362615|111356154|111358434	1	111354876
GO:0004175	endopeptidase activity	molecular_function	0.71918	1	30	686	618	12781	26	111351664|111348568|111353898|111355199|111348000|111357543|111353073|111348060|111364613|111350062|111350534|111354828|111355639|111351977|111359625|111359166|111360052|111356154|111356396|111353943|111364955|111357998|111364070|111351152|111350876|111356828	4	Novel00281|111362028|111354958|111356766
GO:0004222	metalloendopeptidase activity	molecular_function	0.72159	1	4	686	87	12781	4	111357998|111351977|111348060|111360052	0
GO:0008171	O-methyltransferase activity	molecular_function	0.72478	1	2	686	48	12781	2	111358064|111358440	0
GO:0004713	protein tyrosine kinase activity	molecular_function	0.72645	1	1	686	23	12781	0		1	111354958
GO:0042623	ATPase activity, coupled	molecular_function	0.7327	1	6	686	131	12781	5	111354139|111351503|111355770|111353692|111348124	1	111360975
GO:0005216	ion channel activity	molecular_function	0.73334	1	12	686	246	12781	7	111350427|111348191|111348902|111364800|111355787|111351799|111359707	5	Novel00033|Novel00334|111349544|111361074|111357394
GO:0022838	substrate-specific channel activity	molecular_function	0.73334	1	12	686	246	12781	7	111359707|111350427|111348191|111348902|111364800|111351799|111355787	5	Novel00033|Novel00334|111357394|111349544|111361074
GO:0016831	carboxy-lyase activity	molecular_function	0.7355	1	3	686	71	12781	2	111364782|111351870	1	111359141
GO:0003690	double-stranded DNA binding	molecular_function	0.73836	1	1	686	23	12781	1	111353244	0
GO:0015267	channel activity	molecular_function	0.73851	1	12	686	247	12781	7	111359707|111355787|111351799|111364800|111348902|111348191|111350427	5	111349544|111361074|111357394|Novel00334|Novel00033
GO:0022803	passive transmembrane transporter activity	molecular_function	0.73851	1	12	686	247	12781	7	111348191|111350427|111351799|111355787|111348902|111364800|111359707	5	Novel00033|111349544|111361074|111357394|Novel00334
GO:0046873	metal ion transmembrane transporter activity	molecular_function	0.74302	1	14	686	295	12781	9	111351799|111355787|111364800|111351014|111357452|111350427|111354935|111359302|111359707	5	111363213|111349544|Novel00033|111364705|111354352
GO:0016888	endodeoxyribonuclease activity, producing 5'-phosphomonoesters	molecular_function	0.74659	1	1	686	25	12781	1	111349205	0
GO:0005126	cytokine receptor binding	molecular_function	0.75656	1	1	686	25	12781	1	111359815	0
GO:0015035	protein disulfide oxidoreductase activity	molecular_function	0.75766	1	1	686	27	12781	1	111360802	0
GO:0015036	disulfide oxidoreductase activity	molecular_function	0.75766	1	1	686	27	12781	1	111360802	0
GO:0016879	ligase activity, forming carbon-nitrogen bonds	molecular_function	0.75975	1	3	686	72	12781	3	111354193|111350175|111358265	0
GO:0019199	transmembrane receptor protein kinase activity	molecular_function	0.76146	1	1	686	25	12781	0		1	111354958
GO:0016853	isomerase activity	molecular_function	0.76257	1	7	686	163	12781	7	Novel00575|111358785|111354281|111355427|111351503|111359732|111356570	0
GO:0008641	small protein activating enzyme activity	molecular_function	0.7696	1	1	686	26	12781	1	111361799	0
GO:0051537	2 iron, 2 sulfur cluster binding	molecular_function	0.77249	1	1	686	27	12781	1	111362443	0
GO:0004536	deoxyribonuclease activity	molecular_function	0.77591	1	3	686	75	12781	3	111349205|111349746|111362403	0
GO:0019201	nucleotide kinase activity	molecular_function	0.77975	1	2	686	51	12781	2	Novel00078|111364933	0
GO:0060590	ATPase regulator activity	molecular_function	0.77998	1	1	686	28	12781	0		1	111364609
GO:0004857	enzyme inhibitor activity	molecular_function	0.78168	1	5	686	129	12781	4	111355391|111351537|111350611|111356079	1	111364609
GO:0008237	metallopeptidase activity	molecular_function	0.78211	1	7	686	157	12781	6	111360052|111353879|111355386|111348060|111351977|111357998	1	111352984
GO:0042626	ATPase activity, coupled to transmembrane movement of substances	molecular_function	0.78797	1	3	686	76	12781	2	111353692|111354139	1	111360975
GO:0043492	ATPase activity, coupled to movement of substances	molecular_function	0.78797	1	3	686	76	12781	2	111354139|111353692	1	111360975
GO:0008137	NADH dehydrogenase (ubiquinone) activity	molecular_function	0.79404	1	1	686	32	12781	1	111350611	0
GO:0050136	NADH dehydrogenase (quinone) activity	molecular_function	0.79404	1	1	686	32	12781	1	111350611	0
GO:0008982	protein-N(PI)-phosphohistidine-sugar phosphotransferase activity	molecular_function	0.79447	1	1	686	30	12781	1	111355250	0
GO:0016877	ligase activity, forming carbon-sulfur bonds	molecular_function	0.80396	1	1	686	29	12781	1	111361799	0
GO:0044877	macromolecular complex binding	molecular_function	0.80397	1	7	686	164	12781	7	111364569|111358064|111348023|111361995|111356589|111353352|111357534	0
GO:0015081	sodium ion transmembrane transporter activity	molecular_function	0.80929	1	3	686	78	12781	1	111357452	2	111364705|111363213
GO:0003954	NADH dehydrogenase activity	molecular_function	0.81269	1	1	686	34	12781	1	111350611	0
GO:0016638	oxidoreductase activity, acting on the CH-NH2 group of donors	molecular_function	0.81338	1	1	686	30	12781	1	111349756	0
GO:0015399	primary active transmembrane transporter activity	molecular_function	0.81527	1	3	686	80	12781	2	111354139|111353692	1	111360975
GO:0015405	P-P-bond-hydrolysis-driven transmembrane transporter activity	molecular_function	0.81527	1	3	686	80	12781	2	111353692|111354139	1	111360975
GO:0008233	peptidase activity	molecular_function	0.81649	1	46	686	957	12781	39	111355386|111350876|111364955|111356396|111357998|111355639|111359625|111356154|111354828|111350062|111349341|111353898|111348568|111348000|111357587|111355160|111364070|111356828|111350001|111351152|111362586|111353943|111361548|111360901|111359166|111350611|111351977|111360052|111360068|111350534|111348060|111353073|111353879|111364613|111355199|111357586|111357543|111351830|111351664	7	111360163|111356337|111356766|111354958|111362028|Novel00281|111352984
GO:0016893	endonuclease activity, active with either ribo- or deoxyribonucleic acids and producing 5'-phosphomonoesters	molecular_function	0.8181	1	2	686	56	12781	2	111354019|111349205	0
GO:0004601	peroxidase activity	molecular_function	0.81845	1	1	686	31	12781	1	111362615	0
GO:0000988	transcription factor activity, protein binding	molecular_function	0.82129	1	6	686	151	12781	6	Novel00546|111355787|111353863|Novel00413|111355745|111358473	0
GO:0009975	cyclase activity	molecular_function	0.82973	1	1	686	30	12781	1	111357314	0
GO:0022890	inorganic cation transmembrane transporter activity	molecular_function	0.83018	1	20	686	450	12781	14	111359302|111354935|111352156|111364800|111351014|111351799|111355787|111357452|111356150|111356879|Novel00166|111350050|111359707|111350427	6	111364705|111354352|111349544|Novel00033|111363213|111360975
GO:0016891	endoribonuclease activity, producing 5'-phosphomonoesters	molecular_function	0.83045	1	1	686	31	12781	1	111354019	0
GO:0004888	transmembrane signaling receptor activity	molecular_function	0.83234	1	15	686	332	12781	10	111360565|111351317|111355246|111353924|111351503|111356815|111359012|111348191|111355452|111350958	5	111356337|111361074|111357394|111359028|111354958
GO:0004180	carboxypeptidase activity	molecular_function	0.83797	1	2	686	58	12781	1	111353879	1	111352984
GO:0016881	acid-amino acid ligase activity	molecular_function	0.83971	1	1	686	32	12781	1	111354193	0
GO:0070011	peptidase activity, acting on L-amino acid peptides	molecular_function	0.84186	1	42	686	891	12781	36	111348060|111353073|111364613|111353879|111355199|111357586|111357543|111351664|111355160|111364070|111356828|111351152|111353943|111361548|111360901|111359166|111350611|111351977|111360052|111350534|111360068|111350062|111349341|111353898|111348568|111348000|111357587|111355386|111350876|111364955|111356396|111357998|111355639|111359625|111356154|111354828	6	Novel00281|111352984|111356766|111354958|111362028|111360163
GO:0015078	hydrogen ion transmembrane transporter activity	molecular_function	0.84415	1	6	686	163	12781	5	111350050|111356150|111356879|111352156|Novel00166	1	111360975
GO:0008175	tRNA methyltransferase activity	molecular_function	0.8461	1	1	686	36	12781	1	111358064	0
GO:0000150	recombinase activity	molecular_function	0.84949	1	1	686	35	12781	1	111356900	0
GO:0016209	antioxidant activity	molecular_function	0.85071	1	2	686	63	12781	2	111362615|111360802	0
GO:0008234	cysteine-type peptidase activity	molecular_function	0.85772	1	4	686	107	12781	3	111350062|111351152|111364613	1	Novel00281
GO:0016765	transferase activity, transferring alkyl or aryl (other than methyl) groups	molecular_function	0.85823	1	1	686	36	12781	1	111360648	0
GO:0022892	substrate-specific transporter activity	molecular_function	0.8588	1	36	686	773	12781	27	111350050|111359707|111356879|111350427|111348191|111355160|111359302|111351014|111348902|111364800|111355250|111362094|111355787|111363907|111356150|Novel00166|111351480|111354689|111347794|111348329|111362598|111354935|111352156|111364474|111357452|111347773|111351799	9	Novel00033|111361074|111360975|111364705|111354352|Novel00334|111349544|111363213|111357394
GO:0008484	sulfuric ester hydrolase activity	molecular_function	0.86367	1	1	686	35	12781	1	111351896	0
GO:0009055	electron carrier activity	molecular_function	0.86682	1	5	686	142	12781	5	111356150|111365050|Novel00166|111350050|111360802	0
GO:0016796	exonuclease activity, active with either ribo- or deoxyribonucleic acids and producing 5'-phosphomonoesters	molecular_function	0.8695	1	2	686	63	12781	2	111362403|111359349	0
GO:0008081	phosphoric diester hydrolase activity	molecular_function	0.87032	1	1	686	36	12781	0		1	111351254
GO:0008757	S-adenosylmethionine-dependent methyltransferase activity	molecular_function	0.87045	1	3	686	91	12781	3	111358440|111358064|111356079	0
GO:0008138	protein tyrosine/serine/threonine phosphatase activity	molecular_function	0.87177	1	1	686	35	12781	0		1	111351111
GO:0016787	hydrolase activity	molecular_function	0.87385	1	143	686	2846	12781	128	111353024|111361015|111356828|111360472|111350534|111360052|111358528|111359193|111364939|111364613|111360648|111360101|111351664|111349205|111357132|111352794|111357998|111353901|111355386|111356850|111363892|111355639|111357110|111351765|111356141|111353194|111354689|111348000|111364782|111348062|111354013|111353931|111353943|111359981|111362586|111351152|111359116|111355160|111350212|111356589…	15	111351254|111362028|Novel00281|111352737|111356337|111356766|111354958|111358273|111352984|111355797|111360975|111360731|111360163|111351111|111365126
GO:0032403	protein complex binding	molecular_function	0.87388	1	5	686	136	12781	5	111358064|111361995|111356589|111353352|111357534	0
GO:0008047	enzyme activator activity	molecular_function	0.87901	1	2	686	65	12781	2	111350617|111353244	0
GO:0016684	oxidoreductase activity, acting on peroxide as acceptor	molecular_function	0.87912	1	1	686	39	12781	1	111362615	0
GO:0009378	four-way junction helicase activity	molecular_function	0.87943	1	2	686	65	12781	2	111360648|111364933	0
GO:0016836	hydro-lyase activity	molecular_function	0.88048	1	2	686	68	12781	2	111359529|111351324	0
GO:0042302	structural constituent of cuticle	molecular_function	0.88196	1	6	686	193	12781	4	111349366|111349589|111360504|111349316	2	111349146|111364609
GO:0072509	divalent inorganic cation transmembrane transporter activity	molecular_function	0.88717	1	3	686	92	12781	2	111359302|111355787	1	111349544
GO:0016849	phosphorus-oxygen lyase activity	molecular_function	0.88899	1	1	686	38	12781	1	111357314	0
GO:0003678	DNA helicase activity	molecular_function	0.88981	1	4	686	117	12781	4	111348124|111360648|111364933|111355770	0
GO:0004017	adenylate kinase activity	molecular_function	0.89002	1	1	686	38	12781	1	Novel00078	0
GO:0008324	cation transmembrane transporter activity	molecular_function	0.89032	1	21	686	494	12781	15	111357452|111355787|111351799|111351014|111364800|111362598|111352156|111354935|111359302|111350427|111359707|111350050|111356879|Novel00166|111356150	6	111364705|111354352|111360975|111363213|Novel00033|111349544
GO:0015144	carbohydrate transmembrane transporter activity	molecular_function	0.89057	1	1	686	41	12781	1	111355250	0
GO:1901476	carbohydrate transporter activity	molecular_function	0.89057	1	1	686	41	12781	1	111355250	0
GO:0004527	exonuclease activity	molecular_function	0.89296	1	4	686	116	12781	4	111362403|111359349|111354013|111351923	0
GO:0043115	precorrin-2 dehydrogenase activity	molecular_function	0.89357	1	1	686	42	12781	1	111360135	0
GO:0004521	endoribonuclease activity	molecular_function	0.89909	1	1	686	40	12781	1	111354019	0
GO:0004540	ribonuclease activity	molecular_function	0.90732	1	2	686	70	12781	2	111359349|111354019	0
GO:0005509	calcium ion binding	molecular_function	0.91894	1	7	686	194	12781	4	111353945|111353831|111350990|111356234	3	111357808|111351873|111355543
GO:0004529	exodeoxyribonuclease activity	molecular_function	0.91959	1	1	686	45	12781	1	111362403	0
GO:0008855	exodeoxyribonuclease VII activity	molecular_function	0.91959	1	1	686	45	12781	1	111362403	0
GO:0016895	exodeoxyribonuclease activity, producing 5'-phosphomonoesters	molecular_function	0.91959	1	1	686	45	12781	1	111362403	0
GO:0004725	protein tyrosine phosphatase activity	molecular_function	0.92016	1	1	686	44	12781	0		1	111351111
GO:0004872	receptor activity	molecular_function	0.92199	1	17	686	414	12781	12	111351503|111355246|111351317|111355127|111359012|111356815|111352082|111353924|111360565|111350958|111355452|111348191	5	111357394|111354958|111361074|111356337|111359028
GO:0008134	transcription factor binding	molecular_function	0.92252	1	5	686	150	12781	5	111348806|111358704|111349769|111360648|111356545	0
GO:0016788	hydrolase activity, acting on ester bonds	molecular_function	0.92557	1	31	686	709	12781	29	111360201|111358528|111347770|111359981|111361908|111354013|111361548|111354038|111353931|111357998|111360472|111355208|111356850|111349746|111353901|111349205|111362187|111363153|111354019|111357370|111353194|111360159|111351923|111359349|111360101|111357332|111355259|111362403|111351896	2	111351254|111351111
GO:0000990	transcription factor activity, core RNA polymerase binding	molecular_function	0.92765	1	1	686	49	12781	1	Novel00546	0
GO:0000996	core DNA-dependent RNA polymerase binding promoter specificity activity	molecular_function	0.92765	1	1	686	49	12781	1	Novel00546	0
GO:0016987	sigma factor activity	molecular_function	0.92765	1	1	686	49	12781	1	Novel00546	0
GO:0004518	nuclease activity	molecular_function	0.93132	1	9	686	248	12781	9	111349205|111354019|111349746|111353901|111362403|111359349|111357332|111354013|111351923	0
GO:0004984	olfactory receptor activity	molecular_function	0.93253	1	2	686	80	12781	2	111355452|111355246	0
GO:0016667	oxidoreductase activity, acting on a sulfur group of donors	molecular_function	0.93472	1	1	686	50	12781	1	111360802	0
GO:0038023	signaling receptor activity	molecular_function	0.93648	1	15	686	381	12781	10	111356815|111351503|111353924|111355246|111360565|111351317|111350958|111348191|111355452|111359012	5	111361074|111357394|111356337|111354958|111359028
GO:0015075	ion transmembrane transporter activity	molecular_function	0.94017	1	28	686	664	12781	19	111356879|Novel00166|111356150|111359707|111350050|111348191|111350427|111352156|111354935|111359302|111362598|111347794|111347773|111351799|111355787|111348902|111351014|111364800|111357452	9	111349544|111361074|Novel00033|111360975|111363213|111357394|Novel00334|111364705|111354352
GO:0016776	phosphotransferase activity, phosphate group as acceptor	molecular_function	0.94064	1	1	686	50	12781	1	Novel00078	0
GO:0005096	GTPase activator activity	molecular_function	0.94092	1	1	686	50	12781	1	111353244	0
GO:0030674	protein binding, bridging	molecular_function	0.94234	1	1	686	51	12781	1	111349312	0
GO:0060090	binding, bridging	molecular_function	0.94234	1	1	686	51	12781	1	111349312	0
GO:0008173	RNA methyltransferase activity	molecular_function	0.9433	1	1	686	54	12781	1	111358064	0
GO:0060589	nucleoside-triphosphatase regulator activity	molecular_function	0.94364	1	2	686	83	12781	1	111353244	1	111364609
GO:0003779	actin binding	molecular_function	0.94627	1	4	686	134	12781	4	111362246|111350742|111352784|111350720	0
GO:0004842	ubiquitin-protein transferase activity	molecular_function	0.94722	1	2	686	83	12781	2	111351156|111356125	0
GO:0019787	ubiquitin-like protein transferase activity	molecular_function	0.94722	1	2	686	83	12781	2	111351156|111356125	0
GO:0022891	substrate-specific transmembrane transporter activity	molecular_function	0.94853	1	30	686	715	12781	21	111362598|111348329|111347794|111354935|111352156|111359302|111357452|111355250|111347773|111355787|111351799|111348902|111364800|111351014|111359707|111350050|111356879|Novel00166|111356150|111348191|111350427	9	111364705|111354352|111357394|Novel00334|Novel00033|111349544|111361074|111363213|111360975
GO:0016817	hydrolase activity, acting on acid anhydrides	molecular_function	0.95477	1	31	686	740	12781	28	111353024|111354935|111351503|111357534|111352270|111355770|111354139|111361015|111347979|111352221|111361995|111356589|111356154|111364569|111359193|111356545|111348124|111352862|111348806|111353352|111364939|111358064|111350062|111351862|111360648|111364933|111354689|111353692	3	111358273|Novel00281|111360975
GO:0016628	oxidoreductase activity, acting on the CH-CH group of donors, NAD or NADP as acceptor	molecular_function	0.95498	1	1	686	59	12781	1	111360135	0
GO:0030695	GTPase regulator activity	molecular_function	0.95536	1	1	686	55	12781	1	111353244	0
GO:0004721	phosphoprotein phosphatase activity	molecular_function	0.95956	1	1	686	56	12781	0		1	111351111
GO:0003677	DNA binding	molecular_function	0.96218	1	73	686	1601	12781	67	111349938|111356900|111353113|111357323|111349090|111358236|111347814|111365050|111353244|111357314|111352027|111355127|111349022|111352929|111348023|111358785|111349726|111349937|111350042|111353865|111356533|111348067|111362586|111349262|111353943|111350347|111351503|111355022|111354013|111350212|Novel00354|111355787|111356570|111351923|111354542|111348806|111353692|111349936|111356346|11136087…	6	111360643|111354876|111359041|111349006|Novel00415|111353921
GO:0017111	nucleoside-triphosphatase activity	molecular_function	0.96471	1	27	686	670	12781	25	111353692|111364933|111360648|111350062|111358064|111364939|111348806|111353352|111352862|111364569|111348124|111359193|111356545|111356154|111356589|111361995|111352221|111347979|111354139|111361015|111357534|111351503|111352270|111355770|111353024	2	111360975|Novel00281
GO:0046915	transition metal ion transmembrane transporter activity	molecular_function	0.96475	1	2	686	92	12781	1	111359302	1	111354352
GO:0003724	RNA helicase activity	molecular_function	0.96541	1	2	686	93	12781	2	111360648|111364933	0
GO:0003674	molecular_function	molecular_function	0.96833	1	593	686	11292	12781	523	Novel00546|111360037|111361821|111351537|111348062|111360026|111359815|111353194|111354462|111351204|111356581|111351765|Novel00589|111351368|111354542|111359012|111360052|111359641|111351916|111360472|111350794|111356280|111354269|111359302|111353024|111357678|111358037|111364924|111351795|111356282|111349316|111357632|111348161|111349366|111360201|111354828|111355588|111351864|111350876|1113602…	70	111356886|111362367|111357015|111348588|Novel00281|111357394|111357274|111352984|111356244|111354352|111355766|111358340|111360129|111352737|111354295|111360643|111349544|111357618|111361074|111364573|111363213|111348794|111349683|111355308|111360163|111364609|111355797|111351982|111354876|111358813|111360715|111362028|Novel00415|111351372|111359041|111356766|111360361|111349006|111356783|1113539…
GO:0031683	G-protein beta/gamma-subunit complex binding	molecular_function	0.97123	1	1	686	64	12781	1	111353352	0
GO:0000287	magnesium ion binding	molecular_function	0.97206	1	1	686	65	12781	1	111355225	0
GO:0016462	pyrophosphatase activity	molecular_function	0.97252	1	27	686	683	12781	25	111353352|111348806|111364939|111350062|111358064|111360648|111364933|111353692|111353024|111357534|111351503|111355770|111352270|111361015|111354139|111347979|111352221|111361995|111356589|111356154|111356545|111364569|111359193|111348124|111352862	2	Novel00281|111360975
GO:0016791	phosphatase activity	molecular_function	0.9728	1	6	686	206	12781	5	111353931|111354038|111362187|111347770|111355208	1	111351111
GO:0046914	transition metal ion binding	molecular_function	0.97379	1	55	686	1237	12781	50	111358204|111357132|111355977|111348702|111352928|111359922|111364939|111356198|111360123|111355451|111351795|111352929|111348023|111353879|111351156|Novel00410|111359166|111355088|111351977|111356842|Novel00373|111352479|111360733|111360397|111356280|Novel00078|111357184|Novel00420|111349858|111357323|111353951|111363153|111349292|111355257|111354184|111350062|111353906|111349769|111351310|11135…	5	111352984|Novel00415|111354352|111358892|111360643
GO:0004386	helicase activity	molecular_function	0.97656	1	6	686	209	12781	6	111364939|111352270|111355770|111364933|111360648|111348124	0
GO:0003993	acid phosphatase activity	molecular_function	0.97687	1	1	686	64	12781	1	111362187	0
GO:0016874	ligase activity	molecular_function	0.97716	1	6	686	211	12781	6	111358030|111350175|111354193|111361799|111358265|111359459	0
GO:0004812	aminoacyl-tRNA ligase activity	molecular_function	0.97888	1	1	686	67	12781	1	111358030	0
GO:0016818	hydrolase activity, acting on acid anhydrides, in phosphorus-containing anhydrides	molecular_function	0.97895	1	27	686	695	12781	25	111353692|111348806|111353352|111364939|111360648|111364933|111350062|111358064|111361995|111356589|111352221|111364569|111356545|111359193|111348124|111352862|111356154|111361015|111354139|111353024|111357534|111351503|111355770|111352270|111347979	2	111360975|Novel00281
GO:0030234	enzyme regulator activity	molecular_function	0.97942	1	7	686	251	12781	6	111356079|111350611|111351537|111350617|111355391|111353244	1	111364609
GO:0003924	GTPase activity	molecular_function	0.98204	1	9	686	296	12781	9	111347979|111358064|111361015|111354139|111353024|111353352|111364569|111352862|111353692	0
GO:0042578	phosphoric ester hydrolase activity	molecular_function	0.98275	1	7	686	244	12781	5	111355208|111347770|111362187|111354038|111353931	2	111351111|111351254
GO:0016887	ATPase activity	molecular_function	0.98381	1	12	686	374	12781	11	111354139|111355770|111351503|111348806|111364933|111360648|111352221|111352862|111353692|111356545|111348124	1	111360975
GO:0016875	ligase activity, forming carbon-oxygen bonds	molecular_function	0.98395	1	1	686	72	12781	1	111358030	0
GO:0016876	ligase activity, forming aminoacyl-tRNA and related compounds	molecular_function	0.98395	1	1	686	72	12781	1	111358030	0
GO:0060089	molecular transducer activity	molecular_function	0.98488	1	19	686	530	12781	14	111349312|111355127|111359012|111351503|111355246|111351317|111350958|111355452|111348191|111353352|111356815|111352082|111353924|111360565	5	111354958|111357394|111359028|111361074|111356337
GO:0019001	guanyl nucleotide binding	molecular_function	0.98679	1	11	686	352	12781	11	111347979|111358064|111351795|111354139|111351537|111353024|111353352|111364569|111352862|111353692|111354828	0
GO:0004871	signal transducer activity	molecular_function	0.98886	1	17	686	497	12781	12	111355452|111348191|111350958|111353924|111360565|111356815|111353352|111359012|111349312|111355246|111351317|111351503	5	111359028|111356337|111361074|111354958|111357394
GO:0005525	GTP binding	molecular_function	0.99334	1	10	686	349	12781	10	111353692|111352862|111364569|111354828|111347979|111351795|111358064|111354139|111351537|111353024	0
GO:0032561	guanyl ribonucleotide binding	molecular_function	0.99334	1	10	686	349	12781	10	111354828|111353692|111352862|111364569|111354139|111351537|111353024|111347979|111351795|111358064	0
GO:0046983	protein dimerization activity	molecular_function	0.9949	1	5	686	223	12781	5	111352928|111350794|111353943|Novel00354|111357132	0
GO:0004674	protein serine/threonine kinase activity	molecular_function	0.99492	1	1	686	91	12781	1	111354358	0
GO:0042802	identical protein binding	molecular_function	0.99538	1	1	686	95	12781	1	Novel00710	0
GO:0004803	transposase activity	molecular_function	0.99575	1	2	686	135	12781	2	111362564|111353113	0
GO:0001071	nucleic acid binding transcription factor activity	molecular_function	0.99592	1	12	686	418	12781	12	111350567|111350427|111362738|111358236|Novel00546|111359116|111360873|111360733|111350566|111348806|111352270|111352156	0
GO:0003700	transcription factor activity, sequence-specific DNA binding	molecular_function	0.99592	1	12	686	418	12781	12	111352270|111352156|111348806|111350566|111360733|111360873|111359116|Novel00546|111358236|111362738|111350567|111350427	0
GO:0036094	small molecule binding	molecular_function	0.99621	1	72	686	1709	12781	70	111348498|111349620|111353107|111350530|111353024|111355770|111364569|111356545|111359193|111361995|111361799|111360757|111354886|111360648|111358064|111351795|111364939|111362901|111354889|Novel00404|111347979|111351537|111358030|111363892|111356581|111353703|111351923|111348806|111353692|111352906|111365069|111359116|111357600|111364796|111348339|111354139|111354013|111350347|111352806|11135826…	2	111354958|111356816
GO:0016772	transferase activity, transferring phosphorus-containing groups	molecular_function	0.99641	1	38	686	1012	12781	36	111364933|111355225|111354949|111353261|111352234|111360216|111348702|111362586|111354269|111354013|Novel00078|111350603|111357807|111351847|111355250|111354358|111360038|111355787|111360058|111352806|111351923|111361832|111353352|111352149|111350062|111349090|111350872|111356346|111353692|111352089|111352270|111354038|111354261|111352094|111350568|111355127	2	Novel00281|111354958
GO:0004672	protein kinase activity	molecular_function	0.99695	1	11	686	391	12781	10	111354038|111361832|111351847|111353261|111354358|111360216|111352094|111352806|111350568|111355127	1	111354958
GO:0003723	RNA binding	molecular_function	0.99741	1	14	686	487	12781	13	111359529|111364929|111350546|111349707|111354513|111361995|111351795|111358064|111364933|111360648|111359349|111352270|111354115	1	111357808
GO:0043565	sequence-specific DNA binding	molecular_function	0.99762	1	6	686	273	12781	6	111360733|111352270|111352156|111358236|111360450|111360873	0
GO:0000166	nucleotide binding	molecular_function	0.99792	1	68	686	1659	12781	66	111362901|111354889|111354886|111360648|111351795|111358064|111364939|111356545|111364569|111359193|111361799|111361995|111353107|111349620|111348498|111355770|111353024|111353692|111365069|111352906|111353703|111356581|111351923|111348806|111358030|111363892|111347979|Novel00404|111351537|111354725|111354193|111363473|111353261|111360216|111364933|111354833|111357640|111352806|111351847|11135826…	2	111354958|111356816
GO:1901265	nucleoside phosphate binding	molecular_function	0.99792	1	68	686	1659	12781	66	111361832|111353352|111352100|111355257|111351957|111357534|111354261|111353244|111354828|111352221|111350175|111348161|111355127|111359732|111349675|111350568|111352862|111352094|111357640|111364933|111354833|111360216|111354193|111363473|111353261|111354725|111350347|111354013|111354139|111348339|111364796|111359116|111357600|111349285|111358265|111351847|111352806|111348806|111351923|111356581…	2	111356816|111354958
GO:0008289	lipid binding	molecular_function	0.99794	1	1	686	111	12781	1	111364474	0
GO:1901363	heterocyclic compound binding	molecular_function	0.9986	1	179	686	3903	12781	167	111359586|111356900|111361832|111358693|111349090|111355257|111353113|111359529|111365050|111357534|111355517|111352221|111354828|111352862|111348161|111349503|111358785|111349022|111364933|111355451|111354193|111363473|111356533|111354725|111358817|111352479|111362586|111353943|111354013|111359116|111364796|111357184|111350212|Novel00354|111358265|111349285|111355787|111359166|111352806|11135454…	12	111360643|111359041|Novel00415|111356816|111348440|111357808|111354876|111359141|111358892|111349006|111354958|111353921
GO:0097159	organic cyclic compound binding	molecular_function	0.99862	1	179	686	3904	12781	167	111349312|111361799|111357807|111361995|111350742|Novel00410|111355088|111364569|111356842|111349707|111356545|111358823|111348109|111360733|111359232|111355770|111348203|111353107|Novel00078|111354889|111358204|111364769|111354115|111358566|111359349|111350050|111354886|111358064|111352256|111348124|111362176|111352270|111347979|111360873|Novel00404|111362564|111349746|111354019|111365069|111352…	12	111354958|111353921|111349006|111359141|111358892|111354876|111357808|111356816|111348440|Novel00415|111359041|111360643
GO:0003676	nucleic acid binding	molecular_function	0.99887	1	103	686	2432	12781	95	111357314|111352027|111355127|111365050|111353244|111355517|111357323|111349090|111358236|111347814|111353113|111359529|111356900|111349938|111358693|111350708|111350212|Novel00354|111355787|111359166|111364929|111362586|111352479|111349262|111353943|111355022|111351503|111350347|Novel00373|111354013|111348067|111353865|111363473|111356533|111350546|111358817|111350042|111349937|111358785|1113497…	8	111357808|111360643|111348440|111359041|111354876|111349006|111353921|Novel00415
GO:0003735	structural constituent of ribosome	molecular_function	0.99897	1	4	686	257	12781	3	111347814|111358223|111350448	1	111362309
GO:0008270	zinc ion binding	molecular_function	0.99941	1	33	686	952	12781	29	111349769|111353906|111354184|111353951|111363153|111357323|111352270|111355386|111364556|111352617|111355639|111357314|111364939|111359922|111351156|111348023|111353879|111352929|111357132|111348702|111355977|111360733|111352479|Novel00373|Novel00420|111356280|Novel00078|111351977|111359166	4	111360643|111352984|Novel00415|111354352
GO:0043169	cation binding	molecular_function	0.99963	1	80	686	1975	12781	72	111348902|Novel00410|111356842|111355088|111360733|111358560|111350990|111360780|111356280|Novel00078|111350001|111357132|111358204|111352928|111357678|111350826|111356198|111364939|111359922|111359349|111355225|111351156|111351795|111355639|111356234|111360254|111353831|111352270|111355386|111361821|111349746|111364556|111349292|111349858|111356577|111349769|111354462|111350473|111351977|1113591…	8	Novel00415|111355543|111352984|111358892|111354352|111357808|111351873|111360643
GO:0043168	anion binding	molecular_function	0.99963	1	64	686	1656	12781	60	111350175|111354828|111352221|111352862|111352094|111349675|111355127|111350568|111359732|111353244|111357534|111354261|111349090|111355257|111351957|111357654|111359586|111361832|111353352|111352100|111351847|111358265|111358896|111349285|111352806|111354139|111350347|111357600|111348339|111364796|111354193|111353261|111363473|111360216|111364933|111357640|111358030|111362176|111351537|111347979…	4	111356816|111361074|111359141|111354958
GO:0016773	phosphotransferase activity, alcohol group as acceptor	molecular_function	0.99965	1	15	686	561	12781	14	111360058|111350568|111355127|111352806|111352089|111352094|111355250|111360216|111354358|111353261|111351847|111361832|111354261|111354038	1	111354958
GO:0046872	metal ion binding	molecular_function	0.99969	1	78	686	1942	12781	70	111355257|111363153|111353951|111357323|111353906|111351310|111354184|111350062|111357314|111348161|111349503|111358206|111352617|111358760|111348702|111355977|111354193|111355451|111352929|111348023|111353879|111360123|111353945|111359166|111350473|111351977|111347770|Novel00420|111360397|111357184|111352479|Novel00373|111353931|111356577|111349858|111349292|111349769|111354462|111355639|1113562…	8	111360643|111357808|111351873|111354352|111358892|111352984|111355543|Novel00415
GO:0005515	protein binding	molecular_function	0.99983	1	126	686	2939	12781	99	111355216|111357502|111359815|111355161|111354689|111359607|111359026|111348806|111354297|Novel00589|111351765|111357653|111352888|111349769|111359952|111355639|111364804|111362246|111357998|111356013|111359726|111362109|111360142|111354111|111358037|Novel00710|111357132|111352928|111357632|111354115|111359545|111364939|111358064|111360648|111348060|111351156|111350742|111361995|111349312|1113489…	27	111360129|111358340|111348873|111349683|111360715|111352737|111349006|111364573|111356886|111351372|111359358|111356244|111354295|111357274|111351002|111351254|111357015|111348440|111358221|111359313|111357808|111351873|111360361|111358813|111354876|111351982|111355766
GO:0097367	carbohydrate derivative binding	molecular_function	0.99988	1	49	686	1384	12781	46	111353703|111351558|111361832|111348806|111353352|111353692|111347979|111353244|111357534|111351537|111354261|111352862|111352094|111358169|111358030|111350568|111355127|111350175|111354828|111352221|111364933|111360648|111351795|111357640|111358064|111364939|111354193|111353261|111363473|111349988|111360216|111348339|111354139|111355770|111350347|111354013|111353024|111359193|111364569|111356545…	3	111356816|111361074|111354958
GO:0001882	nucleoside binding	molecular_function	0.9999	1	44	686	1275	12781	42	111357534|111354261|111351537|111353244|111347979|111354828|111352221|111350175|111358030|111350568|111355127|111352862|111352094|111361832|111353352|111348806|111353703|111353692|111350347|111355770|111353024|111354013|111354139|111348339|111349285|111358265|111361995|111351847|111352806|111364569|111359193|111356545|111364939|111351795|111357640|111358064|111364933|111360648|111360216|111354193…	2	111356816|111354958
GO:0001883	purine nucleoside binding	molecular_function	0.99994	1	43	686	1272	12781	41	111364939|111351795|111358064|111357640|111364933|111360648|111360216|111354193|111363473|111353261|111350347|111355770|111353024|111354139|111348339|111349285|111358265|111361995|111351847|111352806|111364569|111356545|111359193|111361832|111353352|111348806|111353703|111353692|111357534|111351537|111354261|111353244|111347979|111352221|111354828|111350175|111358030|111355127|111350568|111352862…	2	111354958|111356816
GO:0032549	ribonucleoside binding	molecular_function	0.99994	1	43	686	1272	12781	41	111347979|111357534|111354261|111351537|111353244|111358030|111350568|111355127|111352862|111352094|111354828|111352221|111350175|111353703|111361832|111353352|111348806|111353692|111348339|111350347|111355770|111353024|111354139|111352806|111356545|111364569|111359193|111349285|111361995|111358265|111351847|111351795|111358064|111357640|111364933|111360648|111364939|111360216|111354193|111353261…	2	111356816|111354958
GO:0032550	purine ribonucleoside binding	molecular_function	0.99994	1	43	686	1272	12781	41	111348339|111354139|111353024|111350347|111355770|111364569|111359193|111356545|111352806|111351847|111361995|111358265|111349285|111360648|111364933|111358064|111357640|111351795|111364939|111363473|111353261|111354193|111360216|111347979|111353244|111351537|111354261|111357534|111352094|111352862|111355127|111350568|111358030|111350175|111352221|111354828|111353703|111353352|111348806|111361832…	2	111354958|111356816
GO:0032555	purine ribonucleotide binding	molecular_function	0.99994	1	43	686	1272	12781	41	111364939|111351795|111357640|111358064|111364933|111360648|111360216|111354193|111353261|111363473|111355770|111350347|111353024|111354139|111348339|111349285|111358265|111361995|111351847|111352806|111364569|111359193|111356545|111361832|111348806|111353352|111353703|111353692|111357534|111351537|111354261|111353244|111347979|111352221|111354828|111350175|111358030|111350568|111355127|111352862…	2	111354958|111356816
GO:0035639	purine ribonucleoside triphosphate binding	molecular_function	0.99994	1	43	686	1272	12781	41	111347979|111357534|111351537|111354261|111353244|111358030|111350568|111355127|111352862|111352094|111352221|111354828|111350175|111353703|111361832|111353352|111348806|111353692|111348339|111350347|111355770|111353024|111354139|111352806|111356545|111364569|111359193|111349285|111361995|111358265|111351847|111351795|111358064|111357640|111364933|111360648|111364939|111360216|111354193|111353261…	2	111356816|111354958
GO:0016301	kinase activity	molecular_function	0.99994	1	15	686	611	12781	14	111353692|111352094|111350568|111355127|111352806|111351847|111353261|111360216|111354358|111364933|Novel00078|111361832|111354038|111353352	1	111354958
GO:0017076	purine nucleotide binding	molecular_function	0.99995	1	43	686	1282	12781	41	111353024|111350347|111355770|111354139|111348339|111349285|111361995|111351847|111358265|111352806|111356545|111364569|111359193|111364939|111358064|111357640|111351795|111360648|111364933|111360216|111363473|111353261|111354193|111354261|111351537|111357534|111353244|111347979|111352221|111354828|111350175|111350568|111355127|111358030|111352094|111352862|111348806|111353352|111361832|111353703…	2	111354958|111356816
GO:0005524	ATP binding	molecular_function	0.99996	1	36	686	1130	12781	34	111352094|111352862|111350568|111355127|111358030|111350175|111352221|111353244|111354261|111357534|111353692|111353703|111348806|111353352|111361832|111356545|111359193|111352806|111361995|111358265|111351847|111349285|111348339|111354139|111350347|111355770|111363473|111353261|111354193|111360216|111360648|111364933|111357640|111364939	2	111356816|111354958
GO:0032559	adenyl ribonucleotide binding	molecular_function	0.99996	1	36	686	1131	12781	34	111364939|111357640|111360648|111364933|111360216|111363473|111353261|111354193|111350347|111355770|111354139|111348339|111349285|111358265|111361995|111351847|111352806|111356545|111359193|111353352|111348806|111361832|111353703|111353692|111354261|111357534|111353244|111352221|111350175|111355127|111350568|111358030|111352094|111352862	2	111354958|111356816
GO:0032553	ribonucleotide binding	molecular_function	0.99996	1	43	686	1292	12781	41	111353692|111361832|111353352|111348806|111353703|111354828|111352221|111350175|111358030|111355127|111350568|111352862|111352094|111357534|111354261|111351537|111353244|111347979|111360216|111354193|111353261|111363473|111364939|111351795|111358064|111357640|111364933|111360648|111349285|111358265|111361995|111351847|111352806|111364569|111359193|111356545|111355770|111350347|111353024|111354139…	2	111356816|111354958
GO:0030554	adenyl nucleotide binding	molecular_function	0.99997	1	36	686	1140	12781	34	111350175|111352221|111352862|111352094|111358030|111355127|111350568|111353244|111357534|111354261|111353692|111361832|111353352|111348806|111353703|111358265|111361995|111351847|111349285|111359193|111356545|111352806|111354139|111350347|111355770|111348339|111354193|111353261|111363473|111360216|111364939|111364933|111360648|111357640	2	111356816|111354958
GO:0005198	structural molecule activity	molecular_function	0.99999	1	17	686	806	12781	12	111349316|111350448|111360504|111347814|111361932|111355097|111364926|111361931|111349366|111349589|111356154|111358223	5	111354295|111356565|111349146|111364609|111362309
GO:0043167	ion binding	molecular_function	1	1	138	686	3452	12781	126	111354193|111363473|111358760|111348702|111364933|111355451|111358265|111349285|111359166|111352806|111352479|111353931|111357184|111364796|111349090|111353951|111363153|111355257|111359586|111361832|111353906|111352221|111354828|111352862|111348161|111349503|111357534|111357132|111351870|111352928|111357678|111364939|111360648|111355225|111351795|111348902|111359193|111353024|111349620|111356280…	12	111361074|111360643|Novel00415|111355543|111354352|111356816|111357808|111351873|111352984|111354958|111359141|111358892
GO:0005488	binding	molecular_function	1	1	337	686	7363	12781	295	111352100|111353352|111349938|111350062|111351558|111354723|111357323|111358236|111351957|111354261|111354672|111352843|111350568|111359732|111358206|111352027|111358169|111357314|111359065|111354127|111349726|111353945|111352784|111354833|111354783|111348023|111353879|111352929|111353261|111360216|111359524|111355977|111354139|111351503|111350347|111355022|Novel00420|111348067|111348339|11136039…	42	111348440|111356816|111351873|111359313|111357808|111354352|111355766|111356783|111349006|111356244|111348468|111352984|111354958|111353921|111357274|111360361|111359041|111360715|111356886|111351372|Novel00415|111357015|111358813|111354876|111351982|111349683|111348873|111348794|111359141|111358892|111364573|111351002|111358221|111360643|111361074|111352737|111358340|111360129|111354295|11135935…
