# Supplementary material for: Mating-Induced Differential Expression in Genes Related to Reproduction and Immunity in Spodoptera litura (Lepidoptera: Noctuidae) Female Moths
Source: J Insect Sci. 2020 Feb 24;20(1):10. doi: 10.1093/jisesa/ieaa003 (PMC7039226; doi:10.1093/jisesa/ieaa003)
Supplement: ieaa003_suppl_Supplementary_Table_S14 [file ieaa003_suppl_supplementary_table_s14.xlsx]

## Sheet: KEGG enrichment
Table S14 KEGG enrichment of DEGs in Mated-24h vs Virgin-24h group
#Term	Database	ID	Input number	Background number	P-Value	Corrected P-Value	Input	KEGG_ID/KO	Entrez_ID	Hyperlink
Pentose and glucuronate interconversions	KEGG PATHWAY	bmor00040	20	59	1.11142e-05	0.00101139	111351324|111350094|111355427|111351422|111354967|111355257|111359941|111348883|111350459|111353256|111355716|111348848|111349048|111363741|111364512|111348884|111351480|111349675|111355563|111348860	bmor:101739565|bmor:101735876|bmor:101741451|bmor:101736565|bmor:733025|bmor:692742|bmor:101744065|bmor:100500754|bmor:101746082|bmor:101744141|bmor:101740694|bmor:692593|bmor:100500754|bmor:692593|bmor:100862841|bmor:100500754|bmor:101741520|bmor:101740023|bmor:101740694|bmor:100500754|	101739565|101735876|101741451|101736565|733025|692742|101744065|100500754|101746082|101744141|101740694|692593|100500754|692593|100862841|100500754|101741520|101740023|101740694|100500754|	http://www.genome.jp/kegg-bin/show_pathway?bmor00040/bmor:101740694%09red/bmor:101741520%09red/bmor:101735876%09red/bmor:101740023%09red/bmor:101746082%09red/bmor:101741451%09red/bmor:101744065%09red/bmor:692593%09red/bmor:100500754%09red/bmor:101739565%09red/bmor:733025%09red/bmor:100862841%09red/bmor:692742%09red/bmor:101744141%09red/bmor:101736565%09red
One carbon pool by folate	KEGG PATHWAY	bmor00670	8	13	0.000256391	0.0109434	111356431|111350175|111355137|111361827|111359586|111365124|111358434|111360026	bmor:101735471|bmor:101743494|bmor:101741628|bmor:101744428|bmor:692975|bmor:101740948|bmor:692978|bmor:101747054|	101735471|101743494|101741628|101744428|692975|101740948|692978|101747054|	http://www.genome.jp/kegg-bin/show_pathway?bmor00670/bmor:101740948%09red/bmor:101747054%09red/bmor:101743494%09red/bmor:692978%09red/bmor:101735471%09red/bmor:101744428%09red/bmor:692975%09red/bmor:101741628%09red
Fatty acid biosynthesis	KEGG PATHWAY	bmor00061	7	10	0.000360771	0.0109434	111359981|111360159|111360201|111360101|111356850|111360472|111359194	bmor:693038|bmor:693038|bmor:693038|bmor:693037|bmor:693037|bmor:693038|bmor:101743735|	693038|693038|693038|693037|693037|693038|101743735|	http://www.genome.jp/kegg-bin/show_pathway?bmor00061/bmor:693038%09red/bmor:101743735%09red/bmor:693037%09red
Fructose and mannose metabolism	KEGG PATHWAY	bmor00051	11	33	0.00120388	0.0273884	111351324|111350094|111351422|111354967|111355257|111348702|111350459|111355208|111360439|111359941|111351480	bmor:101739565|bmor:101735876|bmor:101736565|bmor:733025|bmor:692742|bmor:101736019|bmor:101746082|bmor:732915|bmor:101743550|bmor:101744065|bmor:101741520|	101739565|101735876|101736565|733025|692742|101736019|101746082|732915|101743550|101744065|101741520|	http://www.genome.jp/kegg-bin/show_pathway?bmor00051/bmor:101741520%09red/bmor:101743550%09red/bmor:101736019%09red/bmor:101735876%09red/bmor:101746082%09red/bmor:101744065%09red/bmor:101739565%09red/bmor:733025%09red/bmor:692742%09red/bmor:732915%09red/bmor:101736565%09red
Pentose phosphate pathway	KEGG PATHWAY	bmor00030	8	20	0.00224719	0.0408989	111355225|111356718|111362901|111355427|111358528|111355208|111349090|111360439	bmor:733021|bmor:101745091|bmor:101746394|bmor:101741451|bmor:733132|bmor:732915|bmor:692848|bmor:101743550|	733021|101745091|101746394|101741451|733132|732915|692848|101743550|	http://www.genome.jp/kegg-bin/show_pathway?bmor00030/bmor:101743550%09red/bmor:733132%09red/bmor:101741451%09red/bmor:101745091%09red/bmor:733021%09red/bmor:101746394%09red/bmor:692848%09red/bmor:732915%09red
Ascorbate and aldarate metabolism	KEGG PATHWAY	bmor00053	11	38	0.00304908	0.0462444	111351708|111348860|111360397|111348848|111355563|111355716|111349048|111363741|111364512|111348884|111348883	bmor:101735616|bmor:100500754|bmor:100101177|bmor:692593|bmor:101740694|bmor:101740694|bmor:100500754|bmor:692593|bmor:100862841|bmor:100500754|bmor:100500754|	101735616|100500754|100101177|692593|101740694|101740694|100500754|692593|100862841|100500754|100500754|	http://www.genome.jp/kegg-bin/show_pathway?bmor00053/bmor:101740694%09red/bmor:100101177%09red/bmor:692593%09red/bmor:100500754%09red/bmor:100862841%09red/bmor:101735616%09red
Insect hormone biosynthesis	KEGG PATHWAY	bmor00981	7	22	0.0113754	0.133469	111358892|111349746|111364670|111355451|111351795|111357658|111361821	bmor:100286798|bmor:692499|bmor:100307011|bmor:100286798|bmor:101740852|bmor:100307008|bmor:100127102|	100286798|692499|100307011|100286798|101740852|100307008|100127102|	http://www.genome.jp/kegg-bin/show_pathway?bmor00981/bmor:100286798%09red/bmor:101740852%09red/bmor:100127102%09red/bmor:100307008%09red/bmor:692499%09red/bmor:100307011%09red
Glycerolipid metabolism	KEGG PATHWAY	bmor00561	11	49	0.01479	0.133469	111351324|111350094|111351708|111351422|111364734|111350459|111355563|111355716|111362610|111359941|111351480	bmor:101739565|bmor:101735876|bmor:101735616|bmor:101736565|bmor:101745213|bmor:101746082|bmor:101740694|bmor:101740694|bmor:101741580|bmor:101744065|bmor:101741520|	101739565|101735876|101735616|101736565|101745213|101746082|101740694|101740694|101741580|101744065|101741520|	http://www.genome.jp/kegg-bin/show_pathway?bmor00561/bmor:101740694%09red/bmor:101741520%09red/bmor:101735876%09red/bmor:101741580%09red/bmor:101745213%09red/bmor:101744065%09red/bmor:101746082%09red/bmor:101739565%09red/bmor:101735616%09red/bmor:101736565%09red
Fatty acid metabolism	KEGG PATHWAY	bmor01212	12	56	0.0149794	0.133469	111357437|111356850|111359981|111349030|111360472|111361908|111360201|111360159|111360101|111348278|111347791|111359194	bmor:692458|bmor:693037|bmor:693038|bmor:100500748|bmor:693038|bmor:101743311|bmor:693038|bmor:693038|bmor:693037|bmor:692568|bmor:100500748|bmor:101743735|	692458|693037|693038|100500748|693038|101743311|693038|693038|693037|692568|100500748|101743735|	http://www.genome.jp/kegg-bin/show_pathway?bmor01212/bmor:693038%09red/bmor:101743735%09red/bmor:692458%09red/bmor:693037%09red/bmor:101743311%09red/bmor:692568%09red/bmor:100500748%09red
Biosynthesis of amino acids	KEGG PATHWAY	bmor01230	15	78	0.0156998	0.133469	111355225|111364769|111351708|111364473|111355427|111351826|111358265|111358528|111359586|111350530|111349090|111360439|111360757|111359296|111348062	bmor:733021|bmor:101738563|bmor:101735616|bmor:101739225|bmor:101741451|bmor:101743306|bmor:101737917|bmor:733132|bmor:692975|bmor:101741659|bmor:692848|bmor:101743550|bmor:101742825|bmor:101738186|bmor:101746001|	733021|101738563|101735616|101739225|101741451|101743306|101737917|733132|692975|101741659|692848|101743550|101742825|101738186|101746001|	http://www.genome.jp/kegg-bin/show_pathway?bmor01230/bmor:101742825%09red/bmor:101743550%09red/bmor:733132%09red/bmor:101738563%09red/bmor:101741451%09red/bmor:101743306%09red/bmor:101741659%09red/bmor:733021%09red/bmor:101737917%09red/bmor:101739225%09red/bmor:101738186%09red/bmor:101746001%09red/bmor:692848%09red/bmor:101735616%09red/bmor:692975%09red
Galactose metabolism	KEGG PATHWAY	bmor00052	8	30	0.0161337	0.133469	111351324|111350094|111351422|111359941|111354281|111350459|111357132|111351480	bmor:101739565|bmor:101735876|bmor:101736565|bmor:101744065|bmor:101741280|bmor:101746082|bmor:101742223|bmor:101741520|	101739565|101735876|101736565|101744065|101741280|101746082|101742223|101741520|	http://www.genome.jp/kegg-bin/show_pathway?bmor00052/bmor:101741520%09red/bmor:101735876%09red/bmor:101741280%09red/bmor:101744065%09red/bmor:101746082%09red/bmor:101739565%09red/bmor:101742223%09red/bmor:101736565%09red
Valine, leucine and isoleucine degradation	KEGG PATHWAY	bmor00280	8	32	0.0217167	0.164685	111351708|111354193|111349030|111357654|111349266|111355563|111355716|111347791	bmor:101735616|bmor:101746892|bmor:100500748|bmor:101746491|bmor:101737060|bmor:101740694|bmor:101740694|bmor:100500748|	101735616|101746892|100500748|101746491|101737060|101740694|101740694|100500748|	http://www.genome.jp/kegg-bin/show_pathway?bmor00280/bmor:101740694%09red/bmor:101746491%09red/bmor:101746892%09red/bmor:101737060%09red/bmor:101735616%09red/bmor:100500748%09red
Metabolic pathways	KEGG PATHWAY	bmor01100	106	920	0.0392489	0.268768	111351368|111351243|111355257|111351826|111350175|111359586|111354269|111348848|111349048|111360101|111349205|111360252|111350981|111355208|111351923|111349285|111355563|111355716|111351254|111348023|111364734|111357600|111355386|111362615|111362610|111351504|111353931|111349030|111360472|111353230|111347770|111359941|111358896|111364810|111355137|111364601|111348339|111349675|111350094|111351708…	bmor:101745380|bmor:101735646|bmor:692742|bmor:101743306|bmor:101743494|bmor:692975|bmor:101741060|bmor:692593|bmor:100500754|bmor:693037|bmor:101735940|bmor:101742640|bmor:101746025|bmor:732915|bmor:101746813|bmor:101738098|bmor:101740694|bmor:101740694|bmor:101735646|bmor:692528|bmor:101745213|bmor:101743034|bmor:101736750|bmor:693027|bmor:101741580|bmor:101740166|bmor:692396|bmor:100500748|bmo…	101745380|101735646|692742|101743306|101743494|692975|101741060|692593|100500754|693037|101735940|101742640|101746025|732915|101746813|101738098|101740694|101740694|101735646|692528|101745213|101743034|101736750|693027|101741580|101740166|692396|100500748|693038|100873153|101742146|101744065|101743445|101744496|101741628|101743107|101741714|101740023|101735876|101735616|101735471|100101173|101745…	http://www.genome.jp/kegg-bin/show_pathway?bmor01100/bmor:101736019%09red/bmor:101741979%09red/bmor:101745259%09red/bmor:101744897%09red/bmor:101741628%09red/bmor:101740166%09red/bmor:101744065%09red/bmor:733132%09red/bmor:101743494%09red/bmor:101746082%09red/bmor:101739225%09red/bmor:101745086%09red/bmor:101745380%09red/bmor:692528%09red/bmor:101743550%09red/bmor:101736065%09red/bmor:101735471%0…
DNA replication	KEGG PATHWAY	bmor03030	8	37	0.041349	0.268768	111352149|111348806|111356545|111347814|111354013|111354019|111352234|111349726	bmor:101746695|bmor:101746848|bmor:692463|bmor:692484|bmor:101743300|bmor:101738648|bmor:101743127|bmor:692356|	101746695|101746848|692463|692484|101743300|101738648|101743127|692356|	http://www.genome.jp/kegg-bin/show_pathway?bmor03030/bmor:101746695%09red/bmor:101743127%09red/bmor:692356%09red/bmor:692484%09red/bmor:101746848%09red/bmor:101738648%09red/bmor:692463%09red/bmor:101743300%09red
Tryptophan metabolism	KEGG PATHWAY	bmor00380	6	25	0.0510865	0.309925	111364769|111351708|111355563|111355716|111352114|111352100	bmor:101738563|bmor:101735616|bmor:101740694|bmor:101740694|bmor:101736848|bmor:692509|	101738563|101735616|101740694|101740694|101736848|692509|	http://www.genome.jp/kegg-bin/show_pathway?bmor00380/bmor:101740694%09red/bmor:692509%09red/bmor:101735616%09red/bmor:101736848%09red/bmor:101738563%09red
Retinol metabolism	KEGG PATHWAY	bmor00830	7	33	0.0586999	0.333855	111348860|111348848|111348884|111348883|111363741|111364512|111349048	bmor:100500754|bmor:692593|bmor:100500754|bmor:100500754|bmor:692593|bmor:100862841|bmor:100500754|	100500754|692593|100500754|100500754|692593|100862841|100500754|	http://www.genome.jp/kegg-bin/show_pathway?bmor00830/bmor:100862841%09red/bmor:692593%09red/bmor:100500754%09red
Starch and sucrose metabolism	KEGG PATHWAY	bmor00500	9	49	0.0667381	0.357245	111348860|111348848|111362615|111348883|111363741|111348109|111348884|111349048|111364512	bmor:100500754|bmor:692593|bmor:693027|bmor:100500754|bmor:692593|bmor:101741435|bmor:100500754|bmor:100500754|bmor:100862841|	100500754|692593|693027|100500754|692593|101741435|100500754|100500754|100862841|	http://www.genome.jp/kegg-bin/show_pathway?bmor00500/bmor:100862841%09red/bmor:692593%09red/bmor:100500754%09red/bmor:693027%09red/bmor:101741435%09red
Carbon metabolism	KEGG PATHWAY	bmor01200	15	99	0.0763269	0.3596	111355225|111356570|111362901|111355427|111355208|111349756|111349090|111358528|111359586|111361827|111350530|111360439|111356431|111352114|111359296	bmor:733021|bmor:101744897|bmor:101746394|bmor:101741451|bmor:732915|bmor:101736065|bmor:692848|bmor:733132|bmor:692975|bmor:101744428|bmor:101741659|bmor:101743550|bmor:101735471|bmor:101736848|bmor:101738186|	733021|101744897|101746394|101741451|732915|101736065|692848|733132|692975|101744428|101741659|101743550|101735471|101736848|101738186|	http://www.genome.jp/kegg-bin/show_pathway?bmor01200/bmor:101743550%09red/bmor:101736848%09red/bmor:101735471%09red/bmor:733132%09red/bmor:101741659%09red/bmor:101741451%09red/bmor:101736065%09red/bmor:733021%09red/bmor:101746394%09red/bmor:692848%09red/bmor:101744897%09red/bmor:101744428%09red/bmor:732915%09red/bmor:692975%09red/bmor:101738186%09red
Glycine, serine and threonine metabolism	KEGG PATHWAY	bmor00260	10	59	0.0804028	0.3596	111351708|111361005|111357600|111349756|111359586|111361827|111358440|111352731|111359232|111350530	bmor:101735616|bmor:101743217|bmor:101743034|bmor:101736065|bmor:692975|bmor:101744428|bmor:101738705|bmor:693077|bmor:101745259|bmor:101741659|	101735616|101743217|101743034|101736065|692975|101744428|101738705|693077|101745259|101741659|	http://www.genome.jp/kegg-bin/show_pathway?bmor00260/bmor:693077%09red/bmor:101743217%09red/bmor:101741659%09red/bmor:101736065%09red/bmor:101743034%09red/bmor:101745259%09red/bmor:101744428%09red/bmor:101738705%09red/bmor:101735616%09red/bmor:692975%09red
Histidine metabolism	KEGG PATHWAY	bmor00340	3	9	0.0829847	0.3596	111355563|111351708|111355716	bmor:101740694|bmor:101735616|bmor:101740694|	101740694|101735616|101740694|	http://www.genome.jp/kegg-bin/show_pathway?bmor00340/bmor:101740694%09red/bmor:101735616%09red
Steroid biosynthesis	KEGG PATHWAY	bmor00100	3	9	0.0829847	0.3596	111352794|111357444|111352082	bmor:101738896|bmor:101738896|bmor:101740142|	101738896|101738896|101740142|	http://www.genome.jp/kegg-bin/show_pathway?bmor00100/bmor:101740142%09red/bmor:101738896%09red
Lysine degradation	KEGG PATHWAY	bmor00310	6	32	0.114428	0.466061	111364769|111351708|111355563|111355716|111348498|111352114	bmor:101738563|bmor:101735616|bmor:101740694|bmor:101740694|bmor:101743783|bmor:101736848|	101738563|101735616|101740694|101740694|101743783|101736848|	http://www.genome.jp/kegg-bin/show_pathway?bmor00310/bmor:101740694%09red/bmor:101743783%09red/bmor:101735616%09red/bmor:101736848%09red/bmor:101738563%09red
Metabolism of xenobiotics by cytochrome P450	KEGG PATHWAY	bmor00980	8	48	0.117796	0.466061	111353256|111348860|111348848|111348884|111348883|111363741|111364512|111349048	bmor:101744141|bmor:100500754|bmor:692593|bmor:100500754|bmor:100500754|bmor:692593|bmor:100862841|bmor:100500754|	101744141|100500754|692593|100500754|100500754|692593|100862841|100500754|	http://www.genome.jp/kegg-bin/show_pathway?bmor00980/bmor:100862841%09red/bmor:692593%09red/bmor:100500754%09red/bmor:101744141%09red
Porphyrin and chlorophyll metabolism	KEGG PATHWAY	bmor00860	7	42	0.138056	0.523464	111348860|111348848|111348884|111348883|111363741|111364512|111349048	bmor:100500754|bmor:692593|bmor:100500754|bmor:100500754|bmor:692593|bmor:100862841|bmor:100500754|	100500754|692593|100500754|100500754|692593|100862841|100500754|	http://www.genome.jp/kegg-bin/show_pathway?bmor00860/bmor:100862841%09red/bmor:692593%09red/bmor:100500754%09red
Drug metabolism - other enzymes	KEGG PATHWAY	bmor00983	8	52	0.157113	0.571892	111348860|111364810|111348848|111348884|111348883|111363741|111364512|111349048	bmor:100500754|bmor:101744496|bmor:692593|bmor:100500754|bmor:100500754|bmor:692593|bmor:100862841|bmor:100500754|	100500754|101744496|692593|100500754|100500754|692593|100862841|100500754|	http://www.genome.jp/kegg-bin/show_pathway?bmor00983/bmor:100862841%09red/bmor:692593%09red/bmor:100500754%09red/bmor:101744496%09red
Arginine and proline metabolism	KEGG PATHWAY	bmor00330	7	45	0.172385	0.581002	111351708|111364473|111351826|111355563|111355716|111358265|111348062	bmor:101735616|bmor:101739225|bmor:101743306|bmor:101740694|bmor:101740694|bmor:101737917|bmor:101746001|	101735616|101739225|101743306|101740694|101740694|101737917|101746001|	http://www.genome.jp/kegg-bin/show_pathway?bmor00330/bmor:101740694%09red/bmor:101746001%09red/bmor:101737917%09red/bmor:101739225%09red/bmor:101735616%09red/bmor:101743306%09red
Drug metabolism - cytochrome P450	KEGG PATHWAY	bmor00982	7	45	0.172385	0.581002	111348860|111348848|111348884|111348883|111363741|111364512|111349048	bmor:100500754|bmor:692593|bmor:100500754|bmor:100500754|bmor:692593|bmor:100862841|bmor:100500754|	100500754|692593|100500754|100500754|692593|100862841|100500754|	http://www.genome.jp/kegg-bin/show_pathway?bmor00982/bmor:100862841%09red/bmor:692593%09red/bmor:100500754%09red
Fatty acid elongation	KEGG PATHWAY	bmor00062	3	14	0.18584	0.603979	111349535|111347791|111349030	bmor:101743614|bmor:100500748|bmor:100500748|	101743614|100500748|100500748|	http://www.genome.jp/kegg-bin/show_pathway?bmor00062/bmor:101743614%09red/bmor:100500748%09red
Dorso-ventral axis formation	KEGG PATHWAY	bmor04320	4	22	0.193474	0.607107	111350708|111356125|111348203|111348440	bmor:100125336|bmor:101742152|bmor:100125336|bmor:100125336|	100125336|101742152|100125336|100125336|	http://www.genome.jp/kegg-bin/show_pathway?bmor04320/bmor:101742152%09red/bmor:100125336%09red
Glycolysis / Gluconeogenesis	KEGG PATHWAY	bmor00010	6	39	0.203707	0.617911	111351708|111355563|111354281|111355716|111355208|111360439	bmor:101735616|bmor:101740694|bmor:101741280|bmor:101740694|bmor:732915|bmor:101743550|	101735616|101740694|101741280|101740694|732915|101743550|	http://www.genome.jp/kegg-bin/show_pathway?bmor00010/bmor:101740694%09red/bmor:101735616%09red/bmor:101743550%09red/bmor:101741280%09red/bmor:732915%09red
Fatty acid degradation	KEGG PATHWAY	bmor00071	5	32	0.225778	0.662769	111349030|111351708|111355716|111347791|111355563	bmor:100500748|bmor:101735616|bmor:101740694|bmor:100500748|bmor:101740694|	100500748|101735616|101740694|100500748|101740694|	http://www.genome.jp/kegg-bin/show_pathway?bmor00071/bmor:101740694%09red/bmor:101735616%09red/bmor:100500748%09red
Sphingolipid metabolism	KEGG PATHWAY	bmor00600	5	33	0.24265	0.690035	111360450|111358896|111360252|111350981|111364734	bmor:101735559|bmor:101743445|bmor:101742640|bmor:101746025|bmor:101745213|	101735559|101743445|101742640|101746025|101745213|	http://www.genome.jp/kegg-bin/show_pathway?bmor00600/bmor:101745213%09red/bmor:101735559%09red/bmor:101746025%09red/bmor:101742640%09red/bmor:101743445%09red
beta-Alanine metabolism	KEGG PATHWAY	bmor00410	3	19	0.307906	0.849073	111355563|111351708|111355716	bmor:101740694|bmor:101735616|bmor:101740694|	101740694|101735616|101740694|	http://www.genome.jp/kegg-bin/show_pathway?bmor00410/bmor:101740694%09red/bmor:101735616%09red
Cysteine and methionine metabolism	KEGG PATHWAY	bmor00270	4	29	0.333692	0.893118	111363892|111348023|111349858|111361772	bmor:100101173|bmor:692528|bmor:101747037|bmor:101745086|	100101173|692528|101747037|101745086|	http://www.genome.jp/kegg-bin/show_pathway?bmor00270/bmor:100101173%09red/bmor:692528%09red/bmor:101745086%09red/bmor:101747037%09red
Phenylalanine metabolism	KEGG PATHWAY	bmor00360	2	12	0.355237	0.923616	111360757|111361049	bmor:101742825|bmor:101743564|	101742825|101743564|	http://www.genome.jp/kegg-bin/show_pathway?bmor00360/bmor:101742825%09red/bmor:101743564%09red
2-Oxocarboxylic acid metabolism	KEGG PATHWAY	bmor01210	3	23	0.407829	0.999999	111364769|111359296|111348062	bmor:101738563|bmor:101738186|bmor:101746001|	101738563|101738186|101746001|	http://www.genome.jp/kegg-bin/show_pathway?bmor01210/bmor:101746001%09red/bmor:101738563%09red/bmor:101738186%09red
Glyoxylate and dicarboxylate metabolism	KEGG PATHWAY	bmor00630	4	33	0.416724	0.999999	111361833|111361005|111359296|111359586	bmor:733011|bmor:101743217|bmor:101738186|bmor:692975|	733011|101743217|101738186|692975|	http://www.genome.jp/kegg-bin/show_pathway?bmor00630/bmor:733011%09red/bmor:692975%09red/bmor:101743217%09red/bmor:101738186%09red
Glutathione metabolism	KEGG PATHWAY	bmor00480	5	43	0.421584	0.999999	111353230|111355386|111362901|111348339|111360068	bmor:100873153|bmor:101736750|bmor:101746394|bmor:101741714|bmor:101742623|	100873153|101736750|101746394|101741714|101742623|	http://www.genome.jp/kegg-bin/show_pathway?bmor00480/bmor:101742623%09red/bmor:100873153%09red/bmor:101746394%09red/bmor:101736750%09red/bmor:101741714%09red
Pyrimidine metabolism	KEGG PATHWAY	bmor00240	9	84	0.440913	0.999999	111348708|111352149|111364810|111354269|111353230|111354013|111358434|111348339|111352234	bmor:101741979|bmor:101746695|bmor:101744496|bmor:101741060|bmor:100873153|bmor:101743300|bmor:692978|bmor:101741714|bmor:101743127|	101741979|101746695|101744496|101741060|100873153|101743300|692978|101741714|101743127|	http://www.genome.jp/kegg-bin/show_pathway?bmor00240/bmor:100873153%09red/bmor:101746695%09red/bmor:101743127%09red/bmor:101741979%09red/bmor:101741714%09red/bmor:692978%09red/bmor:101741060%09red/bmor:101744496%09red/bmor:101743300%09red
Folate biosynthesis	KEGG PATHWAY	bmor00790	2	16	0.48184	0.999999	111347770|111353931	bmor:101742146|bmor:692396|	101742146|692396|	http://www.genome.jp/kegg-bin/show_pathway?bmor00790/bmor:101742146%09red/bmor:692396%09red
Pyruvate metabolism	KEGG PATHWAY	bmor00620	4	38	0.516623	0.999999	111356570|111355563|111351708|111355716	bmor:101744897|bmor:101740694|bmor:101735616|bmor:101740694|	101744897|101740694|101735616|101740694|	http://www.genome.jp/kegg-bin/show_pathway?bmor00620/bmor:101740694%09red/bmor:101735616%09red/bmor:101744897%09red
Citrate cycle (TCA cycle)	KEGG PATHWAY	bmor00020	4	38	0.516623	0.999999	111356570|111352114|111351504|111359296	bmor:101744897|bmor:101736848|bmor:101740166|bmor:101738186|	101744897|101736848|101740166|101738186|	http://www.genome.jp/kegg-bin/show_pathway?bmor00020/bmor:101740166%09red/bmor:101736848%09red/bmor:101744897%09red/bmor:101738186%09red
Valine, leucine and isoleucine biosynthesis	KEGG PATHWAY	bmor00290	1	7	0.52365	0.999999	111350530	bmor:101741659|	101741659|	http://www.genome.jp/kegg-bin/show_pathway?bmor00290/bmor:101741659%09red
Other glycan degradation	KEGG PATHWAY	bmor00511	3	28	0.525612	0.999999	111364912|111360252|111358539	bmor:100101196|bmor:101742640|bmor:751092|	100101196|101742640|751092|	http://www.genome.jp/kegg-bin/show_pathway?bmor00511/bmor:100101196%09red/bmor:101742640%09red/bmor:751092%09red
ECM-receptor interaction	KEGG PATHWAY	bmor04512	3	28	0.525612	0.999999	111360501|111354127|111355068	bmor:101742998|bmor:101744815|bmor:101745246|	101742998|101744815|101745246|	http://www.genome.jp/kegg-bin/show_pathway?bmor04512/bmor:101745246%09red/bmor:101742998%09red/bmor:101744815%09red
Riboflavin metabolism	KEGG PATHWAY	bmor00740	1	8	0.565855	0.999999	111362187	bmor:101735607|	101735607|	http://www.genome.jp/kegg-bin/show_pathway?bmor00740/bmor:101735607%09red
Non-homologous end-joining	KEGG PATHWAY	bmor03450	1	8	0.565855	0.999999	111348124	bmor:101736121|	101736121|	http://www.genome.jp/kegg-bin/show_pathway?bmor03450/bmor:101736121%09red
Base excision repair	KEGG PATHWAY	bmor03410	2	19	0.566171	0.999999	111358295|111349726	bmor:101739740|bmor:692356|	101739740|692356|	http://www.genome.jp/kegg-bin/show_pathway?bmor03410/bmor:692356%09red/bmor:101739740%09red
Mismatch repair	KEGG PATHWAY	bmor03430	2	19	0.566171	0.999999	111347814|111349726	bmor:692484|bmor:692356|	692484|692356|	http://www.genome.jp/kegg-bin/show_pathway?bmor03430/bmor:692484%09red/bmor:692356%09red
Amino sugar and nucleotide sugar metabolism	KEGG PATHWAY	bmor00520	5	52	0.576383	0.999999	111350366|111348702|111360038|111364912|111364677	bmor:101743965|bmor:101736019|bmor:101746744|bmor:100101196|bmor:101744821|	101743965|101736019|101746744|100101196|101744821|	http://www.genome.jp/kegg-bin/show_pathway?bmor00520/bmor:100101196%09red/bmor:101743965%09red/bmor:101746744%09red/bmor:101744821%09red/bmor:101736019%09red
Biosynthesis of unsaturated fatty acids	KEGG PATHWAY	bmor01040	3	32	0.609866	0.999999	111348278|111357437|111361908	bmor:692568|bmor:692458|bmor:101743311|	692568|692458|101743311|	http://www.genome.jp/kegg-bin/show_pathway?bmor01040/bmor:692458%09red/bmor:101743311%09red/bmor:692568%09red
Lysosome	KEGG PATHWAY	bmor04142	8	87	0.612195	0.999999	111352084|111357444|111364912|111356868|111358539|111352794|111354679|111360252	bmor:101743758|bmor:101738896|bmor:100101196|bmor:732926|bmor:751092|bmor:101738896|bmor:101745131|bmor:101742640|	101743758|101738896|100101196|732926|751092|101738896|101745131|101742640|	http://www.genome.jp/kegg-bin/show_pathway?bmor04142/bmor:100101196%09red/bmor:101742640%09red/bmor:732926%09red/bmor:101738896%09red/bmor:101745131%09red/bmor:101743758%09red/bmor:751092%09red
Peroxisome	KEGG PATHWAY	bmor04146	9	99	0.625631	0.999999	111359113|111354723|111354725|Novel00404|111356581|111354673|111354672|111354886|111354889	bmor:101736373|bmor:101746898|bmor:101743396|bmor:101746898|bmor:101743396|bmor:101743396|bmor:101746898|bmor:101739190|bmor:101741864|	101736373|101746898|101743396|101746898|101743396|101743396|101746898|101739190|101741864|	http://www.genome.jp/kegg-bin/show_pathway?bmor04146/bmor:101741864%09red/bmor:101743396%09red/bmor:101746898%09red/bmor:101736373%09red/bmor:101739190%09red
Alanine, aspartate and glutamate metabolism	KEGG PATHWAY	bmor00250	3	34	0.648058	0.999999	111359232|111351826|111358265	bmor:101745259|bmor:101743306|bmor:101737917|	101745259|101743306|101737917|	http://www.genome.jp/kegg-bin/show_pathway?bmor00250/bmor:101745259%09red/bmor:101743306%09red/bmor:101737917%09red
Terpenoid backbone biosynthesis	KEGG PATHWAY	bmor00900	2	23	0.662516	0.999999	111348720|111362732	bmor:100101208|bmor:100101207|	100101208|100101207|	http://www.genome.jp/kegg-bin/show_pathway?bmor00900/bmor:100101208%09red/bmor:100101207%09red
ABC transporters	KEGG PATHWAY	bmor02010	2	23	0.662516	0.999999	111353692|111354139	bmor:100736431|bmor:100862790|	100736431|100862790|	http://www.genome.jp/kegg-bin/show_pathway?bmor02010/bmor:100862790%09red/bmor:100736431%09red
Glycosphingolipid biosynthesis - ganglio series	KEGG PATHWAY	bmor00604	1	11	0.671362	0.999999	111364912	bmor:100101196|	100101196|	http://www.genome.jp/kegg-bin/show_pathway?bmor00604/bmor:100101196%09red
Purine metabolism	KEGG PATHWAY	bmor00230	12	138	0.686993	0.999999	111355225|111354269|111352149|111349285|111353230|111354013|111364601|111349205|111352027|111351565|111348339|111352234	bmor:733021|bmor:101741060|bmor:101746695|bmor:101738098|bmor:100873153|bmor:101743300|bmor:101743107|bmor:101735940|bmor:101743020|bmor:732910|bmor:101741714|bmor:101743127|	733021|101741060|101746695|101738098|100873153|101743300|101743107|101735940|101743020|732910|101741714|101743127|	http://www.genome.jp/kegg-bin/show_pathway?bmor00230/bmor:100873153%09red/bmor:101746695%09red/bmor:101743127%09red/bmor:101738098%09red/bmor:101735940%09red/bmor:101743107%09red/bmor:733021%09red/bmor:101741060%09red/bmor:101741714%09red/bmor:101743020%09red/bmor:101743300%09red/bmor:732910%09red
Pantothenate and CoA biosynthesis	KEGG PATHWAY	bmor00770	1	13	0.727059	0.999999	111364782	bmor:101743809|	101743809|	http://www.genome.jp/kegg-bin/show_pathway?bmor00770/bmor:101743809%09red
Glycosphingolipid biosynthesis - globo series	KEGG PATHWAY	bmor00603	1	13	0.727059	0.999999	111364912	bmor:100101196|	100101196|	http://www.genome.jp/kegg-bin/show_pathway?bmor00603/bmor:100101196%09red
Inositol phosphate metabolism	KEGG PATHWAY	bmor00562	3	39	0.731607	0.999999	111351254|111351243|111360397	bmor:101735646|bmor:101735646|bmor:100101177|	101735646|101735646|100101177|	http://www.genome.jp/kegg-bin/show_pathway?bmor00562/bmor:101735646%09red/bmor:100101177%09red
Glycosaminoglycan biosynthesis - heparan sulfate / heparin	KEGG PATHWAY	bmor00534	1	14	0.751266	0.999999	111359587	bmor:101745633|	101745633|	http://www.genome.jp/kegg-bin/show_pathway?bmor00534/bmor:101745633%09red
FoxO signaling pathway	KEGG PATHWAY	bmor04068	5	66	0.765369	0.999999	111352806|111358704|111353363|111355766|111352528	bmor:101740671|bmor:100862781|bmor:692763|bmor:100653512|bmor:100126204|	101740671|100862781|692763|100653512|100126204|	http://www.genome.jp/kegg-bin/show_pathway?bmor04068/bmor:100862781%09red/bmor:101740671%09red/bmor:100126204%09red/bmor:692763%09red/bmor:100653512%09red
Neuroactive ligand-receptor interaction	KEGG PATHWAY	bmor04080	5	67	0.776019	0.999999	111351503|111353073|111351317|111359028|111357394	bmor:101744471|bmor:101747059|bmor:101735335|bmor:100187566|bmor:101744288|	101744471|101747059|101735335|100187566|101744288|	http://www.genome.jp/kegg-bin/show_pathway?bmor04080/bmor:101735335%09red/bmor:101744288%09red/bmor:100187566%09red/bmor:101747059%09red/bmor:101744471%09red
Ether lipid metabolism	KEGG PATHWAY	bmor00565	2	30	0.788997	0.999999	111350872|111364734	bmor:101745849|bmor:101745213|	101745849|101745213|	http://www.genome.jp/kegg-bin/show_pathway?bmor00565/bmor:101745213%09red/bmor:101745849%09red
Tyrosine metabolism	KEGG PATHWAY	bmor00350	1	16	0.793441	0.999999	111361049	bmor:101743564|	101743564|	http://www.genome.jp/kegg-bin/show_pathway?bmor00350/bmor:101743564%09red
Nicotinate and nicotinamide metabolism	KEGG PATHWAY	bmor00760	1	17	0.811771	0.999999	111351957	bmor:101746518|	101746518|	http://www.genome.jp/kegg-bin/show_pathway?bmor00760/bmor:101746518%09red
Fanconi anemia pathway	KEGG PATHWAY	bmor03460	2	33	0.829054	0.999999	111347814|111351923	bmor:692484|bmor:101746813|	692484|101746813|	http://www.genome.jp/kegg-bin/show_pathway?bmor03460/bmor:692484%09red/bmor:101746813%09red
Nucleotide excision repair	KEGG PATHWAY	bmor03420	2	34	0.840804	0.999999	111347814|111349726	bmor:692484|bmor:692356|	692484|692356|	http://www.genome.jp/kegg-bin/show_pathway?bmor03420/bmor:692484%09red/bmor:692356%09red
Jak-STAT signaling pathway	KEGG PATHWAY	bmor04630	1	19	0.843702	0.999999	111358704	bmor:100862781|	100862781|	http://www.genome.jp/kegg-bin/show_pathway?bmor04630/bmor:100862781%09red
Glycosaminoglycan degradation	KEGG PATHWAY	bmor00531	1	19	0.843702	0.999999	111364912	bmor:100101196|	100101196|	http://www.genome.jp/kegg-bin/show_pathway?bmor00531/bmor:100101196%09red
Regulation of autophagy	KEGG PATHWAY	bmor04140	1	20	0.857579	0.999999	111355766	bmor:100653512|	100653512|	http://www.genome.jp/kegg-bin/show_pathway?bmor04140/bmor:100653512%09red
Homologous recombination	KEGG PATHWAY	bmor03440	1	20	0.857579	0.999999	111347814	bmor:692484|	692484|	http://www.genome.jp/kegg-bin/show_pathway?bmor03440/bmor:692484%09red
Phosphatidylinositol signaling system	KEGG PATHWAY	bmor04070	2	42	0.911363	0.999999	111351254|111351243	bmor:101735646|bmor:101735646|	101735646|101735646|	http://www.genome.jp/kegg-bin/show_pathway?bmor04070/bmor:101735646%09red
RNA polymerase	KEGG PATHWAY	bmor03020	1	27	0.925745	0.999999	111354269	bmor:101741060|	101741060|	http://www.genome.jp/kegg-bin/show_pathway?bmor03020/bmor:101741060%09red
mTOR signaling pathway	KEGG PATHWAY	bmor04150	2	45	0.929282	0.999999	111349707|111355766	bmor:100037427|bmor:100653512|	100037427|100653512|	http://www.genome.jp/kegg-bin/show_pathway?bmor04150/bmor:100037427%09red/bmor:100653512%09red
Phototransduction - fly	KEGG PATHWAY	bmor04745	1	29	0.938362	0.999999	111365020	bmor:100145914|	100145914|	http://www.genome.jp/kegg-bin/show_pathway?bmor04745/bmor:100145914%09red
RNA degradation	KEGG PATHWAY	bmor03018	3	64	0.943874	0.999999	111352525|111359349|111353703	bmor:101747045|bmor:100301509|bmor:101741707|	101747045|100301509|101741707|	http://www.genome.jp/kegg-bin/show_pathway?bmor03018/bmor:101747045%09red/bmor:101741707%09red/bmor:100301509%09red
Ribosome biogenesis in eukaryotes	KEGG PATHWAY	bmor03008	3	67	0.954278	0.999999	111358785|111358064|111352551	bmor:101739095|bmor:101742289|bmor:101742458|	101739095|101742289|101742458|	http://www.genome.jp/kegg-bin/show_pathway?bmor03008/bmor:101742458%09red/bmor:101742289%09red/bmor:101739095%09red
Glycerophospholipid metabolism	KEGG PATHWAY	bmor00564	3	68	0.957326	0.999999	111350872|111362610|111364734	bmor:101745849|bmor:101741580|bmor:101745213|	101745849|101741580|101745213|	http://www.genome.jp/kegg-bin/show_pathway?bmor00564/bmor:101741580%09red/bmor:101745213%09red/bmor:101745849%09red
N-Glycan biosynthesis	KEGG PATHWAY	bmor00510	1	35	0.96476	0.999999	111351368	bmor:101745380|	101745380|	http://www.genome.jp/kegg-bin/show_pathway?bmor00510/bmor:101745380%09red
Phagosome	KEGG PATHWAY	bmor04145	3	74	0.971964	0.999999	111365020|111361015|111354127	bmor:100145914|bmor:101744447|bmor:101744815|	100145914|101744447|101744815|	http://www.genome.jp/kegg-bin/show_pathway?bmor04145/bmor:100145914%09red/bmor:101744447%09red/bmor:101744815%09red
mRNA surveillance pathway	KEGG PATHWAY	bmor03015	2	64	0.984032	0.999999	111355543|111350528	bmor:101745272|bmor:101741574|	101745272|101741574|	http://www.genome.jp/kegg-bin/show_pathway?bmor03015/bmor:101741574%09red/bmor:101745272%09red
Wnt signaling pathway	KEGG PATHWAY	bmor04310	2	67	0.987466	0.999999	111359922|111358704	bmor:101736301|bmor:100862781|	101736301|100862781|	http://www.genome.jp/kegg-bin/show_pathway?bmor04310/bmor:101736301%09red/bmor:100862781%09red
Hippo signaling pathway - fly	KEGG PATHWAY	bmor04391	1	55	0.994558	0.999999	111365020	bmor:100145914|	100145914|	http://www.genome.jp/kegg-bin/show_pathway?bmor04391/bmor:100145914%09red
Ubiquitin mediated proteolysis	KEGG PATHWAY	bmor04120	2	84	0.996908	0.999999	111359922|111359641	bmor:101736301|bmor:101744919|	101736301|101744919|	http://www.genome.jp/kegg-bin/show_pathway?bmor04120/bmor:101736301%09red/bmor:101744919%09red
Spliceosome	KEGG PATHWAY	bmor03040	3	122	0.999263	0.999999	111351314|111360058|111359059	bmor:732940|bmor:100862772|bmor:732904|	732940|100862772|732904|	http://www.genome.jp/kegg-bin/show_pathway?bmor03040/bmor:732904%09red/bmor:732940%09red/bmor:100862772%09red
RNA transport	KEGG PATHWAY	bmor03013	3	125	0.99942	0.999999	111349707|111359815|111356058	bmor:100037427|bmor:101739405|bmor:101745001|	100037427|101739405|101745001|	http://www.genome.jp/kegg-bin/show_pathway?bmor03013/bmor:101739405%09red/bmor:101745001%09red/bmor:100037427%09red
Endocytosis	KEGG PATHWAY	bmor04144	1	86	0.999703	0.999999	111360058	bmor:100862772|	100862772|	http://www.genome.jp/kegg-bin/show_pathway?bmor04144/bmor:100862772%09red
Protein processing in endoplasmic reticulum	KEGG PATHWAY	bmor04141	1	130	0.999995	0.999999	111360058	bmor:100862772|	100862772|	http://www.genome.jp/kegg-bin/show_pathway?bmor04141/bmor:100862772%09red
Oxidative phosphorylation	KEGG PATHWAY	bmor00190	1	148	0.999999	0.999999	Novel00166	bmor:101743428|	101743428|	http://www.genome.jp/kegg-bin/show_pathway?bmor00190/bmor:101743428%09red
